# Supplementary material for: Rational design of a survey protocol for avocado sunblotch viroid in commercial orchards to demonstrate pest freedom
Source: PLoS One. 2023 Apr 11;18(4):e0277725. doi: 10.1371/journal.pone.0277725 (PMC10089318; doi:10.1371/journal.pone.0277725)
Supplement: S2 File — The archive file asbvd-detect-r.tar.gz is an R package that contains the source code and data used for all the statistical analysis, as well as the source code for the interactive tool [22]. It is a copy of the source code available at [26]. (GZ) [file pone.0277725.s002.gz]

Archive with 116 entries (107 files):
- asbvd-detect-r-main
- asbvd-detect-r-main/DESCRIPTION
- asbvd-detect-r-main/NAMESPACE
- asbvd-detect-r-main/R
- asbvd-detect-r-main/R/Analysis_Au_LP_Degradation.R
- asbvd-detect-r-main/R/Analysis_Au_LP_Experiment1.R
- asbvd-detect-r-main/R/Analysis_Au_LP_bul100.R
- asbvd-detect-r-main/R/Analysis_Au_LP_standarcurve.R
- asbvd-detect-r-main/R/Analysis_Au_LP_withinleaf.R
- asbvd-detect-r-main/R/Analysis_SA_EJ_Experiment1.R
- asbvd-detect-r-main/R/Analysis_SA_EJ_dilutionexperiment.R
- asbvd-detect-r-main/R/Optimal_sampling_tools.R
- asbvd-detect-r-main/R/Read_Au_LP_CTindividualleaves.R
- asbvd-detect-r-main/R/Read_Au_LP_Degradation.R
- asbvd-detect-r-main/R/Read_Au_LP_HamptonChrislett.R
- asbvd-detect-r-main/R/Read_Au_LP_bulk100experiment.R
- asbvd-detect-r-main/R/Read_Au_LP_exp1.R
- asbvd-detect-r-main/R/Read_Au_LP_withinleaf.R
- asbvd-detect-r-main/R/Read_SA_EJ_Edranol.R
- asbvd-detect-r-main/R/Read_SA_EJ_Goedgelegen.R
- asbvd-detect-r-main/R/Read_SA_EJ_dilutionexperiment.R
- asbvd-detect-r-main/R/Read_SA_EJ_exp1.R
- asbvd-detect-r-main/R/Simulated_ct_data.R
- asbvd-detect-r-main/R/data_doc.R
- asbvd-detect-r-main/R/datadoc.R
- asbvd-detect-r-main/R/graphs.R
- asbvd-detect-r-main/R/graphs_for_paper.R
- asbvd-detect-r-main/R/read_Au_LP_standarcurve.R
- asbvd-detect-r-main/R/shinyapp.run.R
- asbvd-detect-r-main/README.md
- asbvd-detect-r-main/data
- asbvd-detect-r-main/data/Au_LP_CTindividualleaves.rda
- asbvd-detect-r-main/data/Au_LP_HamptonChrislett.rda
- asbvd-detect-r-main/data/Au_LP_bulk100.1.rda
- asbvd-detect-r-main/data/Au_LP_bulk100.2.rda
- asbvd-detect-r-main/data/Au_LP_exp1.bulk.rda
- asbvd-detect-r-main/data/Au_LP_exp1.bulks.rda
- asbvd-detect-r-main/data/Au_LP_exp1.leaves.rda
- asbvd-detect-r-main/data/Au_LP_exp1.singles.rda
- asbvd-detect-r-main/data/Au_LP_exp1.trees.rda
- asbvd-detect-r-main/data/Au_LP_standarcurve.rda
- asbvd-detect-r-main/data/Au_LP_standardcurve.rda
- asbvd-detect-r-main/data/Au_LP_withinleaf.rda
- asbvd-detect-r-main/data/SA_EJ_dilution_experiment_202104.rda
- asbvd-detect-r-main/data/SA_EJ_exp1.singles.rda
- asbvd-detect-r-main/inst
- asbvd-detect-r-main/inst/extdata
- asbvd-detect-r-main/inst/extdata/Au_LP_StandardCurve.csv
- asbvd-detect-r-main/inst/extdata/Ct Distribution Results Combined Final.xlsx
- asbvd-detect-r-main/inst/extdata/Ct Distribution Results Combined with graphs.xlsx
- asbvd-detect-r-main/inst/extdata/Ct Values of individual leaves.xlsx
- asbvd-detect-r-main/inst/extdata/Degradation Assay Negative- Sorted.xlsx
- asbvd-detect-r-main/inst/extdata/Degradation Assay Positive- Sorted.xlsx
- asbvd-detect-r-main/inst/extdata/DonovanFarm.dbf
- asbvd-detect-r-main/inst/extdata/DonovanFarm.prj
- asbvd-detect-r-main/inst/extdata/DonovanFarm.qpj
- asbvd-detect-r-main/inst/extdata/DonovanFarm.shp
- asbvd-detect-r-main/inst/extdata/DonovanFarm.shx
- asbvd-detect-r-main/inst/extdata/Edranol block_Results.xlsx
- asbvd-detect-r-main/inst/extdata/Hampton farm and Chislett Nursery Ct values data.xlsx
- asbvd-detect-r-main/inst/extdata/KZN Trees filter paper disc method.xlsx
- asbvd-detect-r-main/inst/extdata/Results for sensitivity Testing.xlsx
- asbvd-detect-r-main/inst/extdata/Results for variation within leaves symptomatic and asymptomatic .xlsx
- asbvd-detect-r-main/inst/extdata/SA_EJ_Nelspruit.cpg
- asbvd-detect-r-main/inst/extdata/SA_EJ_Nelspruit.dbf
- asbvd-detect-r-main/inst/extdata/SA_EJ_Nelspruit.prj
- asbvd-detect-r-main/inst/extdata/SA_EJ_Nelspruit.shp
- asbvd-detect-r-main/inst/extdata/SA_EJ_Nelspruit.shx
- asbvd-detect-r-main/inst/extdata/SA_EJ_Nelspruit.tif
- asbvd-detect-r-main/inst/shiny-examples
- asbvd-detect-r-main/inst/shiny-examples/ASBVd_Sampling
- asbvd-detect-r-main/inst/shiny-examples/ASBVd_Sampling/app.R
- asbvd-detect-r-main/inst/shiny-examples/ASBVd_Sampling/data
- asbvd-detect-r-main/inst/shiny-examples/ASBVd_Sampling/data/Fields0.rda
- asbvd-detect-r-main/inst/shiny-examples/ASBVd_Sampling/data/table2.3.rda
- asbvd-detect-r-main/man
- asbvd-detect-r-main/man/Au_LP_CTindividualleaves.Rd
- asbvd-detect-r-main/man/Au_LP_HamptonChrislett.Rd
- asbvd-detect-r-main/man/Au_LP_bulk100.1.Rd
- asbvd-detect-r-main/man/Au_LP_bulk100.2.Rd
- asbvd-detect-r-main/man/Au_LP_degradationPositive.Rd
- asbvd-detect-r-main/man/Au_LP_exp1.bulk.Rd
- asbvd-detect-r-main/man/Au_LP_exp1.bulks.Rd
- asbvd-detect-r-main/man/Au_LP_exp1.leaves.Rd
- asbvd-detect-r-main/man/Au_LP_exp1.singles.Rd
- asbvd-detect-r-main/man/Au_LP_exp1.trees.Rd
- asbvd-detect-r-main/man/Au_LP_standardcurve.Rd
- asbvd-detect-r-main/man/Au_LP_withinleaf.Rd
- asbvd-detect-r-main/man/SA_EJ_Nelspruit.Rd
- asbvd-detect-r-main/man/SA_EJ_dilution_experiment_202104.Rd
- asbvd-detect-r-main/man/SA_EJ_exp1.singles.Rd
- asbvd-detect-r-main/man/analysis_Au_LP_Degradation.Rd
- asbvd-detect-r-main/man/analysis_Au_LP_bulk100.Rd
- asbvd-detect-r-main/man/analysis_Au_LP_standardcurve.Rd
- asbvd-detect-r-main/man/analysis_Au_LP_withinleaf.Rd
- asbvd-detect-r-main/man/analysis_Experiment1.au.f.Rd
- asbvd-detect-r-main/man/analysis_Experiment1.sa.f.Rd
- asbvd-detect-r-main/man/analysis_SA_EJ_dilution_experiment_202104.Rd
- asbvd-detect-r-main/man/graphbulk.Rd
- asbvd-detect-r-main/man/graphbulksimulated.Rd
- asbvd-detect-r-main/man/maximal.n1.Rd
- asbvd-detect-r-main/man/minimal.n0.Rd
- asbvd-detect-r-main/man/outputs_for_paper.Rd
- asbvd-detect-r-main/man/outputs_for_sm.Rd
- asbvd-detect-r-main/man/read_Au_LP_CTindividualleaves.Rd
- asbvd-detect-r-main/man/read_Au_LP_HamptonChrislett.Rd
- asbvd-detect-r-main/man/read_Au_LP_bulk100.Rd
- asbvd-detect-r-main/man/read_Au_LP_degradationPositive.Rd
- asbvd-detect-r-main/man/read_Au_LP_exp1.Rd
- asbvd-detect-r-main/man/read_Au_LP_standardcurve.Rd
- asbvd-detect-r-main/man/read_Au_LP_withinleaf.Rd
- asbvd-detect-r-main/man/read_SA_EJ_Nelspruit.Rd
- asbvd-detect-r-main/man/read_SA_EJ_dilution_experiment_202104.Rd
- asbvd-detect-r-main/man/read_SA_EJ_exp1.Rd
- asbvd-detect-r-main/man/risk.Rd
- asbvd-detect-r-main/man/run.app.Rd
