# Supplementary material for: Rational design of a survey protocol for avocado sunblotch viroid in commercial orchards to demonstrate pest freedom
Source: PLoS One. 2023 Apr 11;18(4):e0277725. doi: 10.1371/journal.pone.0277725 (PMC10089318; doi:10.1371/journal.pone.0277725)
Supplement: S2 File — The archive file asbvd-detect-r.tar.gz is an R package that contains the source code and data used for all the statistical analysis, as well as the source code for the interactive tool [22]. It is a copy of the source code available at [26]. (GZ) [file pone.0277725.s002.gz › asbvd-detect-r-main/DESCRIPTION]

Package: ASBVdDetection
Type: Package
Title: X
Version: 1.0
Date: 2021-11-19
Author: D. Bonnery
Maintainer: D. Bonnery  <daniel.bonnery@gmail.com>
Description: Data
Remotes: DanielBonnery/Strategy
Depends: R (>= 4.1.0),
	dplyr,
	ggplot2,
	lme4,
	lmtest,
	nlme,
	plyr,
	readxl,
	reshape2,
	RLRsim,
	scales,
	sf,
	shiny
License: GPL (>= 2)
LazyLoad: yes
LazyData: true
RoxygenNote: 7.1.1
