# Supplementary material for: Rational design of a survey protocol for avocado sunblotch viroid in commercial orchards to demonstrate pest freedom
Source: PLoS One. 2023 Apr 11;18(4):e0277725. doi: 10.1371/journal.pone.0277725 (PMC10089318; doi:10.1371/journal.pone.0277725)
Supplement: S2 File — The archive file asbvd-detect-r.tar.gz is an R package that contains the source code and data used for all the statistical analysis, as well as the source code for the interactive tool [22]. It is a copy of the source code available at [26]. (GZ) [file pone.0277725.s002.gz › asbvd-detect-r-main/R/Analysis_Au_LP_Degradation.R]

#' Analysis of Temperature of conservation effect on degradation  experiment.
#'
#'@description
#'This fonction returns a plot of the data as well as a the output of a linear mixed model.
#'@usage analysis_Au_LP_Degradation()
#'@author DB
#'@examples
#'attach(analysis_Au_LP_Degradation())
#'print(theplot)
#'thestatisticaloutput|>anova()
analysis_Au_LP_Degradation<-function(){
require(dplyr)
  require(ggplot2)
  Degradation<-read_Au_LP_degradationPositive()
  theplot<-
    ggplot(data=Degradation|>
             dplyr::group_by(Temperature,Week,BiologicalReplicate)|>
             dplyr::mutate(avgCt=mean(Ct)),
           aes(x=Week,y=avgCt, colour=Temperature,group=paste0(Temperature,BiologicalReplicate)))+
    geom_line()+
    geom_violin(aes(y=Ct,group=paste0(Temperature,Week,BiologicalReplicate)))+
    geom_point(data=Degradation,aes(y=Ct))
  library(lme4)
  thestatisticaloutput<-lme4::lmer(data=Degradation|>
               dplyr::mutate(
                 WeekRT=Week*(Temperature=="Room Temperature"),
                 Week4=Week*(Temperature!="Room Temperature"),
                 TemperatureBiologicalRep=paste0(Temperature,"-",BiologicalReplicate)|>as.factor())
               ,Ct~0+WeekRT+Week4+(1|TemperatureBiologicalRep)+(1|TemperatureBiologicalRep:Week))|>
    summary()
 return(list(theplot=theplot,
             thestatisticaloutput=thestatisticaloutput))}
