# Supplementary material for: Rational design of a survey protocol for avocado sunblotch viroid in commercial orchards to demonstrate pest freedom
Source: PLoS One. 2023 Apr 11;18(4):e0277725. doi: 10.1371/journal.pone.0277725 (PMC10089318; doi:10.1371/journal.pone.0277725)
Supplement: S2 File — The archive file asbvd-detect-r.tar.gz is an R package that contains the source code and data used for all the statistical analysis, as well as the source code for the interactive tool [22]. It is a copy of the source code available at [26]. (GZ) [file pone.0277725.s002.gz › asbvd-detect-r-main/R/Analysis_Au_LP_Experiment1.R]

#' Table and graphs for experiment 1 analysis, Australian data.
#' 
#' @description 
#' The experiment 1 corresponds to the analysis of 4 x 96 leaves from 4 different trees.
#' @details 
#' graph1
#' @examples 
#' analysis_Au_LP_buk8()
#' @return a list
analysis_Au_LP_buk8<-function(){
  data(Au_LP_exp1.bulk,package="ASBVdDetection")
  data(Au_LP_exp1.bulks,package="ASBVdDetection")
  data(Au_LP_exp1.singles,package="ASBVdDetection")
  data(Au_LP_exp1.leaves,package="ASBVdDetection")
  library(ggplot2)
  library(SweaveLst)    
  library(reshape2)
  library(dplyr)
  #0. Reshape data
  

  YYY<-rbind(plyr::adply(1:8,1,function(i){
    merge(Au_LP_exp1.singles[c("leafindex","Ct")],
          Au_LP_exp1.bulk[c("bulkindex",paste0("leaf",i))],
          by.x="leafindex",by.y=paste0("leaf",i))})|>
      dplyr::rename(c(index="leafindex",type="X1")),
    cbind(type="bulk",index="bulk",
          dplyr::rename(.data=Au_LP_exp1.bulks[c("value","bulkindex")],c(Ct ="value"))))|>
    mutate(bulktype=recode(substr(bulkindex,1,1),I="Infected",H="Healthy"),
           type2=(function(x,y){
             levels(x)[!is.element(levels(x),c(8,"bulk"))]<-"healthy leaf";
             levels(x)<-c(levels(x),"healthy replaced leaf");
             levels(x)[levels(x)==8]<-"infected replacing leaf";
             x[levels(x)[x]=="infected replacing leaf"&y=="Healthy"]<-"healthy replaced leaf";
             x})(type,bulktype),
           bulkn=substr(bulkindex,2,nchar(as.character(bulkindex))),
           bulkntype=paste0(type,".",bulkn),
           bulkntype2=paste0(type2,".",bulkn),
           bulkn=ordered(strtoi(bulkn)))  
  
  plot1<-function(YYY){
    ggplot(YYY,aes(x="",
                   group=bulkntype,y=Ct,
                   color=type2,
                   shape=type2))+
      facet_grid(cols = vars(bulkn),rows =vars(bulktype))+
      geom_violin(data=YYY[is.element(levels(YYY$type2)[YYY$type2],c("healthy leaf","healthy replaced leaf")),],
                  scale="width")+
      geom_violin(data=YYY[!is.element(levels(YYY$type2)[YYY$type2],c("leaf","healthy replaced leaf")),],
                  aes(x="",
                      group=bulkntype,
                      color=type2),
                  bw=1,
                  scale="width",
                  position=position_dodge(width=0))+
      geom_dotplot(mapping=aes(fill=type2,color=type2,shape=type2),data=YYY[is.element(levels(YYY$type2)[YYY$type2],c("leaf","healthy replaced leaf")),],binaxis='y', stackdir='center',
                   position=position_dodge(1),
                   binwidth=.2,
                   dotsize=1)+
      geom_dotplot(mapping=aes(fill=type2,color=type2,shape=type2),data=YYY[!is.element(levels(YYY$type2)[YYY$type2],c("leaf","healthy replaced leaf")),],
                   binaxis='y',
                   binwidth=.2,
                   stackdir='center',
                   position=position_dodge(width=0),
                   dotsize=1)+
      theme(legend.position="bottom")+
      theme(axis.text.x = element_blank(),legend.position="bottom",
            axis.ticks = element_blank())+
      xlab("")->p
    colorstype2<- c("bulk" = "#000000",#scales::hue_pal()(3)[3], 
                    "infected replacing leaf" = scales::hue_pal()(3)[1],
                    "healthy leaf" = scales::hue_pal()(3)[2],
                    "healthy replaced leaf" = scales::hue_pal()(3)[3])
    labels2=c("bulk\\phantom{aa}",
              "healthy leaf\\phantom{aaaaa}",
              "healthy replaced leaf\\phantom{aaaaa}",
              "infected replacing leaf")
    p<-p+
      scale_fill_manual("",
                        values =colorstype2,
                        labels=labels2)+
      scale_color_manual("",
                         values =colorstype2,
                         labels=labels2)+
      scale_shape_discrete("",
                           labels=labels2)}
  
  plot2<-function(YYY){
    colorstype2<- c("bulk" = "#000000",#scales::hue_pal()(3)[3], 
                    "infected replacing leaf" = scales::hue_pal()(3)[1],
                    "healthy leaf" = scales::hue_pal()(3)[2],
                    "healthy replaced leaf" = scales::hue_pal()(3)[3])
    labels2=c("healthy leaf\\phantom{xxxx}",
              "infected replacing leaf\\phantom{xxxxxxx}",
              "bulk\\phantom{xx}",
              "healthy replaced leaf")
    ggplot(YYY,aes(y=type,
                   group=bulkntype,
                   x=Ct,
                   color=type2,
                   shape=type2))+
      facet_grid(rows = vars(bulkn),cols =vars(bulktype))+
      geom_violin(bw=1,
                  scale="width")+
      geom_violin(bw=1,
                  scale="width",
                  position=position_dodge(width=0))+
      theme(legend.position="bottom")+
      theme(axis.text.y = element_blank(),
            legend.position="bottom",
            axis.ticks = element_blank())+
      #geom_dotplot(binaxis="x",width=.3,dotsize=.5,aes(y=type,fill=type2), position = "dodge")+
      geom_point(position=position_jitter(width=0,height=.2))+
      ylab("")+
      scale_fill_manual("",
                        values =colorstype2,
                        labels=labels2)+
      scale_color_manual("",
                         values =colorstype2,
                         labels=labels2)+
      scale_shape_discrete("",
                           labels=labels2)
  }
  plot.au.raw.bulk1<-plot2(YYY[YYY$bulkn<17,])
  plot.au.raw.bulk2<-plot2(YYY[YYY$bulkn>16,])
  plot.au.raw.bulk1.landscape<-plot1(YYY[YYY$bulkn>16,])
  plot.au.raw.bulk2.landscape<-plot1(YYY[YYY$bulkn<17,])
  
  
  YYYY<-subset(YYY,bulktype=="Infected"&
                 is.element(type2,c("infected replacing leaf","bulk")))
  means<-plyr::ddply(YYYY,.variables = c("bulkindex","type2"),function(dd){data.frame(mediane=median(dd$Ct))})
  means<-reshape2::dcast(data = means,bulkindex~type2,value.var="mediane")
  names(means)[2:3]<-c("leaf.median","bulk.median")
  
  YYYY<-merge(YYY,means,by="bulkindex",all.x=T)
  means$type2="median"
  
  colorstype2bis<- c("bulk" = "#000000",#scales::hue_pal()(3)[3], 
                     "infected replacing leaf" = scales::hue_pal()(3)[1],
                     "median" = scales::hue_pal()(3)[3])
  
  
  plot.auexp1.bulkmedianvssingleleafmedian<-
    ggplot(data=subset(YYYY,bulktype=="Infected"&is.element(type2,c("infected replacing leaf","bulk"))),
           aes(color=type2,x=leaf.median,y=bulk.median))+
    geom_point(data=means,aes(x=leaf.median,y=bulk.median),shape=1,stroke=1,size=3,fill="black")+
    #geom_point(data=means,aes(x=leaf.median,y=bulk.median),shape=1,size=2,fill="black")+
    geom_point(data=subset(YYYY,type2=="bulk"),
               aes(x=leaf.median,y=Ct),shape=19)+
    geom_point(data=subset(YYYY,type2=="infected replacing leaf"),
               aes(x=Ct,y=bulk.median),shape=19)+
    theme(legend.position = "bottom")+
    geom_violin(data=subset(YYYY,type2=="infected replacing leaf"),aes(x=Ct,y=bulk.median,group=bulkindex),bw=1,scale="width")+
    geom_violin(orientation = "x",data=subset(YYYY,type2=="bulk"),aes(x=leaf.median,y=Ct,group=bulkindex),bw=1,scale="width")+
    geom_smooth(data=means,method = "lm",se=F,color=scales::hue_pal()(3)[3], linetype="dashed")+
    xlab("Infected leaf Ct")+ylab("Bulk Ct")+
    scale_color_manual("",values =colorstype2bis,
                       labels=c("bulk\\phantom{xxx}",
                                "infected replacing leaf\\phantom{xxxxx}",
                                "median"))
  
  means<-plyr::ddply(YYY,.variables = c("bulkindex","bulktype","type2"),function(dd){data.frame(mediane=median(dd$Ct))})
  
  plot.auexp1.geomplotbulkinfectedhealthymedian<-
    ggplot(means[means$type2=="bulk",],
           aes(x=bulktype,y=mediane,color=bulktype,group=bulktype,fill=bulktype))+
    geom_violin()+ 
    geom_boxplot(width=0.02,fill="white")+
    xlab("Bulk infection status")+
    ylab("Median of Ct measurements")+
    theme(legend.position = "bottom")+
    scale_color_manual(name="Bulk infection status",values =c("Infected" = scales::hue_pal()(3)[1],
                                                              "Healthy" = scales::hue_pal()(3)[2]))+
    scale_fill_manual(name="Bulk infection status",values =c("Infected" = scales::hue_pal()(3)[1],
                                                             "Healthy" = scales::hue_pal()(3)[2]))
  
  plot.auexp1.geomplotbulkinfectedhealthy<-
    ggplot(YYY[YYY$type2=="bulk",],
           aes(x=bulktype,y=Ct,color=bulktype,group=bulktype,fill=bulktype))+
    geom_violin()+ 
    geom_boxplot(width=0.02,fill="white")+
    xlab("Bulk infection status")+
    ylab("Ct measurements")+
    scale_color_manual(name="Bulk infection status",values =c("Infected" = scales::hue_pal()(3)[1],
                                                              "Healthy" = scales::hue_pal()(3)[2]))+
    scale_fill_manual(name="Bulk infection status",values =c("Infected" = scales::hue_pal()(3)[1],
                                                             "Healthy" = scales::hue_pal()(3)[2]))
  
  
  
  
  
  XX2<- Au_LP_exp1.bulks|>                      
    group_by(bulkindex,biologicalrepindex) |>                         # Specify group indicator
    summarise_at(vars(value),      
                 list(bulkavgCt = mean))  |>
    mutate(bulkstatus=substr(bulkindex,1,1))
  x=c(min(XX2$bulkavgCt)-1,sort(unique(XX2$bulkavgCt)),max(XX2$bulkavgCt)+1)
  lagx=c(min(XX2$bulkavgCt)-1,x[-length(x)])
  fwdx=c(x[-1],x[length(x)])
  XX3=data.frame(x=x,
                 fwdx=fwdx,
                 risk1=ecdf(XX2[XX2$bulkstatus=="H",]$bulkavgCt)(x),
                 risk2=1-ecdf(XX2[XX2$bulkstatus=="I",]$bulkavgCt)(x))
  X4=unique(data.frame(risk1=ecdf(XX2[XX2$bulkstatus=="H",]$bulkavgCt)(x),
                       risk2=1-ecdf(XX2[XX2$bulkstatus=="I",]$bulkavgCt)(x)))
  X4<-X4[c(TRUE,sapply(2:nrow(X4),function(i){XX3$risk1[i]!=XX3$risk1[i-1]})),]
  X4$risk1deb<-c(X4$risk1[2:nrow(X4)],0)
  
  X2<-reshape2::melt(XX3,
                     id.vars=c('x','fwdx'),
                     variable.name="risk", measure.vars=paste0("risk",1:2))
  X3<-X2[c(TRUE,sapply(2:nrow(X2),function(i){X2$value[i]!=X2$value[i-1]})),]
  
  plot.auexp1.riskvsthreshold<-ggplot(X2,
                                      aes(x=x,xend=fwdx,y=value,yend=value,color=risk))+
    geom_segment()+geom_point(data=X3,size=.5)+
    xlab("Threshold")+
    ylab("Risk")+
    scale_color_discrete(name="",labels=c("$\\alpha_0(T)$: Type I risk (false positive)\\phantom{aaaaaa}",
                                          "$\\beta_0(T)$: Type II risk (false negative)"))+
    theme(legend.position = "bottom")
  
  plot.auexp1.riskvsthreshold2=ggplot(X2[X2$x>20,],
                                      aes(x=x,xend=fwdx,y=value,yend=value,color=risk))+
    geom_segment()+geom_point(data=X3[X3$x>20,],size=.5)+
    xlab("Threshold")+
    ylab("Risk")+
    scale_color_discrete(name="",labels=c("$\\alpha_0$: Type I risk (false positive)\\phantom{aaaaa}",
                                          "$\\beta_0$: Type II risk (false negative)"))+
    theme(legend.position = "bottom")+
    scale_y_continuous(trans = 'log2',breaks=c(.01,.02,.03,.04,.05,.1,.15,.2,.25))
  
  plot.auexp1.risk1vsrisk2<-ggplot(X4,
                                   aes(x=risk1,xend=risk1deb,y=risk2,yend=risk2))+
    geom_segment()+geom_point(data=X4)+ 
    scale_x_continuous(trans = 'log2',breaks=c(.01,.02,.03,.04,.05,.1,.15,0.2,.25,.5,1))+ 
    scale_y_continuous(trans = 'log2',breaks=c(.01,.02,.03,.04,.05,.1,.15,0.2,.25,.5,1))+
    xlab("$\\alpha_0(T)$: Type I risk (false positive)\\phantom{aaaaa}")+
    ylab("$\\beta_0(T)$: Type Ii risk (false negative)")
  
  

  #Au_LP_exp1.bulks$value=as.numeric(Au_LP_exp1.bulks$value)
  XX<- Au_LP_exp1.bulks|>                      
    group_by(bulkindex) |>                         # Specify group indicator
    summarise_at(vars(value),      
                 list(bulkavgCt = mean))   
 
  XX$bulkn<-strtoi(substr(XX$bulkindex,2,nchar(XX$bulkindex)))
  XX$bulktype<-substr(XX$bulkindex,1,1)
  WW<-Au_LP_exp1.bulks
  WW$bulkn<-strtoi(substr(WW$bulkindex,2,nchar(WW$bulkindex)))
  WW$bulktype<-substr(WW$bulkindex,1,1)
  WW<-reshape2::dcast(data = WW,bulkn~bulktype,fun.aggregate = mean,value.var = "value")
  names(WW)<-c("bulkn","bulkavgCtH","bulkavgCtI")
  
  YY<-Au_LP_exp1.bulk|>
    mutate(bulkn=strtoi(substr(bulkindex,2,nchar(as.character(bulkindex)))),
           bulktype=substr(as.character(bulkindex),1,1))|>
    reshape2::dcast(as.formula(paste0(paste(paste0("leaf",1:7),collapse="+"),"+bulkn~bulktype")),value.var = "leaf8")|>
    (function(x){names(x)[9:10]<-paste0("leaf",names(x)[9:10]);x})()

  leaf.averages<- Au_LP_exp1.singles|>                      
    group_by(leafindex) |>                         # Specify group indicator
    summarise_at(vars(Ct),list(avgCt = mean))|>
    as.data.frame()|>
    (function(x){(`rownames<-`)(x,x$leafindex)})()
  for(i in 1:7){YY[paste0("avgCt",i)]<-leaf.averages[levels(YY[[paste0("leaf",i)]])[YY[[paste0("leaf",i)]]],"avgCt"]}
  TT<-data.frame(t(sapply(1:nrow(YY),function(j){unlist(sort(YY[j,paste0("avgCt",1:7)]))})))
  names(TT)<-paste0("avgCtq",1:7)
  YY<-cbind(YY,TT)
  
  YY<-merge(YY,leaf.averages,by.x="leafH",by.y="leafindex",all.x=T)
  names(YY)[names(YY)=="avgCt"]<-"avgCt8H"
  
  YY<-merge(YY,leaf.averages,by.x="leafI",by.y="leafindex",all.x=T)
  names(YY)[names(YY)=="avgCt"]<-"avgCt8I"
  
  YY<-merge(YY,WW,by="bulkn",all.x=T)
  
  
  YYIH<-rbind(cbind(data.frame(bulktype="I"),YY[c(1:32),]),cbind(data.frame(bulktype="H"),YY[c(1:31,33),]))
  YYIH$avgCt8<-YYIH$avgCt8H
  YYIH$avgCt8[YYIH$bulktype=="I"]<-YYIH$avgCt8I[YYIH$bulktype=="I"]
  YYIH$bulkavgCt<-YYIH$bulkavgCtH
  YYIH$bulkavgCt[YYIH$bulktype=="I"]<-YYIH$bulkavgCtI[YYIH$bulktype=="I"]
  XX<-merge(XX[c("bulkindex","bulktype","bulkn")],YYIH,by=c("bulkn","bulktype"),all.x=T)
  RR<-merge(Au_LP_exp1.bulks,XX,by="bulkindex",all.x=T)
  KK<-rbind(cbind(data.frame(type="single"),reshape2::melt(YYIH[c('bulkn','bulktype','avgCtq1','avgCtq2','avgCtq3','avgCtq4','avgCtq5','avgCtq6','avgCtq7','avgCt8')],id.vars=c("bulkn",'bulktype'),value.name="bulkavgCt")[c("bulkn","bulktype", "bulkavgCt")]),
            cbind(data.frame(type="bulk"),unique(YYIH[c('bulkn','bulktype','bulkavgCt')])))
  names(KK)[4]<-"Ct"
  
  ll<-lm(data=XX,bulkavgCt~avgCtq1+avgCtq2+avgCtq3+avgCtq4+avgCtq5+avgCtq6+avgCtq7+avgCt8)
  ll<-lm(data=XX,bulkavgCt~1+avgCtq1+avgCtq2+avgCtq3+avgCtq4+avgCtq5+avgCtq6+avgCtq7+avgCt8)
  ll<-step(ll,direction="backward",)
  ll;anova(ll)
  ll<-lm(data=XX,bulkavgCt~1+avgCtq7+avgCt8);ll;anova(ll)
  ll<-lm(data=XX,bulkavgCt~1+avgCtq3+avgCt8);ll;anova(ll)
  ll<-lm(data=XX,exp(bulkavgCt)~0+
           exp(avgCtq1)+
           exp(avgCtq2)+
           exp(avgCtq3)+
           exp(avgCtq4)+
           exp(avgCtq5)+
           exp(avgCtq6)+
           exp(avgCtq7)+
           exp(avgCt8))
  ll<-lm(data=XX,exp(bulkavgCt)~0+
           exp(avgCtq1)+
           exp(avgCtq2)+
           exp(avgCtq3)+
           exp(avgCtq4)+
           exp(avgCtq5)+
           exp(avgCtq6)+
           exp(avgCtq7)+
           exp(avgCt8))
  
  ll<-lm(XX$bulkavgCtI~log(7/8*exp(-XX$bulkavgCtH)+1/8*exp(-XX$avgCt8I)))
  
  car::linearHypothesis(ll,0:1,1)
  
  #plot(-log(7/8*exp(-XX$bulkavgCtH)+1/8*exp(-XX$avgCt8I)),XX$bulkavgCtI)
  
  ggplot2::ggplot(data=XX,
                  aes(y=bulkavgCtI,
                      x=-log(7/8*exp(-bulkavgCtH)+1/8*exp(-avgCt8I))))+
                    geom_point()+
    xlab('xaxis')+
    ylab('yaxis')+
    geom_smooth(method = "lm", se = FALSE,color='black')
  
  
  
  
  
  llm<-lm(data=XX|>dplyr::mutate(x=-log(7/8*exp(-bulkavgCtH)+1/8*exp(-avgCt8I)),y=bulkavgCtI),y~x)
  car::linearHypothesis(llm,diag(2),0:1)
  XX|>dplyr::mutate(x=-log(7/8*exp(-bulkavgCtH)+1/8*exp(-avgCt8I)),y=bulkavgCtI,
                    group=paste0("Fitted regression line $Ct_{bulk}=",signif(llm$coefficients[1],4),
                                 "+",
                                 signif(llm$coefficients[2],4),
                                 "\\times \\left(-\\log\\left(\\sum_{i=1}^8 \\exp(-Ct_i)\\right)\\right)$, $R^2=",signif(summary(llm)$r.squared,4),"$, $\\sigma=",signif(summary(llm)$sigma,3),"$\\phantom{aaaaaaaaaaaaaaaaaaaaaaaaaa}"))->XX
  dotplotbulkvssingle<-ggplot(XX,
                             aes(x=x,
                                 y=y,
                                 group=group,
                                 linetype=group))+
    geom_point()+
    theme(legend.title = element_blank(),legend.position="bottom")+
    ylab("$Ct_{bulk}$")+
    geom_smooth(mapping=aes(group=group,colour=group,linetype=group),method="lm",se=F)+
    geom_abline(data.frame(group='Line: y=x'),
                mapping = aes(colour=group,slope=1,intercept=0,linetype=group))+
    xlab("$\\left(-\\log\\left(\\sum_{i=1}^8 \\exp(-Ct_i)\\right)\\right)$")+
    ggtitle("Regression of bulk Ct vs log of opposite of average of single leaf concentrations")+
    scale_color_manual(values=c("gray45","gray25"))+
  scale_linetype_manual(values=c("solid", "dotted"))

  #geom_text(data = data.frame(Ct=13,SerialDilutionPoints= 3,label=,residuals=0),mapping=aes(label=label),color="gray15")
  #list(lm=llm,dotplot=dotplot)
  
  #SweaveLst::graph2pdffile(texte = 'print(dotplotbulkvssingle)',output="regline.pdf",heighte=5,widthe=9)|>fs::file_show()
  #SweaveLst::graph2pngfile(texte = 'print(dotplotbulkvssingle)',output="regline.png",heighte=5,widthe=9)|>fs::file_show()
  
  
  ff<-function(a){
    with(XX,
         exp(100000*(0.1-a))+
           (bulkavgCtI+
              (log(
                7/(8)*exp(-bulkavgCtH*log(a))+
                  1/(8)*exp(-avgCt8I*log(a)))/log(a)))^2|>sum(na.rm=T))}
  
  optimisation2<-optimize(interval = c(.1,10),f=ff)$minimum 
  
  llm2<-lm(data=XX|>dplyr::mutate(x=-log(7/8*exp(-bulkavgCtH*log(optimisation2))+
                                           1/8*exp(-avgCt8I*log(optimisation2)))/log(optimisation2),y=bulkavgCtI),y~x)
  
  attach(XX)
  x=-log(7/8*exp(-bulkavgCtH*log(optimisation2))+
                                           1/8*exp(-avgCt8I*log(optimisation2)))/log(optimisation2)
  y=bulkavgCtI
  R2<-1-sum((y-x)^2,na.rm=T)/sum((y^2),na.rm=T)
  sigma<-sd(y-x,na.rm=T)
  
    
  XX|>dplyr::mutate(x=-log(7/8*exp(-bulkavgCtH*log(optimisation2))+1/8*exp(-avgCt8I*log(optimisation2)))/log(optimisation2),y=bulkavgCtI,
                    group=paste0("Line: $y=x$; $R^2=",signif(R2,3),"$,",
                                 "Standard deviation of the residuals: $",signif(sigma,3),"$",
                                 "\\phantom{aaaaaaaaaaaaaaaaaaaaaaaaaa}"))->XX
  dotplotbulkvssingle2<-ggplot(XX,
                              aes(x=x,
                                  y=y,
                                  group=group,
                                  linetype=group))+
    geom_point()+
    theme(legend.title = element_blank(),legend.position="bottom")+
    ylab("$Ct_{bulk}$")+
    #geom_smooth(mapping=aes(group=group,colour=group,linetype=group),method="lm",se=F)+
    geom_abline(XX,
                mapping = aes(colour=group,slope=1,intercept=0,linetype=group))+
    xlab(paste0("$Ct_i$
    
                Predicted value: $\\hat{Ct}_{bulk}=\\left(-\\log\\left(\\sum_{i=1}^8 \\exp(-Ct_i\\times\\log(\\hat{a}))\\right)\\right)$", 
         " with  $1/\\log{\\hat{a}}=",signif(1/log(optimisation2),3),"$"))+
    ggtitle("Regression of bulk Ct vs log of opposite of average of single leaf concentrations")+
    scale_color_manual(values=c("gray45"))+
    scale_linetype_manual(values=c("solid"))
  
  
  #SweaveLst::graph2pdffile(texte = 'print(dotplotbulkvssingle2)',output="regline2.pdf",heighte=5,widthe=9)|>fs::file_show()
  #SweaveLst::graph2pngfile('print(dotplotbulkvssingle2)',output="regline2.png",heighte=5,widthe=9)
  
  
  
  
  
  
  
  library(MASS)
  step(ll)
  
  ll<-lm(data=RR,bulkavgCt~avgCt8)
  ll;anova(ll)
  
  
  ll<-lm(data=XX,bulkavgCtI~avgCt8I+avgCt8H);ll;anova(ll)
  
  lm(data=XX,bulkavgCtI~0+avgCt8I+avgCt8H)
  ll<-lm(data=XX,bulkavgCtI~avgCt8I);ll;anova(ll)
  plot.Au.linearreg<-ggplot(data=XX,aes(x=avgCt8I,y=bulkavgCtI))+
    geom_point()+
    geom_smooth(method = "lm", se = FALSE)+
    geom_abline(intercept=0,slope=1,color="red")+
    theme(legend.position="bottom")+
    xlab("Average Ct of replacing leaf")+
    ylab("Average Ct of Infected  bulk")
  
  X=data.frame("Leaf ($k.\\ell$)"=c(rep(c("1","\\vdots","50"),3),"\\vdots",50),
               "Tree ($k$)"=c(rep(1:3,each=3),"\\vdots","200"),stringsAsFactors = F)
  X[[1]][-c(2,5,8,10)]<-paste0(X[[2]],".",X[[1]])[-c(2,5,8,10)]
  X[[2]][c(2,5,8,10)]<-"\\vdots"
  X[[2]][11]<-"$N=200$"
  names(X)<-c("Leaf ($k.\\ell$)","Tree ($k$)")
  tab1<-stargazer2(X[2:1],label="tab:1",rownames=F,summary=F,title="Tree and Leaf index")
  
  
  
  

  ###############################################
  YYY<-rbind(plyr::adply(1:8,1,function(i){merge(Au_LP_exp1.singles[c("leafindex","Ct")],
                                                 Au_LP_exp1.bulk[c("bulkindex",paste0("leaf",i))],
                                                 by.x="leafindex",by.y=paste0("leaf",i))})|>
               rename(c(index="leafindex",type="X1")),
             cbind(type="bulk",index="bulk",
                   rename(.data=Au_LP_exp1.bulks[c("value","bulkindex")],c(Ct ="value"))))|>
    mutate(bulktype=recode(substr(bulkindex,1,1),I="Infected",H="Healthy"),
             type2=(function(x,y){
               levels(x)[!is.element(levels(x),c(8,"bulk"))]<-"healthy leaf";
               levels(x)<-c(levels(x),"healthy replaced leaf");
               levels(x)[levels(x)==8]<-"infected replacing leaf";
               x[levels(x)[x]=="infected replacing leaf"&y=="Healthy"]<-"healthy replaced leaf";
               x})(type,bulktype),
             bulkn=substr(bulkindex,2,nchar(as.character(bulkindex))),
             bulkntype=paste0(type,".",bulkn),
             bulkntype2=paste0(type2,".",bulkn),
             bulkn=ordered(strtoi(bulkn)))  
  
  
  YYYY<-subset(YYY,bulktype=="Infected"&
                 is.element(type2,c("infected replacing leaf","bulk")))
  means<-plyr::ddply(YYYY,.variables = c("bulkindex","type2"),function(dd){data.frame(mediane=median(dd$Ct))})
  means<-reshape2::dcast(data = means,bulkindex~type2,value.var="mediane")
  names(means)[2:3]<-c("leaf.median","bulk.median")
  lm3<-lm(data=means,bulk.median~leaf.median)
  lm3$coefficients
  anova(lm3)
  summary(lm3)
  stargazer::stargazer(lm3)
  
  lm4<-lm(data=means,log(bulk.median)~log(leaf.median))
  exp(lm4$coefficients)[1]
  lm4$coefficients[2]
  anova(lm4)
  summary(lm4)
  stargazer::stargazer(lm4)
  
  YYYY<-merge(YYY,means,by="bulkindex",all.x=T)
  means$type2="median"
  means<-plyr::ddply(YYY,.variables = c("bulkindex","bulktype","type2"),function(dd){data.frame(mediane=median(dd$Ct))})
  
  
  ##Mixed model estimation : single leaves
  data("Au_LP_exp1.singles",package="ASBVdDetection")
  X1<-Au_LP_exp1.singles
  removed1<-unique(X1[X1$Ct==40,c("leafindex","biologicalrepindex")])
  removed1$toremove=1
  X1<-merge(Au_LP_exp1.singles,removed1,
            by=c("leafindex","biologicalrepindex"),all.x=T)
  X1<-X1[is.na(X1$toremove),]
  X1<-unique(X1[c("biologicalrepindex","leafindex","Ct")])
  removed<-plyr::ddply(
    .data = X1,
    .variables = c("leafindex","biologicalrepindex"),
    .fun =function(dd){nrow(dd)==1})
  X<-merge(X1,removed,by=c("leafindex","biologicalrepindex"),all.x=T)
  X<-X[!X$V1,]
  
  byleafbiologicalrepindex<-plyr::ddply(
    .data = X,
    .variables = c("leafindex","biologicalrepindex"),
    .fun =function(dd){
      data.frame(mean=mean(dd$Ct),
                 sd=sd(dd$Ct),
                 var=var(dd$Ct),
                 count=nrow(dd),
                 amplitude=max(dd$Ct)-min(dd$Ct))})
  X=merge(X,byleafbiologicalrepindex,by=c("leafindex","biologicalrepindex"))
  
  byleaf<-plyr::ddply(
    .data = X1,
    .variables = c("leafindex"),
    .fun =function(dd){
      data.frame(mean=mean(dd$Ct),
                 sd=sd(dd$Ct),
                 var=var(dd$Ct),
                 count=nrow(dd),
                 amplitude=max(dd$Ct)-min(dd$Ct))})
  names(byleaf)[2:6]<-paste0(names(byleaf)[2:6],".byleaf")
  X1=merge(X1,byleaf,by=c("leafindex"))
  X<-merge(X,byleaf,all.x=T,by="leafindex")
  X$leafindexbiologicalrepindex<-paste0(X$leafindex,X$biologicalrepindex)
  X1$leafindexbiologicalrepindex<-paste0(X1$leafindex,X1$biologicalrepindex)
  
  
  bartlett1<-with(X[X$mean.byleaf<30,],stats::bartlett.test(Ct,leafindexbiologicalrepindex))
  bartlett2<-with(X[X$mean.byleaf<30&X$leafindex!="1-56",],stats::bartlett.test(Ct,leafindexbiologicalrepindex))
  
    
  mean.sd<-mean(byleafbiologicalrepindex$sd)
  min.sd<-min(byleafbiologicalrepindex$sd)
  
  quantileamplitude<-function(bandwidth=4,stat="amplitude",XX=byleafbiologicalrepindex,  xx=seq(min(XX$mean),max(XX$mean),length.out=1000)){
    plyr::ddply(data.frame(level=c(.25,.5,.75)),
                ~level,
                function(dd){
                  data.frame(mean=xx,
                             quantile=sapply(xx,function(xxx){
                               quantile(XX[abs(XX$mean-xxx)<bandwidth,stat],probs = dd$level)}))})}
  QQ<-quantileamplitude(6)
  QQ1<-quantileamplitude(6,XX=byleaf,stat="sd.byleaf")
  
  byleafbiologicalrepindex$mean2=byleafbiologicalrepindex$mean^2
  

  #with(X[X$mean.bybulk<30,],lawstat::levene.test(Ct,leafindexbiologicalrepindex,location="median"))
  
  ###################Bulks mixed model
  data("Au_LP_exp1.bulks",package="ASBVdDetection")
  X1<-Au_LP_exp1.bulks
  removed1<-unique(X1[X1$value==40,c("bulkindex","biologicalrepindex")])
  removed1$toremove=1
  X1<-merge(Au_LP_exp1.bulks,removed1,
            by=c("bulkindex","biologicalrepindex"),all.x=T)
  X1<-X1[is.na(X1$toremove),]
  X1<-unique(X1[c("biologicalrepindex","bulkindex","value")])
  removed<-plyr::ddply(
    .data = X1,
    .variables = c("bulkindex","biologicalrepindex"),
    .fun =function(dd){nrow(dd)==1})
  X<-merge(X1,removed,by=c("bulkindex","biologicalrepindex"),all.x=T)
  X<-X[!X$V1,]
  
  bybulkbiologicalrepindex<-plyr::ddply(
    .data = X,
    .variables = c("bulkindex","biologicalrepindex"),
    .fun =function(dd){
      data.frame(mean=mean(dd$value),
                 sd=sd(dd$value),
                 var=var(dd$value),
                 count=nrow(dd),
                 amplitude=max(dd$value)-min(dd$value))})
  X=merge(X,bybulkbiologicalrepindex,by=c("bulkindex","biologicalrepindex"))
  
  bybulk<-plyr::ddply(
    .data = X1,
    .variables = c("bulkindex"),
    .fun =function(dd){
      data.frame(mean=mean(dd$value),
                 sd=sd(dd$value),
                 var=var(dd$value),
                 count=nrow(dd),
                 amplitude=max(dd$value)-min(dd$value))})
  names(bybulk)[2:6]<-paste0(names(bybulk)[2:6],".bybulk")
  X1=merge(X1,bybulk,by=c("bulkindex"))
  
  mean.sd<-mean(bybulkbiologicalrepindex$sd)
  min.sd<-min(bybulkbiologicalrepindex$sd)
  
  quantileamplitude<-function(bandwidth=4,stat="amplitude",XX=bybulkbiologicalrepindex,  xx=seq(min(XX$mean),max(XX$mean),length.out=1000)){
    plyr::ddply(data.frame(level=c(.25,.5,.75)),
                ~level,
                function(dd){
                  data.frame(mean=xx,
                             quantile=sapply(xx,function(xxx){
                               quantile(XX[abs(XX$mean-xxx)<bandwidth,stat],probs = dd$level)}))})}
  QQ<-quantileamplitude(6)
  QQ1<-quantileamplitude(6,XX=bybulk,stat="sd.bybulk")
  
  bybulkbiologicalrepindex$mean2=bybulkbiologicalrepindex$mean^2
  X$bulkindexbiologicalrepindex<-paste0(X$bulkindex,X$biologicalrepindex)
  X1$bulkindexbiologicalrepindex<-paste0(X1$bulkindex,X1$biologicalrepindex)
  X<-merge(X,bybulk,all.x=T,by="bulkindex")
  
  with(X[X$mean.bybulk<30,],lawstat::levene.test(value,bulkindexbiologicalrepindex,location="median"))
  
  library(lme4)
  mm<- lmer(data = X[X$mean<30,],
            formula=value~1+bulkindex+(1|bulkindexbiologicalrepindex))
  library(nlme)
  mm2.bulk<-lme(value~1+bulkindex,
           data = X[X$mean.bybulk<30,],
           random=~1|bulkindexbiologicalrepindex)
  #Random effects:
  #Formula: ~1 | bulkindexbiologicalrepindex
  #        (Intercept)  Residual
  #StdDev:    1.460047 0.3412139
  
  
  mm2.bulkmoinsI9<-lme(value~1+bulkindex,
                data = X[X$mean.bybulk<30&X$bulkindex!="I9",],
                random=~1|bulkindexbiologicalrepindex)
  
  #Random effects:
  #Formula: ~1 | bulkindexbiologicalrepindex
  #        (Intercept)  Residual
  #StdDev:   0.5708952 0.3421369
  #Random effects:
  #  Formula: ~1 | bulkindexbiologicalrepindex
  #(Intercept)  Residual
  #StdDev:   0.5708952 0.3421369
  
  VarCorr(lme(value~1+bulkindex,
              data = X[X$mean<30,],
              random=~1|bulkindex/biologicalrepindex,method="ML"))
  VarCorr(lme(value~1+bulkindex,
              data = X[X$mean<30&X$count.bybulk>2,],
              random=~1|bulkindexbiologicalrepindex))
  #            Variance     StdDev      
  #(Intercept) 9.055123e-01 1.1191499
  #Residual    6.058802e-02 0.2461463
  
  
  VarCorr(lmer(data = X[X$mean<30,],
               formula=value~1+bulkindex+(1|bulkindexbiologicalrepindex)))
  
  lm1<-lm(value~bulkindexbiologicalrepindex,X[X$mean<30,])
  summary(lm1)$sigma#0.3010677
  bybulkandbulkbiologicalrepindex<-merge(bybulkbiologicalrepindex,bybulk,by="bulkindex",all.x=T)
  
  summary(lm(mean~mean.bybulk,
             bybulkandbulkbiologicalrepindex[bybulkandbulkbiologicalrepindex$count.bybulk>2&
                                  bybulkandbulkbiologicalrepindex$mean.bybulk<30,]))$sigma
  #[1] 1.315453
  library(ggplot2)
  plot.auexp1.amplitudevsmeanperleafbiologicalrepindex<-
    ggplot(byleafbiologicalrepindex,aes(x=mean,y=amplitude))+geom_point()+
    geom_line(data=QQ,aes(y=quantile,group=level,color=factor(level)))+
    ylab("Amplitude of Ct measurements per leaf and biologicalrepindex")+
    xlab("Average Ct measurement per leaf and biologicalrepindex")+
    scale_color_manual("Level",values=scales::seq_gradient_pal("lightblue", "darkblue")(seq(0,1,length.out=3)))+
    theme(legend.position = "bottom")
  
  plot.auexp1.amplitudevsmeanperleaf<-
    ggplot(byleaf,aes(x=mean.byleaf,y=sd.byleaf))+#,color=factor(count.byleaf%/%2)))+
    geom_point()+
    geom_line(data=QQ1,aes(x=mean,y=quantile,group=level,color=factor(level)))+
    ylab("Amplitude of Ct measurements per leaf")+
    xlab("Average Ct measurement per leaf")+
    scale_color_manual("Level",values=scales::seq_gradient_pal("lightblue", "darkblue")(seq(0,1,length.out=3)))+
    theme(legend.position = "bottom")
return(
  list(
    plot.au.raw.bulk1=plot.au.raw.bulk1,
    plot.au.raw.bulk2=plot.au.raw.bulk2,
    plot.auexp1.geomplotbulkinfectedhealthymedian=plot.auexp1.geomplotbulkinfectedhealthymedian,
    plot.auexp1.bulkmedianvssingleleafmedian=plot.auexp1.bulkmedianvssingleleafmedian,
    plot.auexp1.geomplotbulkinfectedhealthy=plot.auexp1.geomplotbulkinfectedhealthy,
    lm3=lm3,
    bartlett1=bartlett1,
    bartlett1=bartlett2,
    plot.auexp1.riskvsthreshold=plot.auexp1.riskvsthreshold,
    plot.auexp1.riskvsthreshold2=plot.auexp1.riskvsthreshold2,
    plot.auexp1.risk1vsrisk2=plot.auexp1.risk1vsrisk2,
    plot.au.raw.bulk1.landscape=plot.au.raw.bulk1.landscape,
    plot.au.raw.bulk2.landscape=plot.au.raw.bulk2.landscape,
    dotplotbulkvssingle2=dotplotbulkvssingle2))}

#' Table and graphs for experiment 1 analysis, Australian data.
#' 
#' @description 
#' The experiment 1 corresponds to the analysis of 4 x 96 leaves from 4 different trees.
#' @details 
#' graph1
#' @examples 
#' analysis_Au_LP_Experiment1()
#' @return a list
analysis_Au_LP_Experiment1<-function(){
  data(Au_LP_exp1.bulk,package="ASBVdDetection")
  data(Au_LP_exp1.bulks,package="ASBVdDetection")
  data(Au_LP_exp1.singles,package="ASBVdDetection")
  data(Au_LP_exp1.trees,package="ASBVdDetection")
  data(Au_LP_exp1.leaves,package="ASBVdDetection")
  library(ggplot2)
  library(SweaveLst)    
  library(reshape2)
  library(dplyr)
  #0. Reshape data
  X<-Au_LP_exp1.singles|>
    reshape2::dcast(treeindex+leafindex+biologicalrepindex~measurement,
                    value.var="Ct",
                    fun.aggregate = mean)|>
    merge(Au_LP_exp1.leaves[c("Octant","Branch", "leafindex")],by="leafindex")|>
    group_by(treeindex,leafindex)|> 
    mutate(CTmin = min(CT1,CT2))|>
    (function(x){merge(x,unique(x[c("treeindex","leafindex","CTmin")])|>
                         group_by(treeindex)|>
                         mutate(x_intree=row_number(CTmin)))})()|>
    (function(x){merge(x,unique(x[c("treeindex","Octant","leafindex","CTmin")])|>
                         group_by(treeindex,Octant)|>mutate(x_inquadrant=row_number(CTmin)))})()|>
    (function(x){merge(x,unique(x[c("treeindex","Branch","leafindex","CTmin")])|>
                         group_by(treeindex,Branch)|>
                         mutate(x_inbranch=row_number(CTmin)))})()|>
    mutate(biologicalrepindex=as.factor(biologicalrepindex),
           treestatus=treeindex|>(`levels<-`)(rep(c("Infected","Healthy"),each=2)),
           treeindex=treeindex|>(`levels<-`)(paste0("Tree ", levels(treeindex), rep(c(" (infected)"," (healthy)"),each=2))))
  
  #1. Raw data graphs
  plot.auexp1.violinsinglectbytreestatus<-    
    ggplot(reshape2::melt(X[c("leafindex","treestatus","CT1","CT2")]),
           aes(x=treestatus,y=value,color=treestatus,group=treestatus,fill=treestatus))+
    geom_violin()+ 
    geom_boxplot(width=0.02,fill="white")+
    xlab("Tree infection status")+
    ylab("Single leaf Ct measurements")+
    theme(legend.position = "bottom")+
    scale_color_manual(name="Tree infection status",values =c("Infected" = scales::hue_pal()(3)[1],
                                                              "Healthy" = scales::hue_pal()(3)[2]))+
    scale_fill_manual(name="Tree infection status",values =c("Infected" = scales::hue_pal()(3)[1],
                                                             "Healthy" = scales::hue_pal()(3)[2]))
  
  
  plot.au.raw.bytree<-
    ggplot(data = X,mapping = aes(y=x_intree,yend=x_intree,
                                  xend=CT2,x=CT1,color=biologicalrepindex))+
    facet_grid(cols = vars(treeindex))+
    geom_segment(size=1,arrow = arrow(length = unit(0.1, "cm")))+
    geom_point(size=1)+
    ylab("Leaf")+
    xlab("Ct")+
    theme(legend.position="bottom",
          axis.text.y = element_blank(),
          axis.ticks = element_blank())+
    scale_color_discrete(name="Biological replicate index")
  
  
  plot.au.raw.bytree.wide<-
    ggplot(data = X,mapping = aes(y=x_intree,yend=x_intree,xend=CT2,x=CT1,color=biologicalrepindex))+
    facet_grid(cols = vars(treeindex))+
    geom_segment(size=1,arrow = arrow(length = unit(0.1, "cm")))+
    geom_point(size=1)+
    ylab("Leaf")+
    xlab("Ct")+
    theme(legend.position="bottom",
          axis.text.y = element_blank(),
          axis.ticks = element_blank())+
    scale_color_discrete(name="Biological replicate index")
  
  
  plot.au.raw.byquadrant<-
    ggplot(data = X,mapping = aes(y=x_inquadrant,yend=x_inquadrant,
                                  xend=CT2,x=CT1,color=biologicalrepindex))+
    facet_grid(Octant~treeindex)+
    geom_segment(size=1,arrow = arrow(length = unit(0.1, "cm")))+
    geom_point(size=1)+
    ylab("Leaf")+
    xlab("Ct")+
    theme(legend.position="bottom",
          axis.text.y = element_blank(),
          axis.ticks = element_blank())+
    scale_color_discrete(name="Biological replicate index")
  
  
  plot.au.raw.byquadrant.landscape<-
    ggplot(data = X,mapping = aes(x=x_inquadrant,xend=x_inquadrant,
                                  yend=CT2,y=CT1,color=biologicalrepindex))+
    facet_grid(treeindex~Octant)+
    geom_segment(size=1,arrow = arrow(length = unit(0.1, "cm")))+
    geom_point(size=1)+
    xlab("Leaf")+
    ylab("Ct")+
    theme(legend.position="bottom",
          axis.text.x = element_blank(),
          axis.ticks = element_blank())+
    scale_color_discrete(name="Biological replicate index")
  
  
  
  plot.au.raw.bybranch<-
    ggplot(data = X,mapping = aes(y=x_inbranch,yend=x_inbranch,
                                  xend=CT2,x=CT1,color=biologicalrepindex))+
    facet_grid(Branch~treeindex)+
    geom_segment(size=1,arrow = arrow(length = unit(0.1, "cm")))+
    geom_point(size=1)+
    ylab("Leaf")+
    xlab("Ct")+
    theme(legend.position="bottom",
          axis.text.y = element_blank(),
          axis.ticks = element_blank())+
    scale_color_discrete(name="Biological replicate index")
  
  
  plot.au.raw.bybranch.landscape<-
    ggplot(data = X,mapping = aes(x=x_inbranch,xend=x_inbranch,
                                  yend=CT2,y=CT1,color=biologicalrepindex))+
    facet_grid(treeindex~Branch)+
    geom_segment(size=1,arrow = arrow(length = unit(0.1, "cm")))+
    geom_point(size=1)+
    xlab("Leaf")+
    ylab("Ct")+
    theme(legend.position="bottom",
          axis.text.x = element_blank(),
          axis.ticks = element_blank())+
    scale_color_discrete(name="Biological replicate index")
  
  YYY<-rbind(plyr::adply(1:8,1,function(i){
    merge(Au_LP_exp1.singles[c("leafindex","Ct")],
          Au_LP_exp1.bulk[c("bulkindex",paste0("leaf",i))],
          by.x="leafindex",by.y=paste0("leaf",i))})|>
      dplyr::rename(c(index="leafindex",type="X1")),
    cbind(type="bulk",index="bulk",
          dplyr::rename(.data=Au_LP_exp1.bulks[c("value","bulkindex")],c(Ct ="value"))))|>
    mutate(bulktype=recode(substr(bulkindex,1,1),I="Infected",H="Healthy"),
           type2=(function(x,y){
             levels(x)[!is.element(levels(x),c(8,"bulk"))]<-"healthy leaf";
             levels(x)<-c(levels(x),"healthy replaced leaf");
             levels(x)[levels(x)==8]<-"infected replacing leaf";
             x[levels(x)[x]=="infected replacing leaf"&y=="Healthy"]<-"healthy replaced leaf";
             x})(type,bulktype),
           bulkn=substr(bulkindex,2,nchar(as.character(bulkindex))),
           bulkntype=paste0(type,".",bulkn),
           bulkntype2=paste0(type2,".",bulkn),
           bulkn=ordered(strtoi(bulkn)))  
  
  plot1<-function(YYY){
    ggplot(YYY,aes(x="",
                   group=bulkntype,y=Ct,
                   color=type2,
                   shape=type2))+
      facet_grid(cols = vars(bulkn),rows =vars(bulktype))+
      geom_violin(data=YYY[is.element(levels(YYY$type2)[YYY$type2],c("healthy leaf","healthy replaced leaf")),],
                  scale="width")+
      geom_violin(data=YYY[!is.element(levels(YYY$type2)[YYY$type2],c("leaf","healthy replaced leaf")),],
                  aes(x="",
                      group=bulkntype,
                      color=type2),
                  bw=1,
                  scale="width",
                  position=position_dodge(width=0))+
      geom_dotplot(mapping=aes(fill=type2,color=type2,shape=type2),data=YYY[is.element(levels(YYY$type2)[YYY$type2],c("leaf","healthy replaced leaf")),],binaxis='y', stackdir='center',
                   position=position_dodge(1),
                   binwidth=.2,
                   dotsize=1)+
      geom_dotplot(mapping=aes(fill=type2,color=type2,shape=type2),data=YYY[!is.element(levels(YYY$type2)[YYY$type2],c("leaf","healthy replaced leaf")),],
                   binaxis='y',
                   binwidth=.2,
                   stackdir='center',
                   position=position_dodge(width=0),
                   dotsize=1)+
      theme(legend.position="bottom")+
      theme(axis.text.x = element_blank(),legend.position="bottom",
            axis.ticks = element_blank())+
      xlab("")->p
    colorstype2<- c("bulk" = "#000000",#scales::hue_pal()(3)[3], 
                    "infected replacing leaf" = scales::hue_pal()(3)[1],
                    "healthy leaf" = scales::hue_pal()(3)[2],
                    "healthy replaced leaf" = scales::hue_pal()(3)[3])
    labels2=c("bulk\\phantom{aa}",
              "healthy leaf\\phantom{aaaaa}",
              "healthy replaced leaf\\phantom{aaaaa}",
              "infected replacing leaf")
    p<-p+
      scale_fill_manual("",
                        values =colorstype2,
                        labels=labels2)+
      scale_color_manual("",
                         values =colorstype2,
                         labels=labels2)+
      scale_shape_discrete("",
                           labels=labels2)}
  
  plot2<-function(YYY){
    colorstype2<- c("bulk" = "#000000",#scales::hue_pal()(3)[3], 
                    "infected replacing leaf" = scales::hue_pal()(3)[1],
                    "healthy leaf" = scales::hue_pal()(3)[2],
                    "healthy replaced leaf" = scales::hue_pal()(3)[3])
    labels2=c("healthy leaf\\phantom{xxxx}",
              "infected replacing leaf\\phantom{xxxxxxx}",
              "bulk\\phantom{xx}",
              "healthy replaced leaf")
    ggplot(YYY,aes(y=type,
                   group=bulkntype,
                   x=Ct,
                   color=type2,
                   shape=type2))+
      facet_grid(rows = vars(bulkn),cols =vars(bulktype))+
      geom_violin(bw=1,
                  scale="width")+
      geom_violin(bw=1,
                  scale="width",
                  position=position_dodge(width=0))+
      theme(legend.position="bottom")+
      theme(axis.text.y = element_blank(),
            legend.position="bottom",
            axis.ticks = element_blank())+
      #geom_dotplot(binaxis="x",width=.3,dotsize=.5,aes(y=type,fill=type2), position = "dodge")+
      geom_point(position=position_jitter(width=0,height=.2))+
      ylab("")+
      scale_fill_manual("",
                        values =colorstype2,
                        labels=labels2)+
      scale_color_manual("",
                         values =colorstype2,
                         labels=labels2)+
      scale_shape_discrete("",
                           labels=labels2)
  }
  plot.au.raw.bulk1<-plot2(YYY[YYY$bulkn<17,])
  plot.au.raw.bulk2<-plot2(YYY[YYY$bulkn>16,])
  plot.au.raw.bulk1.landscape<-plot1(YYY[YYY$bulkn>16,])
  plot.au.raw.bulk2.landscape<-plot1(YYY[YYY$bulkn<17,])
  
  
  YYYY<-subset(YYY,bulktype=="Infected"&
                 is.element(type2,c("infected replacing leaf","bulk")))
  means<-plyr::ddply(YYYY,.variables = c("bulkindex","type2"),function(dd){data.frame(mediane=median(dd$Ct))})
  means<-reshape2::dcast(data = means,bulkindex~type2,value.var="mediane")
  names(means)[2:3]<-c("leaf.median","bulk.median")
  
  YYYY<-merge(YYY,means,by="bulkindex",all.x=T)
  means$type2="median"
  
  colorstype2bis<- c("bulk" = "#000000",#scales::hue_pal()(3)[3], 
                     "infected replacing leaf" = scales::hue_pal()(3)[1],
                     "median" = scales::hue_pal()(3)[3])
  
  
  plot.auexp1.bulkmedianvssingleleafmedian<-
    ggplot(data=subset(YYYY,bulktype=="Infected"&is.element(type2,c("infected replacing leaf","bulk"))),
           aes(color=type2,x=leaf.median,y=bulk.median))+
    geom_point(data=means,aes(x=leaf.median,y=bulk.median),shape=1,stroke=1,size=3,fill="black")+
    #geom_point(data=means,aes(x=leaf.median,y=bulk.median),shape=1,size=2,fill="black")+
    geom_point(data=subset(YYYY,type2=="bulk"),
               aes(x=leaf.median,y=Ct),shape=19)+
    geom_point(data=subset(YYYY,type2=="infected replacing leaf"),
               aes(x=Ct,y=bulk.median),shape=19)+
    theme(legend.position = "bottom")+
    geom_violin(data=subset(YYYY,type2=="infected replacing leaf"),aes(x=Ct,y=bulk.median,group=bulkindex),bw=1,scale="width")+
    geom_violin(orientation = "x",data=subset(YYYY,type2=="bulk"),aes(x=leaf.median,y=Ct,group=bulkindex),bw=1,scale="width")+
    geom_smooth(data=means,method = "lm",se=F,color=scales::hue_pal()(3)[3], linetype="dashed")+
    xlab("Infected leaf Ct")+ylab("Bulk Ct")+
    scale_color_manual("",values =colorstype2bis,
                       labels=c("bulk\\phantom{xxx}",
                                "infected replacing leaf\\phantom{xxxxx}",
                                "median"))
  
  means<-plyr::ddply(YYY,.variables = c("bulkindex","bulktype","type2"),function(dd){data.frame(mediane=median(dd$Ct))})
  
  plot.auexp1.geomplotbulkinfectedhealthymedian<-
    ggplot(means[means$type2=="bulk",],
           aes(x=bulktype,y=mediane,color=bulktype,group=bulktype,fill=bulktype))+
    geom_violin()+ 
    geom_boxplot(width=0.02,fill="white")+
    xlab("Bulk infection status")+
    ylab("Median of Ct measurements")+
    theme(legend.position = "bottom")+
    scale_color_manual(name="Bulk infection status",values =c("Infected" = scales::hue_pal()(3)[1],
                                                              "Healthy" = scales::hue_pal()(3)[2]))+
    scale_fill_manual(name="Bulk infection status",values =c("Infected" = scales::hue_pal()(3)[1],
                                                             "Healthy" = scales::hue_pal()(3)[2]))
  
  plot.auexp1.geomplotbulkinfectedhealthy<-
    ggplot(YYY[YYY$type2=="bulk",],
           aes(x=bulktype,y=Ct,color=bulktype,group=bulktype,fill=bulktype))+
    geom_violin()+ 
    geom_boxplot(width=0.02,fill="white")+
    xlab("Bulk infection status")+
    ylab("Ct measurements")+
    scale_color_manual(name="Bulk infection status",values =c("Infected" = scales::hue_pal()(3)[1],
                                                              "Healthy" = scales::hue_pal()(3)[2]))+
    scale_fill_manual(name="Bulk infection status",values =c("Infected" = scales::hue_pal()(3)[1],
                                                             "Healthy" = scales::hue_pal()(3)[2]))
  
  
  
  
  
  XX2<- Au_LP_exp1.bulks|>                      
    group_by(bulkindex,biologicalrepindex) |>                         # Specify group indicator
    summarise_at(vars(value),      
                 list(bulkavgCt = mean))  |>
    mutate(bulkstatus=substr(bulkindex,1,1))
  x=c(min(XX2$bulkavgCt)-1,sort(unique(XX2$bulkavgCt)),max(XX2$bulkavgCt)+1)
  lagx=c(min(XX2$bulkavgCt)-1,x[-length(x)])
  fwdx=c(x[-1],x[length(x)])
  XX3=data.frame(x=x,
                 fwdx=fwdx,
                 risk1=ecdf(XX2[XX2$bulkstatus=="H",]$bulkavgCt)(x),
                 risk2=1-ecdf(XX2[XX2$bulkstatus=="I",]$bulkavgCt)(x))
  X4=unique(data.frame(risk1=ecdf(XX2[XX2$bulkstatus=="H",]$bulkavgCt)(x),
                       risk2=1-ecdf(XX2[XX2$bulkstatus=="I",]$bulkavgCt)(x)))
  X4<-X4[c(TRUE,sapply(2:nrow(X4),function(i){XX3$risk1[i]!=XX3$risk1[i-1]})),]
  X4$risk1deb<-c(X4$risk1[2:nrow(X4)],0)
  
  X2<-reshape2::melt(XX3,
                     id.vars=c('x','fwdx'),
                     variable.name="risk", measure.vars=paste0("risk",1:2))
  X3<-X2[c(TRUE,sapply(2:nrow(X2),function(i){X2$value[i]!=X2$value[i-1]})),]
  
  plot.auexp1.riskvsthreshold<-ggplot(X2,
                                      aes(x=x,xend=fwdx,y=value,yend=value,color=risk))+
    geom_segment()+geom_point(data=X3,size=.5)+
    xlab("Threshold")+
    ylab("Risk")+
    scale_color_discrete(name="",labels=c("$\\alpha_0(T)$: Type I risk (false positive)\\phantom{aaaaaa}",
                                          "$\\beta_0(T)$: Type II risk (false negative)"))+
    theme(legend.position = "bottom")
  
  plot.auexp1.riskvsthreshold2=ggplot(X2[X2$x>20,],
                                      aes(x=x,xend=fwdx,y=value,yend=value,color=risk))+
    geom_segment()+geom_point(data=X3[X3$x>20,],size=.5)+
    xlab("Threshold")+
    ylab("Risk")+
    scale_color_discrete(name="",labels=c("$\\alpha_0$: Type I risk (false positive)\\phantom{aaaaa}",
                                          "$\\beta_0$: Type II risk (false negative)"))+
    theme(legend.position = "bottom")+
    scale_y_continuous(trans = 'log2',breaks=c(.01,.02,.03,.04,.05,.1,.15,.2,.25))
  
  plot.auexp1.risk1vsrisk2<-ggplot(X4,
                                   aes(x=risk1,xend=risk1deb,y=risk2,yend=risk2))+
    geom_segment()+geom_point(data=X4)+ 
    scale_x_continuous(trans = 'log2',breaks=c(.01,.02,.03,.04,.05,.1,.15,0.2,.25,.5,1))+ 
    scale_y_continuous(trans = 'log2',breaks=c(.01,.02,.03,.04,.05,.1,.15,0.2,.25,.5,1))+
    xlab("$\\alpha_0(T)$: Type I risk (false positive)\\phantom{aaaaa}")+
    ylab("$\\beta_0(T)$: Type Ii risk (false negative)")
  
  
  
  #2. Statistical analysis
  #2.1 Single leaf measurements
  #2.1.0 Prepare the data.
  Ctmeasurements<-X|>
    dplyr::filter(grepl(x = treeindex,pattern="infected"))|>
    reshape2::melt(id.vars=c("Octant","Branch","leafindex","treeindex","biologicalrepindex"),
                   measure.vars=c("CT1","CT2"))|>
    dplyr::mutate(quadrant=paste(treeindex,Octant,sep='|'),
                  branch=paste(treeindex,Branch,sep='|'),
                  leaf=paste(treeindex,Branch,leafindex,sep='|'),
                  biologicalrep=paste(Branch,treeindex,leafindex,biologicalrepindex,sep='|'))|>
    dplyr::group_by(leaf)|>
    dplyr::mutate(meanCtperleaf=mean(value))|>
    dplyr::ungroup()|>
    subset(meanCtperleaf<30)
  
  #2.1.1 Biological replicate effect
  Ctmeasurements|>
    nlme::lme(fixed=value~1+branch,random=list(~1|leaf ,
                                               ~1|biologicalrep))->
    fullbranchmodel
  #lme4::lmer(formula = value ~1+ leaf+ (1|biologicalrep))->lm1
  Ctmeasurements|>
    nlme::lme(fixed=value~1+branch,random=list(~1|leaf ))->
    branchmodelwithoutbiologicalrep
  anova(fullbranchmodel,branchmodelwithoutbiologicalrep)->biologicalrep.effect.summary
  
  #2.1.2 Leaf effect
  Ctmeasurements|>
    nlme::lme(fixed = value~1+branch,random=list(~1|biologicalrep))->branchmodelwithoutleaf
  anova(fullbranchmodel,branchmodelwithoutleaf)->leaf.effect.summary
  
  #2.1.3 branch effect
  Ctmeasurements|>
    nlme::lme(fixed = value~1+treeindex,random=list(~1|leaf ,~1|biologicalrep))->branchmodelwithoutbranch
  anova(fullbranchmodel,branchmodelwithoutbranch)->branch.effect.summary
  
  fullbranchmodel|>nlme::VarCorr()->Correlationofresidualsmod1
  
  #2.1.4 Octant effect
  Ctmeasurements|>
    nlme::lme(fixed = value~1+quadrant,random=list(~1|leaf ,~1|biologicalrep))->fullquadrantmodel
  Ctmeasurements|>
    nlme::lme(fixed = value~1+Octant,random=list(~1|leaf ,~1|biologicalrep))->crossedquadrantmodel
  Ctmeasurements|>
    nlme::lme(fixed = value~1+treeindex,random=list(~1|leaf ,~1|biologicalrep))->quadrantmodelwithoutquadrant
  lmtest::lrtest(fullquadrantmodel,quadrantmodelwithoutquadrant)->quadrant.effect.summary
  lmtest::lrtest(fullquadrantmodel,crossedquadrantmodel)->quadrant.effect.summary2
  fullquadrantmodel|>nlme::VarCorr()->Correlationofresidualsmod2
  
  
  
  
  #Au_LP_exp1.bulks$value=as.numeric(Au_LP_exp1.bulks$value)
  XX<- Au_LP_exp1.bulks|>                      
    group_by(bulkindex) |>                         # Specify group indicator
    summarise_at(vars(value),      
                 list(bulkavgCt = mean))   
  
  XX$bulkn<-strtoi(substr(XX$bulkindex,2,nchar(XX$bulkindex)))
  XX$bulktype<-substr(XX$bulkindex,1,1)
  WW<-Au_LP_exp1.bulks
  WW$bulkn<-strtoi(substr(WW$bulkindex,2,nchar(WW$bulkindex)))
  WW$bulktype<-substr(WW$bulkindex,1,1)
  WW<-reshape2::dcast(data = WW,bulkn~bulktype,fun.aggregate = mean,value.var = "value")
  names(WW)<-c("bulkn","bulkavgCtH","bulkavgCtI")
  
  YY<-Au_LP_exp1.bulk|>
    mutate(bulkn=strtoi(substr(bulkindex,2,nchar(as.character(bulkindex)))),
           bulktype=substr(as.character(bulkindex),1,1))|>
    reshape2::dcast(as.formula(paste0(paste(paste0("leaf",1:7),collapse="+"),"+bulkn~bulktype")),value.var = "leaf8")|>
    (function(x){names(x)[9:10]<-paste0("leaf",names(x)[9:10]);x})()
  
  leaf.averages<- Au_LP_exp1.singles|>                      
    group_by(leafindex) |>                         # Specify group indicator
    summarise_at(vars(Ct),list(avgCt = mean))|>
    as.data.frame()|>
    (function(x){(`rownames<-`)(x,x$leafindex)})()
  for(i in 1:7){YY[paste0("avgCt",i)]<-leaf.averages[levels(YY[[paste0("leaf",i)]])[YY[[paste0("leaf",i)]]],"avgCt"]}
  TT<-data.frame(t(sapply(1:nrow(YY),function(j){unlist(sort(YY[j,paste0("avgCt",1:7)]))})))
  names(TT)<-paste0("avgCtq",1:7)
  YY<-cbind(YY,TT)
  
  YY<-merge(YY,leaf.averages,by.x="leafH",by.y="leafindex",all.x=T)
  names(YY)[names(YY)=="avgCt"]<-"avgCt8H"
  
  YY<-merge(YY,leaf.averages,by.x="leafI",by.y="leafindex",all.x=T)
  names(YY)[names(YY)=="avgCt"]<-"avgCt8I"
  
  YY<-merge(YY,WW,by="bulkn",all.x=T)
  
  
  YYIH<-rbind(cbind(data.frame(bulktype="I"),YY[c(1:32),]),cbind(data.frame(bulktype="H"),YY[c(1:31,33),]))
  YYIH$avgCt8<-YYIH$avgCt8H
  YYIH$avgCt8[YYIH$bulktype=="I"]<-YYIH$avgCt8I[YYIH$bulktype=="I"]
  YYIH$bulkavgCt<-YYIH$bulkavgCtH
  YYIH$bulkavgCt[YYIH$bulktype=="I"]<-YYIH$bulkavgCtI[YYIH$bulktype=="I"]
  XX<-merge(XX[c("bulkindex","bulktype","bulkn")],YYIH,by=c("bulkn","bulktype"),all.x=T)
  RR<-merge(Au_LP_exp1.bulks,XX,by="bulkindex",all.x=T)
  KK<-rbind(cbind(data.frame(type="single"),reshape2::melt(YYIH[c('bulkn','bulktype','avgCtq1','avgCtq2','avgCtq3','avgCtq4','avgCtq5','avgCtq6','avgCtq7','avgCt8')],id.vars=c("bulkn",'bulktype'),value.name="bulkavgCt")[c("bulkn","bulktype", "bulkavgCt")]),
            cbind(data.frame(type="bulk"),unique(YYIH[c('bulkn','bulktype','bulkavgCt')])))
  names(KK)[4]<-"Ct"
  
  ll<-lm(data=XX,bulkavgCt~avgCtq1+avgCtq2+avgCtq3+avgCtq4+avgCtq5+avgCtq6+avgCtq7+avgCt8)
  ll<-lm(data=XX,bulkavgCt~1+avgCtq1+avgCtq2+avgCtq3+avgCtq4+avgCtq5+avgCtq6+avgCtq7+avgCt8)
  ll<-step(ll,direction="backward",)
  ll;anova(ll)
  ll<-lm(data=XX,bulkavgCt~1+avgCtq7+avgCt8);ll;anova(ll)
  ll<-lm(data=XX,bulkavgCt~1+avgCtq3+avgCt8);ll;anova(ll)
  ll<-lm(data=XX,exp(bulkavgCt)~0+
           exp(avgCtq1)+
           exp(avgCtq2)+
           exp(avgCtq3)+
           exp(avgCtq4)+
           exp(avgCtq5)+
           exp(avgCtq6)+
           exp(avgCtq7)+
           exp(avgCt8))
  ll<-lm(data=XX,exp(bulkavgCt)~0+
           exp(avgCtq1)+
           exp(avgCtq2)+
           exp(avgCtq3)+
           exp(avgCtq4)+
           exp(avgCtq5)+
           exp(avgCtq6)+
           exp(avgCtq7)+
           exp(avgCt8))
  
  ll<-lm(XX$bulkavgCtI~log(7/8*exp(-XX$bulkavgCtH)+1/8*exp(-XX$avgCt8I)))
  
  car::linearHypothesis(ll,0:1,1)
  
  #plot(-log(7/8*exp(-XX$bulkavgCtH)+1/8*exp(-XX$avgCt8I)),XX$bulkavgCtI)
  
  ggplot2::ggplot(data=XX,
                  aes(y=bulkavgCtI,
                      x=-log(7/8*exp(-bulkavgCtH)+1/8*exp(-avgCt8I))))+
    geom_point()+
    xlab('xaxis')+
    ylab('yaxis')+
    geom_smooth(method = "lm", se = FALSE,color='black')
  
  
  
  
  
  llm<-lm(data=XX|>dplyr::mutate(x=-log(7/8*exp(-bulkavgCtH)+1/8*exp(-avgCt8I)),y=bulkavgCtI),y~x)
  car::linearHypothesis(llm,diag(2),0:1)
  XX|>dplyr::mutate(x=-log(7/8*exp(-bulkavgCtH)+1/8*exp(-avgCt8I)),y=bulkavgCtI,
                    group=paste0("Fitted regression line $Ct_{bulk}=",signif(llm$coefficients[1],4),
                                 "+",
                                 signif(llm$coefficients[2],4),
                                 "\\times \\left(-\\log\\left(\\sum_{i=1}^8 \\exp(-Ct_i)\\right)\\right)$, $R^2=",signif(summary(llm)$r.squared,4),"$, $\\sigma=",signif(summary(llm)$sigma,3),"$\\phantom{aaaaaaaaaaaaaaaaaaaaaaaaaa}"))->XX
  dotplotbulkvssingle<-ggplot(XX,
                              aes(x=x,
                                  y=y,
                                  group=group,
                                  linetype=group))+
    geom_point()+
    theme(legend.title = element_blank(),legend.position="bottom")+
    ylab("$Ct_{bulk}$")+
    geom_smooth(mapping=aes(group=group,colour=group,linetype=group),method="lm",se=F)+
    geom_abline(data.frame(group='Line: y=x'),
                mapping = aes(colour=group,slope=1,intercept=0,linetype=group))+
    xlab("$\\left(-\\log\\left(\\sum_{i=1}^8 \\exp(-Ct_i)\\right)\\right)$")+
    ggtitle("Regression of bulk Ct vs log of opposite of average of single leaf concentrations")+
    scale_color_manual(values=c("gray45","gray25"))+
    scale_linetype_manual(values=c("solid", "dotted"))
  
  #geom_text(data = data.frame(Ct=13,SerialDilutionPoints= 3,label=,residuals=0),mapping=aes(label=label),color="gray15")
  #list(lm=llm,dotplot=dotplot)
  
  #SweaveLst::graph2pdffile(texte = 'print(dotplotbulkvssingle)',output="regline.pdf",heighte=5,widthe=9)|>fs::file_show()
  #SweaveLst::graph2pngfile(texte = 'print(dotplotbulkvssingle)',output="regline.png",heighte=5,widthe=9)|>fs::file_show()
  
  
  ff<-function(a){
    with(XX,
         exp(100000*(0.1-a))+
           (bulkavgCtI+
              (log(
                7/(8)*exp(-bulkavgCtH*log(a))+
                  1/(8)*exp(-avgCt8I*log(a)))/log(a)))^2|>sum(na.rm=T))}
  
  optimisation2<-optimize(interval = c(.1,10),f=ff)$minimum 
  
  llm2<-lm(data=XX|>dplyr::mutate(x=-log(7/8*exp(-bulkavgCtH*log(optimisation2))+
                                           1/8*exp(-avgCt8I*log(optimisation2)))/log(optimisation2),y=bulkavgCtI),y~x)
  
  attach(XX)
  x=-log(7/8*exp(-bulkavgCtH*log(optimisation2))+
           1/8*exp(-avgCt8I*log(optimisation2)))/log(optimisation2)
  y=bulkavgCtI
  R2<-1-sum((y-x)^2,na.rm=T)/sum((y^2),na.rm=T)
  sigma<-sd(y-x,na.rm=T)
  
  
  XX|>dplyr::mutate(x=-log(7/8*exp(-bulkavgCtH*log(optimisation2))+1/8*exp(-avgCt8I*log(optimisation2)))/log(optimisation2),y=bulkavgCtI,
                    group=paste0("Line: $y=x$; $R^2=",signif(R2,3),"$,",
                                 "Standard deviation of the residuals: $",signif(sigma,3),"$",
                                 "\\phantom{aaaaaaaaaaaaaaaaaaaaaaaaaa}"))->XX
  dotplotbulkvssingle2<-ggplot(XX,
                               aes(x=x,
                                   y=y,
                                   group=group,
                                   linetype=group))+
    geom_point()+
    theme(legend.title = element_blank(),legend.position="bottom")+
    ylab("$Ct_{bulk}$")+
    #geom_smooth(mapping=aes(group=group,colour=group,linetype=group),method="lm",se=F)+
    geom_abline(XX,
                mapping = aes(colour=group,slope=1,intercept=0,linetype=group))+
    xlab(paste0("$Ct_i$
    
                Predicted value: $\\hat{Ct}_{bulk}=\\left(-\\log\\left(\\sum_{i=1}^8 \\exp(-Ct_i\\times\\log(\\hat{a}))\\right)\\right)$", 
                " with  $1/\\log{\\hat{a}}=",signif(1/log(optimisation2),3),"$"))+
    ggtitle("Regression of bulk Ct vs log of opposite of average of single leaf concentrations")+
    scale_color_manual(values=c("gray45"))+
    scale_linetype_manual(values=c("solid"))
  
  
  #SweaveLst::graph2pdffile(texte = 'print(dotplotbulkvssingle2)',output="regline2.pdf",heighte=5,widthe=9)|>fs::file_show()
  #SweaveLst::graph2pngfile('print(dotplotbulkvssingle2)',output="regline2.png",heighte=5,widthe=9)
  
  
  
  
  
  
  
  library(MASS)
  step(ll)
  
  ll<-lm(data=RR,bulkavgCt~avgCt8)
  ll;anova(ll)
  
  
  ll<-lm(data=XX,bulkavgCtI~avgCt8I+avgCt8H);ll;anova(ll)
  
  lm(data=XX,bulkavgCtI~0+avgCt8I+avgCt8H)
  ll<-lm(data=XX,bulkavgCtI~avgCt8I);ll;anova(ll)
  plot.Au.linearreg<-ggplot(data=XX,aes(x=avgCt8I,y=bulkavgCtI))+
    geom_point()+
    geom_smooth(method = "lm", se = FALSE)+
    geom_abline(intercept=0,slope=1,color="red")+
    theme(legend.position="bottom")+
    xlab("Average Ct of replacing leaf")+
    ylab("Average Ct of Infected  bulk")
  
  X=data.frame("Leaf ($k.\\ell$)"=c(rep(c("1","\\vdots","50"),3),"\\vdots",50),
               "Tree ($k$)"=c(rep(1:3,each=3),"\\vdots","200"),stringsAsFactors = F)
  X[[1]][-c(2,5,8,10)]<-paste0(X[[2]],".",X[[1]])[-c(2,5,8,10)]
  X[[2]][c(2,5,8,10)]<-"\\vdots"
  X[[2]][11]<-"$N=200$"
  names(X)<-c("Leaf ($k.\\ell$)","Tree ($k$)")
  tab1<-stargazer2(X[2:1],label="tab:1",rownames=F,summary=F,title="Tree and Leaf index")
  
  
  
  
  
  ###############################################
  YYY<-rbind(plyr::adply(1:8,1,function(i){merge(Au_LP_exp1.singles[c("leafindex","Ct")],
                                                 Au_LP_exp1.bulk[c("bulkindex",paste0("leaf",i))],
                                                 by.x="leafindex",by.y=paste0("leaf",i))})|>
               rename(c(index="leafindex",type="X1")),
             cbind(type="bulk",index="bulk",
                   rename(.data=Au_LP_exp1.bulks[c("value","bulkindex")],c(Ct ="value"))))|>
    mutate(bulktype=recode(substr(bulkindex,1,1),I="Infected",H="Healthy"),
           type2=(function(x,y){
             levels(x)[!is.element(levels(x),c(8,"bulk"))]<-"healthy leaf";
             levels(x)<-c(levels(x),"healthy replaced leaf");
             levels(x)[levels(x)==8]<-"infected replacing leaf";
             x[levels(x)[x]=="infected replacing leaf"&y=="Healthy"]<-"healthy replaced leaf";
             x})(type,bulktype),
           bulkn=substr(bulkindex,2,nchar(as.character(bulkindex))),
           bulkntype=paste0(type,".",bulkn),
           bulkntype2=paste0(type2,".",bulkn),
           bulkn=ordered(strtoi(bulkn)))  
  
  
  YYYY<-subset(YYY,bulktype=="Infected"&
                 is.element(type2,c("infected replacing leaf","bulk")))
  means<-plyr::ddply(YYYY,.variables = c("bulkindex","type2"),function(dd){data.frame(mediane=median(dd$Ct))})
  means<-reshape2::dcast(data = means,bulkindex~type2,value.var="mediane")
  names(means)[2:3]<-c("leaf.median","bulk.median")
  lm3<-lm(data=means,bulk.median~leaf.median)
  lm3$coefficients
  anova(lm3)
  summary(lm3)
  stargazer::stargazer(lm3)
  
  lm4<-lm(data=means,log(bulk.median)~log(leaf.median))
  exp(lm4$coefficients)[1]
  lm4$coefficients[2]
  anova(lm4)
  summary(lm4)
  stargazer::stargazer(lm4)
  
  YYYY<-merge(YYY,means,by="bulkindex",all.x=T)
  means$type2="median"
  means<-plyr::ddply(YYY,.variables = c("bulkindex","bulktype","type2"),function(dd){data.frame(mediane=median(dd$Ct))})
  
  
  ##Mixed model estimation : single leaves
  data("Au_LP_exp1.singles",package="ASBVdDetection")
  X1<-Au_LP_exp1.singles
  removed1<-unique(X1[X1$Ct==40,c("leafindex","biologicalrepindex")])
  removed1$toremove=1
  X1<-merge(Au_LP_exp1.singles,removed1,
            by=c("leafindex","biologicalrepindex"),all.x=T)
  X1<-X1[is.na(X1$toremove),]
  X1<-unique(X1[c("biologicalrepindex","leafindex","Ct")])
  removed<-plyr::ddply(
    .data = X1,
    .variables = c("leafindex","biologicalrepindex"),
    .fun =function(dd){nrow(dd)==1})
  X<-merge(X1,removed,by=c("leafindex","biologicalrepindex"),all.x=T)
  X<-X[!X$V1,]
  
  byleafbiologicalrepindex<-plyr::ddply(
    .data = X,
    .variables = c("leafindex","biologicalrepindex"),
    .fun =function(dd){
      data.frame(mean=mean(dd$Ct),
                 sd=sd(dd$Ct),
                 var=var(dd$Ct),
                 count=nrow(dd),
                 amplitude=max(dd$Ct)-min(dd$Ct))})
  X=merge(X,byleafbiologicalrepindex,by=c("leafindex","biologicalrepindex"))
  
  byleaf<-plyr::ddply(
    .data = X1,
    .variables = c("leafindex"),
    .fun =function(dd){
      data.frame(mean=mean(dd$Ct),
                 sd=sd(dd$Ct),
                 var=var(dd$Ct),
                 count=nrow(dd),
                 amplitude=max(dd$Ct)-min(dd$Ct))})
  names(byleaf)[2:6]<-paste0(names(byleaf)[2:6],".byleaf")
  X1=merge(X1,byleaf,by=c("leafindex"))
  X<-merge(X,byleaf,all.x=T,by="leafindex")
  X$leafindexbiologicalrepindex<-paste0(X$leafindex,X$biologicalrepindex)
  X1$leafindexbiologicalrepindex<-paste0(X1$leafindex,X1$biologicalrepindex)
  
  
  bartlett1<-with(X[X$mean.byleaf<30,],stats::bartlett.test(Ct,leafindexbiologicalrepindex))
  bartlett2<-with(X[X$mean.byleaf<30&X$leafindex!="1-56",],stats::bartlett.test(Ct,leafindexbiologicalrepindex))
  
  
  mean.sd<-mean(byleafbiologicalrepindex$sd)
  min.sd<-min(byleafbiologicalrepindex$sd)
  
  quantileamplitude<-function(bandwidth=4,stat="amplitude",XX=byleafbiologicalrepindex,  xx=seq(min(XX$mean),max(XX$mean),length.out=1000)){
    plyr::ddply(data.frame(level=c(.25,.5,.75)),
                ~level,
                function(dd){
                  data.frame(mean=xx,
                             quantile=sapply(xx,function(xxx){
                               quantile(XX[abs(XX$mean-xxx)<bandwidth,stat],probs = dd$level)}))})}
  QQ<-quantileamplitude(6)
  QQ1<-quantileamplitude(6,XX=byleaf,stat="sd.byleaf")
  
  byleafbiologicalrepindex$mean2=byleafbiologicalrepindex$mean^2
  
  
  #with(X[X$mean.bybulk<30,],lawstat::levene.test(Ct,leafindexbiologicalrepindex,location="median"))
  
  ###################Bulks mixed model
  data("Au_LP_exp1.bulks",package="ASBVdDetection")
  X1<-Au_LP_exp1.bulks
  removed1<-unique(X1[X1$value==40,c("bulkindex","biologicalrepindex")])
  removed1$toremove=1
  X1<-merge(Au_LP_exp1.bulks,removed1,
            by=c("bulkindex","biologicalrepindex"),all.x=T)
  X1<-X1[is.na(X1$toremove),]
  X1<-unique(X1[c("biologicalrepindex","bulkindex","value")])
  removed<-plyr::ddply(
    .data = X1,
    .variables = c("bulkindex","biologicalrepindex"),
    .fun =function(dd){nrow(dd)==1})
  X<-merge(X1,removed,by=c("bulkindex","biologicalrepindex"),all.x=T)
  X<-X[!X$V1,]
  
  bybulkbiologicalrepindex<-plyr::ddply(
    .data = X,
    .variables = c("bulkindex","biologicalrepindex"),
    .fun =function(dd){
      data.frame(mean=mean(dd$value),
                 sd=sd(dd$value),
                 var=var(dd$value),
                 count=nrow(dd),
                 amplitude=max(dd$value)-min(dd$value))})
  X=merge(X,bybulkbiologicalrepindex,by=c("bulkindex","biologicalrepindex"))
  
  bybulk<-plyr::ddply(
    .data = X1,
    .variables = c("bulkindex"),
    .fun =function(dd){
      data.frame(mean=mean(dd$value),
                 sd=sd(dd$value),
                 var=var(dd$value),
                 count=nrow(dd),
                 amplitude=max(dd$value)-min(dd$value))})
  names(bybulk)[2:6]<-paste0(names(bybulk)[2:6],".bybulk")
  X1=merge(X1,bybulk,by=c("bulkindex"))
  
  mean.sd<-mean(bybulkbiologicalrepindex$sd)
  min.sd<-min(bybulkbiologicalrepindex$sd)
  
  quantileamplitude<-function(bandwidth=4,stat="amplitude",XX=bybulkbiologicalrepindex,  xx=seq(min(XX$mean),max(XX$mean),length.out=1000)){
    plyr::ddply(data.frame(level=c(.25,.5,.75)),
                ~level,
                function(dd){
                  data.frame(mean=xx,
                             quantile=sapply(xx,function(xxx){
                               quantile(XX[abs(XX$mean-xxx)<bandwidth,stat],probs = dd$level)}))})}
  QQ<-quantileamplitude(6)
  QQ1<-quantileamplitude(6,XX=bybulk,stat="sd.bybulk")
  
  bybulkbiologicalrepindex$mean2=bybulkbiologicalrepindex$mean^2
  X$bulkindexbiologicalrepindex<-paste0(X$bulkindex,X$biologicalrepindex)
  X1$bulkindexbiologicalrepindex<-paste0(X1$bulkindex,X1$biologicalrepindex)
  X<-merge(X,bybulk,all.x=T,by="bulkindex")
  
  with(X[X$mean.bybulk<30,],lawstat::levene.test(value,bulkindexbiologicalrepindex,location="median"))
  
  library(lme4)
  mm<- lmer(data = X[X$mean<30,],
            formula=value~1+bulkindex+(1|bulkindexbiologicalrepindex))
  library(nlme)
  mm2.bulk<-lme(value~1+bulkindex,
                data = X[X$mean.bybulk<30,],
                random=~1|bulkindexbiologicalrepindex)
  #Random effects:
  #Formula: ~1 | bulkindexbiologicalrepindex
  #        (Intercept)  Residual
  #StdDev:    1.460047 0.3412139
  
  
  mm2.bulkmoinsI9<-lme(value~1+bulkindex,
                       data = X[X$mean.bybulk<30&X$bulkindex!="I9",],
                       random=~1|bulkindexbiologicalrepindex)
  
  #Random effects:
  #Formula: ~1 | bulkindexbiologicalrepindex
  #        (Intercept)  Residual
  #StdDev:   0.5708952 0.3421369
  #Random effects:
  #  Formula: ~1 | bulkindexbiologicalrepindex
  #(Intercept)  Residual
  #StdDev:   0.5708952 0.3421369
  
  VarCorr(lme(value~1+bulkindex,
              data = X[X$mean<30,],
              random=~1|bulkindex/biologicalrepindex,method="ML"))
  VarCorr(lme(value~1+bulkindex,
              data = X[X$mean<30&X$count.bybulk>2,],
              random=~1|bulkindexbiologicalrepindex))
  #            Variance     StdDev      
  #(Intercept) 9.055123e-01 1.1191499
  #Residual    6.058802e-02 0.2461463
  
  
  VarCorr(lmer(data = X[X$mean<30,],
               formula=value~1+bulkindex+(1|bulkindexbiologicalrepindex)))
  
  lm1<-lm(value~bulkindexbiologicalrepindex,X[X$mean<30,])
  summary(lm1)$sigma#0.3010677
  bybulkandbulkbiologicalrepindex<-merge(bybulkbiologicalrepindex,bybulk,by="bulkindex",all.x=T)
  
  summary(lm(mean~mean.bybulk,
             bybulkandbulkbiologicalrepindex[bybulkandbulkbiologicalrepindex$count.bybulk>2&
                                               bybulkandbulkbiologicalrepindex$mean.bybulk<30,]))$sigma
  #[1] 1.315453
  library(ggplot2)
  plot.auexp1.amplitudevsmeanperleafbiologicalrepindex<-
    ggplot(byleafbiologicalrepindex,aes(x=mean,y=amplitude))+geom_point()+
    geom_line(data=QQ,aes(y=quantile,group=level,color=factor(level)))+
    ylab("Amplitude of Ct measurements per leaf and biologicalrepindex")+
    xlab("Average Ct measurement per leaf and biologicalrepindex")+
    scale_color_manual("Level",values=scales::seq_gradient_pal("lightblue", "darkblue")(seq(0,1,length.out=3)))+
    theme(legend.position = "bottom")
  
  plot.auexp1.amplitudevsmeanperleaf<-
    ggplot(byleaf,aes(x=mean.byleaf,y=sd.byleaf))+#,color=factor(count.byleaf%/%2)))+
    geom_point()+
    geom_line(data=QQ1,aes(x=mean,y=quantile,group=level,color=factor(level)))+
    ylab("Amplitude of Ct measurements per leaf")+
    xlab("Average Ct measurement per leaf")+
    scale_color_manual("Level",values=scales::seq_gradient_pal("lightblue", "darkblue")(seq(0,1,length.out=3)))+
    theme(legend.position = "bottom")
  return(
    list(
      plot.au.raw.bulk1=plot.au.raw.bulk1,
      plot.au.raw.bulk2=plot.au.raw.bulk2,
      plot.au.raw.byquadrant=plot.au.raw.byquadrant,
      plot.au.raw.byquadrant.landscape=plot.au.raw.byquadrant.landscape,
      plot.au.raw.bybranch.landscape=plot.au.raw.bybranch.landscape,
      plot.au.raw.bybranch=plot.au.raw.bybranch,
      plot.au.raw.bytree=plot.au.raw.bytree,
      plot.au.raw.bytree.wide=plot.au.raw.bytree.wide,
      plot.auexp1.amplitudevsmeanperleaf=plot.auexp1.amplitudevsmeanperleaf,
      plot.auexp1.geomplotbulkinfectedhealthymedian=plot.auexp1.geomplotbulkinfectedhealthymedian,
      plot.auexp1.amplitudevsmeanperleafbiologicalrepindex=plot.auexp1.amplitudevsmeanperleafbiologicalrepindex,
      plot.auexp1.bulkmedianvssingleleafmedian=plot.auexp1.bulkmedianvssingleleafmedian,
      plot.auexp1.geomplotbulkinfectedhealthy=plot.auexp1.geomplotbulkinfectedhealthy,
      plot.auexp1.violinsinglectbytreestatus=plot.auexp1.violinsinglectbytreestatus,
      lm3=lm3,
      bartlett1=bartlett1,
      bartlett1=bartlett2,
      plot.auexp1.riskvsthreshold=plot.auexp1.riskvsthreshold,
      plot.auexp1.riskvsthreshold2=plot.auexp1.riskvsthreshold2,
      plot.auexp1.risk1vsrisk2=plot.auexp1.risk1vsrisk2,
      plot.au.raw.bulk1.landscape=plot.au.raw.bulk1.landscape,
      plot.au.raw.bulk2.landscape=plot.au.raw.bulk2.landscape,
      dotplotbulkvssingle2=dotplotbulkvssingle2))}
