# Supplementary material for: Rational design of a survey protocol for avocado sunblotch viroid in commercial orchards to demonstrate pest freedom
Source: PLoS One. 2023 Apr 11;18(4):e0277725. doi: 10.1371/journal.pone.0277725 (PMC10089318; doi:10.1371/journal.pone.0277725)
Supplement: S2 File — The archive file asbvd-detect-r.tar.gz is an R package that contains the source code and data used for all the statistical analysis, as well as the source code for the interactive tool [22]. It is a copy of the source code available at [26]. (GZ) [file pone.0277725.s002.gz › asbvd-detect-r-main/R/Analysis_Au_LP_bul100.R]

#' Analysis of Bulking experiment with bulk size 10, 20, 40 ... 100.
#'
#'@usage analysis_Au_LP_bulk100()
analysis_Au_LP_bulk100<-function(){
require(dplyr)
data(Au_LP_bulk100.1,package='ASBVdDetection')
data(Au_LP_bulk100.2,package='ASBVdDetection')
llm<-lm(data=Au_LP_bulk100.2,Ct~log10(1+healthyleavescount))
  
  Au_LP_bulk100.2$pred<-predict.lm(llm,Au_LP_bulk100.2)
  library(ggplot2)
  graphdata=Au_LP_bulk100.2%>%
    dplyr::filter(method=="Proportionally Tested samples")%>%
    dplyr::mutate(lmtext=paste0("Fitted regression line $Ct=",signif(llm$coefficients[1],4),
                                "+",
                                signif(llm$coefficients[2],4),
                                "\\times \\log_{10}(n)$, $R^2=",signif(summary(llm)$r.squared,4),"$, $\\sigma=",signif(summary(llm)$sigma,3),"$"))
  
  
  Au_LP_bulk100.2$pred<-predict.lm(llm,Au_LP_bulk100.2)
  library(ggplot2)
  graphdata=Au_LP_bulk100.2|>
    dplyr::filter(method=="Proportionally Tested samples")|>
    dplyr::mutate(lmtext=paste0("$Ct=",signif(llm$coefficients[1],4),
                                "+",
                                signif(llm$coefficients[2],4),
                                "\\times \\log_{10}(n)$, $R^2=",signif(summary(llm)$r.squared,4),"$, $\\sigma=",signif(summary(llm)$sigma,3),"$"))
  
  
  theplotlm<-
    ggplot(graphdata,
           aes(x=1+healthyleavescount,y=Ct,color=samplename))+
    geom_point()+
    theme(legend.position="bottom",legend.box="vertical", legend.margin=margin())+
    ylab("Ct value")+ 
    scale_x_continuous(
      "Number of leaves in bulk ($n$)",trans="log10",
      breaks=unique(1+Au_LP_bulk100.2$healthyleavescount),
      labels=paste0(unique(1+Au_LP_bulk100.2$healthyleavescount)),
      sec.axis = sec_axis(~ ( .) -1, 
                          guide = guide_axis(n.dodge = 2),
                          name = "Number of infected|healthy leaves",
                          breaks=unique(Au_LP_bulk100.2$healthyleavescount),                 labels=paste0("1|",unique(Au_LP_bulk100.2$healthyleavescount))))+
    geom_line(aes(x=1+healthyleavescount,y=pred,linetype=lmtext),color='gray45')+
    theme(legend.background=element_rect(fill = alpha("white", 0)),
          legend.position=c(.38,.9),legend.key=element_rect(fill =alpha("white", 0)))+
    scale_color_manual(values=  graphdata$samplename|>unique()|>length()|>(function(n){hcl(h = seq(15, 375, length = n + 1), l = 65, c = 100)[sample(1:n,n)]})(),guide='none')+
    guides(linetype=guide_legend("Regression line"),override.aes=list(fill="transparent"))
  
  

  A<-Au_LP_bulk100.2[c("bulkname","Ct","bulkhealthycomposition")]|>
    dplyr::group_by(bulkname)|>
    dplyr::summarise(Ct=mean(Ct),bulkhealthycomposition=unique(bulkhealthycomposition))|>
    dplyr::ungroup()|>
    dplyr::rename(Ctbulk="Ct")
  
  B<-plyr::ddply(A,~bulkhealthycomposition+Ctbulk,function(d){
    Au_LP_bulk100.1|>
      dplyr::filter(is.element(tube_id,strsplit(d$bulkhealthycomposition,';')|>unlist()))|>
      dplyr::select(tube_id,healthyleavescount,Ct)|>
      dplyr::group_by(tube_id)|>
      dplyr::summarise(n=mean(healthyleavescount),
                       Ct=mean(Ct))|>
      dplyr::ungroup()})
  
  prediction<-function(Ct,n,.a,Cti){
    -((exp(-.a*c(Ct,Cti))*c(n,1))|>
        sum()|>
        (`/`)(sum(c(n,1)))|>
        log()|>
        (`/`)(.a))}
  
  Dist<-function(x){
    Cti=x[1]
    .a=x[2]
    B|>
      dplyr::group_by(bulkhealthycomposition,Ctbulk)|>
      dplyr::summarise(pred=prediction(Ct,n,.a,Cti),Ctbulk=Ctbulk[1])|>
      dplyr::ungroup()|>
      dplyr::summarize(squaredist=(Ctbulk-pred)^2|>sum())|>
      (`[[`)("squaredist")|>
      sum()}
  
  
  
  leastsquaresestimate<-
    optim(par = c(Cti=15,.a=exp(1)),
          fn=Dist)
  leastsquaresestimate$par
  Rsquared<-1-Dist(leastsquaresestimate$par)/sum(A$Ctbulk^2)
  
  predvsobservedplot<-B|>
    dplyr::group_by(bulkhealthycomposition,Ctbulk)|>
    dplyr::summarise(pred=prediction(Ct,n,leastsquaresestimate$par[2],leastsquaresestimate$par[1]),Ctbulk=Ctbulk[1])|>
    dplyr::ungroup()|>
    ggplot2::ggplot(aes(x=pred,y=Ctbulk))+
    geom_point()+
    geom_abline(slope=1,intercept=0)
 
 return(list(leastsquaresestimate=leastsquaresestimate,
             predvsobservedplot=predvsobservedplot,
             theplotlm=theplotlm,
             linearmodelfit=llm,
             confint=confint(llm)))
}
