# Supplementary material for: Rational design of a survey protocol for avocado sunblotch viroid in commercial orchards to demonstrate pest freedom
Source: PLoS One. 2023 Apr 11;18(4):e0277725. doi: 10.1371/journal.pone.0277725 (PMC10089318; doi:10.1371/journal.pone.0277725)
Supplement: S2 File — The archive file asbvd-detect-r.tar.gz is an R package that contains the source code and data used for all the statistical analysis, as well as the source code for the interactive tool [22]. It is a copy of the source code available at [26]. (GZ) [file pone.0277725.s002.gz › asbvd-detect-r-main/R/Analysis_Au_LP_standarcurve.R]

#' Analysis of the standard curve data.
#'
#'@usage analysis_Au_LP_standardcurve()
#'@seealso [Au_LP_standardcurve], [Au_LP_standardcurve]

analysis_Au_LP_standardcurve<-function(){
  Au_LP_standardcurve<-read_Au_LP_standardcurve()
 llm<-lm(data=Au_LP_standardcurve,Ct~SerialDilutionPoints)
 dotplot<-ggplot(data.frame(Au_LP_standardcurve,
                            residuals=sign(llm$residuals),
                            group=paste0("$Ct=",signif(llm$coefficients[1],4),
                                         "+",
                                         signif(llm$coefficients[2],4),
                                         "\\times x$, $R^2=",signif(summary(llm)$r.squared,4),"$, $\\sigma=",signif(summary(llm)$sigma,3),"$")),
        aes(x=SerialDilutionPoints,
            y=Ct,
            label=Ct,
            nudge_x=-.2*residuals,
            nudge_y=.2*residuals))+
 geom_point()+
theme(legend.title = element_blank(),legend.position=c(.4,.8),
      legend.background=element_rect(fill = alpha("white", 0)),
      legend.key=element_rect(fill =alpha("white", 0)))+
 ylab("Ct value")+
   geom_smooth(mapping=aes(group=group,colour=group),method="lm",se=F)+
 xlab("Serial Dilution Points ($x$)")+
 geom_text(nudge_x=-.4*sign(llm$residuals),
           nudge_y=.4*sign(llm$residuals))+
   ggtitle("Standard Curve for ASBVd Infected Tissue Diluted in Healthy Avocado Tissue")+
   scale_color_manual(values="gray45")+
    guides(colour=guide_legend("Regression line"),override.aes=list(fill="transparent"))
   #geom_text(data = data.frame(Ct=13,SerialDilutionPoints= 3,label=,residuals=0),mapping=aes(label=label),color="gray15")
 confint(llm)
 list(lm=llm,dotplot=dotplot)
 }
