# Supplementary material for: Rational design of a survey protocol for avocado sunblotch viroid in commercial orchards to demonstrate pest freedom
Source: PLoS One. 2023 Apr 11;18(4):e0277725. doi: 10.1371/journal.pone.0277725 (PMC10089318; doi:10.1371/journal.pone.0277725)
Supplement: S2 File — The archive file asbvd-detect-r.tar.gz is an R package that contains the source code and data used for all the statistical analysis, as well as the source code for the interactive tool [22]. It is a copy of the source code available at [26]. (GZ) [file pone.0277725.s002.gz › asbvd-detect-r-main/R/Analysis_Au_LP_withinleaf.R]

#' Analysis of the experiment on the punch hole placement effect
#' 
#' @returns a list of ggplot graphics
#' @usage analysis_Au_LP_withinleaf()
#' @examples 
#' attach(analysis_Au_LP_withinleaf());print(graph0);print(graph1)

analysis_Au_LP_withinleaf<-function(){
  require(reshape2)
  require(ggplot2)
  require(dplyr)
  
  data(Au_LP_withinleaf,package="ASBVdDetection")
  
  #1. geo localise points
  x<-data.frame(
    matrix(c(1,-1,1,
            9,0,0,
            8,1,1,
            2,-1,2,
            10,0,2,
            7,1,2,
            6,1,3,
            3,-1,3,
            4,-1,4,
            5,1,4,
            11,0,4),byrow=T,ncol=3))
  names(x)<-c("Location","x","y")

  withinleaf2<-merge(Au_LP_withinleaf,x,by="Location",all.x=T)
  withinleaflong<-reshape2::melt(withinleaf2,id.vars=c("symptomatic",
                                                      "Leaf",
                                                      "Location","x","y"),
                                 variable.name="TechnicalRep",
                                 value.name="CT")
  names(withinleaflong)  
  
  withinleaflong$x2<-withinleaflong$x+.25*(withinleaflong$TechnicalRep=="CT2")
  withinleaflong$x2<-withinleaflong$x2-.25*(withinleaflong$TechnicalRep=="CT1")
  withinleaflong$symptomatic=
    c("Symptomatic","Asymptomatic")[2-withinleaflong$symptomatic]
    
  withinleaflong$leafshort<-
    substr(withinleaflong$Leaf,
           nchar(withinleaflong$Leaf)-5,
           nchar(withinleaflong$Leaf))
  graph0<-ggplot(data=withinleaflong[withinleaflong$Leaf=="Symptomatic Leaf 3",],
                 aes(x=x2,y=y,fill=CT,label=paste0(Location,".",substr(TechnicalRep,3,3))))+xlab("")+ylab("")+
    geom_tile()+facet_grid(leafshort~symptomatic)+
    scale_fill_gradient(low = "red", high = "green", na.value = NA)+
    geom_text()+
    theme(
      axis.text = element_blank(),
      axis.ticks = element_blank())
  graph1wide<-ggplot(data=withinleaflong,
         aes(x=x2,y=y,fill=CT))+xlab("")+ylab("")+
    geom_tile()+facet_grid(symptomatic~leafshort)+
  scale_fill_gradient(low = "red", high = "green", na.value = NA)+
    theme(
    axis.text = element_blank(),
    axis.ticks = element_blank(),
    legend.position = "bottom")

  withinleaflong$Location<-as.factor(withinleaflong$Location)
  withinleaflong$x<-as.factor(withinleaflong$x)
  #explore leaf effect
  ll<-lm(data=withinleaflong,CT~1+Leaf)
  anova(ll)
  summary(ll)$sigma
  #explore leaf location effect
  ll<-lm(data=withinleaflong,CT~1+Leaf*Location-Leaf-Location)
  anova(ll)
  summary(ll)$sigma
  #explore x,y effect
  ll<-lm(data=withinleaflong,CT~1+Leaf+x*Leaf+y*Leaf-x-y)
  anova(ll)
  #explore y effect
  ll<-lm(data=withinleaflong,
         CT~1+Leaf+x*Leaf-x+y*Leaf-y+(Leaf*Location)-Location)
  anova(ll)
  dd<-withinleaflong %>%
    group_by(Leaf) %>%
    summarise_at(vars(CT), list(amplitude=function(x){max(x)-min(x)}))
  max(dd$amplitude)
  dd<-withinleaflong %>%
    group_by(Leaf,Location) %>%
    summarise_at(vars(CT), list(amplitude=function(x){max(x)-min(x)}))
  max(dd$amplitude)
  

  #test the effect
  #full model
  nlme::lme(data=withinleaflong|>dplyr::mutate(Dummy=factor(1))|>
              nlme::groupedData(formula = CT~1|Dummy),
            fixed=CT~1+symptomatic,
            random=nlme::pdBlocked(list(nlme::pdIdent(~0+Leaf),
                        nlme::pdIdent(~0+Location))))->full.nlme
  
  nlme::lme(data=withinleaflong|>dplyr::mutate(Dummy=factor(1))|>nlme::groupedData(formula = CT~1|Dummy),
            fixed=CT~1+symptomatic,
            random=list(Dummy=nlme::pdIdent(~0+Leaf),
                        Dummy=nlme::pdIdent(~0+Location)))->full.nlme
  nlme::lme(data=withinleaflong|>dplyr::mutate(Dummy=factor(1))|>nlme::groupedData(formula = CT~1|Dummy),
            fixed=CT~1,
            random=list(Dummy=nlme::pdIdent(~0+Leaf),
                        Dummy=nlme::pdIdent(~0+Location)))->withoutsymptomatic
  
  nlme::lme(data=withinleaflong|>dplyr::mutate(Dummy=factor(1))|>nlme::groupedData(formula = CT~1|Dummy),
            fixed=CT~1+symptomatic,
            random=list(Dummy=nlme::pdIdent(~0+Location)))->withoutLeaf
  
  nlme::lme(data=withinleaflong|>dplyr::mutate(Dummy=factor(1))|>nlme::groupedData(formula = CT~1|Dummy),
            fixed=CT~1+symptomatic,
            random=list(~1|Leaf,~1|Location))->withoutcrossedLocation
  
  nlme::lme(data=withinleaflong|>dplyr::mutate(Dummy=factor(1))|>nlme::groupedData(formula = CT~1|Dummy),
            fixed=CT~1+symptomatic,
            random=list(~1|Leaf,~1|Location))->withoutLocation
  
  lme4::lmer(data=withinleaflong,
             formula= CT~1+(1|symptomatic)+(1|Leaf)+(1|Location))->full.lme4
  
  
  #Test the effect with likelihood ratio
  lmtest::lrtest(full.nlme,withoutsymptomatic)
  lmtest::lrtest(full.nlme,withoutLeaf)
  lmtest::lrtest(withoutcrossedLocation,full.nlme)
  lmtest::lrtest(full.nlme,withoutLocation)
  lmtest::lrtest(full.nlme,withoutsymptomatic)
  lmtest::lrtest(withoutcrossedLocation,full.nlme)
  nlme::VarCorr(withoutcrossedLocation)
  
    #test the leaf effect
  ## with restritcted Likelihood ratio
  leafeffectRLRT<-RLRsim::exactRLRT(m=lme4::lmer(data=withinleaflong,CT~1+1|Leaf))
  #p-value < 2.2e-16
  ## with Parametric bootstrap
    full=lme4::lmer(data=withinleaflong,CT~1+1|Leaf,REML = F)
    restricted=glm(CT~1,data=withinleaflong)
    #leafeffectpb<-pbnm::pbnm(full,restricted)%>%summary()
    leafeffect<-anova(full,restricted)
    #Parametric bootstrap testing: (Intercept) | Leaf (Intercept) | Leaf (Intercept)#(Intercept) | Leaf = 0 
    #from: lme4::lmer(formula = CT ~ 1 + 1 | Leaf, data = withinleaflong,  REML = F) 
    #1000 samples were taken Wed Jul 14 10:22:31 2021 
    #P(LRT stat > |74.59832|) = 0
  
  #symptomatic effect  :no
  
    full=lme4::lmer(data=withinleaflong,CT~1+(1|symptomatic/Leaf),REML = F)
    restricted<-lme4::lmer(data=withinleaflong,CT~1+1|Leaf,REML = F)
    symptomaticeffect<-anova(full,restricted)
    
    #symptomaticeffectpb<-pbnm::pbnm(full,restricted)%>%summary()
  lme4::lmer(data=withinleaflong,CT~symptomatic+(1|Leaf),REML = F)%>%summary
  #Parametric bootstrap testing: Variable mismatch between models, unknown test 
  #from: lme4::lmer(formula = CT ~ 1 + (1 | symptomatic/Leaf), data = withinleaflong,  REML = F) 
  #1000 samples were taken Wed Jul 14 10:36:16 2021 
  #17 samples had warnings, 17 in alternate model 0 in null model 
  #17 unused samples.  0.088 <= P(LRT stat > |0.3672334|) <= 0.105
  
  
  full=lme4::lmer(data=withinleaflong,CT~1+(1|Leaf/Location),REML = F)
  restricted<-lme4::lmer(data=withinleaflong,CT~1+1|Leaf,REML = F)
 #Locationeffectpb<-pbnm::pbnm(full,restricted)%>%summary()
  Locationeffect<-anova(full,restricted)
  
  full=lme4::lmer(data=withinleaflong,CT~1+(1|Leaf),REML = F)
  restricted=lme4::lmer(data=withinleaflong,CT~1+(1|Leaf)+(1|Location),REML = F)
  #Locationeffectpb2<-pbnm::pbnm(full,restricted)%>%summary()
  Locationeffect2<-anova(full,restricted)

  return(list(
    graph0=graph0,
    graph1=graph1wide,
    #Locationeffectpb2=Locationeffectpb2,
    #Locationeffectpb =Locationeffectpb,
    Locationeffect=Locationeffect,
    #Locationeffectpb=Locationeffectpb,
    leafeffect=leafeffect,
    #leafeffectpb=leafeffectpb,
    leafeffectRLRT=leafeffectRLRT))}
