# Supplementary material for: Rational design of a survey protocol for avocado sunblotch viroid in commercial orchards to demonstrate pest freedom
Source: PLoS One. 2023 Apr 11;18(4):e0277725. doi: 10.1371/journal.pone.0277725 (PMC10089318; doi:10.1371/journal.pone.0277725)
Supplement: S2 File — The archive file asbvd-detect-r.tar.gz is an R package that contains the source code and data used for all the statistical analysis, as well as the source code for the interactive tool [22]. It is a copy of the source code available at [26]. (GZ) [file pone.0277725.s002.gz › asbvd-detect-r-main/R/Analysis_SA_EJ_dilutionexperiment.R]

#' analysis_SA_EJ_dilution_experiment_202104
#'
#'@description creates the plot to analyse EJ dilution experiment
#'@usage analysis_SA_EJ_dilution_experiment_202104()
analysis_SA_EJ_dilution_experiment_202104<-function(){
data(SA_EJ_dilution_experiment_202104,package="ASBVdDetection")
  
  require(ggplot2)
  dilution<-SA_EJ_dilution_experiment_202104|>
    mutate(samplesize=(Samplenumber-1)*20+21*(Samplenumber==0)+10*(Samplenumber==1))
  
  llm=lm(CtValue~log10(samplesize),data=dilution)
  
  graphdata<-dilution|>
           mutate(lmtext=paste0("Fitted regression line $Ct=",signif(llm$coefficients[1],4),
                         "+",
                         signif(llm$coefficients[2],4),
                         "\\times \\log_{10}(x)$, $R^2=",signif(summary(llm)$r.squared,4),"$, $\\sigma=",signif(summary(llm)$sigma,3),"$"))

  
  plot1<-ggplot(data=graphdata,aes(x=samplesize,y=CtValue))+
    geom_point(aes(shape=infectedleafcontained))+
    geom_smooth(method="lm",se=F,aes(colour=lmtext,
                                                    group=lmtext))+
    #geom_smooth(method="lm",se=F,aes(colour=infectedleafcontained,group=infectedleafcontained))+
    theme(legend.position="bottom",legend.box="vertical", legend.margin=margin())+
    xlab("Number of leaves in bulk ($x$)")+
    ylab("Ct")+ 
    scale_fill_discrete(name = "Infected leaf contained")+
    ggtitle("Dilution experiment (EJ)")+
    scale_x_continuous(
      "Number of leaves in bulk ($x$)",trans="log10",
      breaks=unique(graphdata$samplesize),
      labels=paste0(unique(graphdata$samplesize)),
      guide = guide_axis(n.dodge = 2),
      sec.axis = sec_axis(~ ( .) , 
                          name = "Number of infected|healthy leaves",
                          breaks=unique(graphdata$samplesize),
                          guide = guide_axis(n.dodge = 3),
                          labels=paste0("1|",unique(graphdata$samplesize-1))))+
    guides(color=guide_legend(""),
           shape=guide_legend("Infected leaf contained"))+
    scale_color_manual(values="gray45")
  
  dilution<-read_SA_EJ_dilution_experiment_202104()
  dilution$infectedratio=1/(1+dilution$healthyleaves)
  X=lm(CtValue~log(infectedratio)+infectedleafcontained,dilution,weight=1/(5+(log10(infectedratio)-log10(0.01))/2*(.1-5)))
  X=lm(CtValue~log10(infectedratio),dilution)
  X=lm(CtValue~log10(infectedratio),dilution)
  predicted<-data.frame(infectedratio=1/(1:200))
  predicted$pred<-predict.lm(X,predicted)
  dilutiongraph<-
  ggplot(dilution,aes(x=infectedratio,y=CtValue,col=infectedleafcontained))+
  geom_point()+
  geom_line(data=predicted,aes(y=pred),col="black")+
  ggtitle("Effect of bulking on Ct Value measurements")+
  xlab("Proportion of healthy leaves in bulk (log scale)")+
  ylab("Ct Value")+ 
  scale_color_discrete(name = "Infected leaf in bulk")+
  scale_x_continuous(trans="log10")
  plot2<-dilutiongraph
  list(plot1=plot1,plot2=plot2,llm=llm)
  
  }
