# Supplementary material for: Rational design of a survey protocol for avocado sunblotch viroid in commercial orchards to demonstrate pest freedom
Source: PLoS One. 2023 Apr 11;18(4):e0277725. doi: 10.1371/journal.pone.0277725 (PMC10089318; doi:10.1371/journal.pone.0277725)
Supplement: S2 File — The archive file asbvd-detect-r.tar.gz is an R package that contains the source code and data used for all the statistical analysis, as well as the source code for the interactive tool [22]. It is a copy of the source code available at [26]. (GZ) [file pone.0277725.s002.gz › asbvd-detect-r-main/R/Read_Au_LP_CTindividualleaves.R]

#' Read "Ct Values of individual leaves.xlsx" into a dataframe
#' @description
#' Read different spreadsheets and combine in rda files
#' @param folderpath a folder path containing the file "Ct Values of individual leaves.xlsx")
#' @usage
#' read_Au_LP_CTindividualleaves())
read_Au_LP_CTindividualleaves<-function(folderpath=system.file("extdata",package="ASBVdDetection")){
  #folderpath=system.file("extdata",package="ASBVdDetection")
  filepath1<-file.path(folderpath,"Ct Values of individual leaves.xlsx")
  #  Load Spreasheet 1..3 into the R dataframe objects `Hampton`, `ChislettM21.row1`,   `ChislettM21.row2`,  `ChislettM21.row3`, `Chislett Block A5 and A18`
  
  Au_LP_CTindividualleaves      <-readxl::read_excel(filepath1,sheet="Sheet2","A1:I41")[c(1:3,8)]
  Au_LP_CTindividualleaves$tree<-unname(sapply(Au_LP_CTindividualleaves$`Sample Name`,function(x){strsplit(x,split = ".",fixed=T)[[1]][1]}))
  Au_LP_CTindividualleaves$bulk<-Au_LP_CTindividualleaves$`Average CT of 8 leaves bulk tested`
  
  library(dplyr)
  (Au_LP_CTindividualleaves %>%
      group_by(tree) %>%
      mutate(bulk = max(as.numeric(bulk),na.rm=TRUE)))[c(5,6,2:3)]
}


#' Bulk and individual CT measurements
#'
#' A dataset containing bulk and individual CT measurements for the same leaves.
#' One row corresponds to one leaf.
#'
#' \itemize{
#'   \item tree. Tree id
#'   \item bulk. CT measurement for the bulk of the leaves on the same tree.
#'   \item CT1 CT measurement 1 by leaf
#'   \item CT2 CT measurement 2 by leaf
#' }
#' @docType data
#' @keywords datasets
#' @name Au_LP_CTindividualleaves
#' @usage data(Au_LP_CTindividualleaves)
#' @format A data frame with 551 rows and 5 variables
#' @author L. Pretorius \email{l.pretorius@uq.edu.au}
#' @seealso read_Au_LP_CTindividualleaves
"Au_LP_CTindividualleaves"
