# Supplementary material for: Rational design of a survey protocol for avocado sunblotch viroid in commercial orchards to demonstrate pest freedom
Source: PLoS One. 2023 Apr 11;18(4):e0277725. doi: 10.1371/journal.pone.0277725 (PMC10089318; doi:10.1371/journal.pone.0277725)
Supplement: S2 File — The archive file asbvd-detect-r.tar.gz is an R package that contains the source code and data used for all the statistical analysis, as well as the source code for the interactive tool [22]. It is a copy of the source code available at [26]. (GZ) [file pone.0277725.s002.gz › asbvd-detect-r-main/R/Read_Au_LP_Degradation.R]

#' Import dataset \url{Degradation Assay Positive- Sorted.xlsx}. Used to generate \code{Au_LP_degradationPositive} dataset.
#' 
#'@details Reads the file \url{Results for sensitivity Testing.xlsx} into dataframes.
#'@returns a list of dataframes.
#'@examples 
#' Au_LP_degradationPositive  <-read_Au_LP_degradationPositive()
#' library(ggplot2)
#'   Degradation<-read_Au_LP_degradationPositive()
#'   ggplot(data=Degradation|>
#'         dplyr::group_by(Temperature,Week,BiologicalReplicate)|>
#'               dplyr::mutate(avgCt=mean(Ct)),
#'               aes(x=Week,y=avgCt, colour=Temperature,group=paste0(Temperature,BiologicalReplicate)))+
#'                 geom_line()+
#'                   geom_violin(aes(y=Ct,group=paste0(Temperature,Week,BiologicalReplicate)))+
#'                     geom_point(data=Degradation,aes(y=Ct))

#' @seealso  analysis_Au_LP_bulk100
read_Au_LP_degradationPositive<-function(
  .filepath=system.file("extdata",
                        package="ASBVdDetection",
                        "Degradation Assay Positive- Sorted.xlsx")){
  require("tidyr")
  require("readxl")
  Au_LP_degradationPositive  <-
    readxl::read_excel(.filepath,sheet="ASBVd",range = "A1:E31")|>
    dplyr::rename(Temperature="...1",Week="Sample Name")|>
    dplyr::select(-"Target Name")|>
    (function(.){tidyr::fill(.,names(.))})()|>
    dplyr::mutate(Week=readr::parse_number(Week)
                  |>gtools::na.replace(0))|>
    dplyr::group_by(Temperature,Week) |>
    dplyr::mutate("BiologicalReplicate" = dplyr::row_number())|>
    reshape2:::melt.data.frame(measure.vars = c("CT1","CT2"),variable.name = "TechnicalReplicate",value.name = "Ct")
  
  
return(Au_LP_degradationPositive)
}

#' Au_LP_degradationPositive dataset - Sensitivy and bulking experiment raw results 
#' 
#' @details
#' A dataframe containing the Ct values on the bulks containing material from 10 to 100 leaves with only one infected
#' \itemize{
#'   \item Line number
#'   \item Tree Number
#'   \item 2017/2018 result
#'   \item 2020 result}
#' @docType data
#' @keywords datasets
#' @name Au_LP_degradationPositive
#' @author L. Pretorius \email{l.pretorius@uq.edu.au}
#' @usage data(Au_LP_degradationPositive)
#' @format A data frame
#' @description data was collected by L. Pretorius.

  NULL
