# Supplementary material for: Rational design of a survey protocol for avocado sunblotch viroid in commercial orchards to demonstrate pest freedom
Source: PLoS One. 2023 Apr 11;18(4):e0277725. doi: 10.1371/journal.pone.0277725 (PMC10089318; doi:10.1371/journal.pone.0277725)
Supplement: S2 File — The archive file asbvd-detect-r.tar.gz is an R package that contains the source code and data used for all the statistical analysis, as well as the source code for the interactive tool [22]. It is a copy of the source code available at [26]. (GZ) [file pone.0277725.s002.gz › asbvd-detect-r-main/R/Read_Au_LP_HamptonChrislett.R]

#' Reads \url{Hampton farm and Chislett Nursery Ct values data.xlsx} into a dataframe
#' @description
#' Read different spreadsheets and combine in rda files
#' @param folderpath a folder path containing the file "Hampton farm and Chislett Nursery Ct values data.xlsx"
#' @usage 
#' read_Au_LP_HamptonChrislett())
read_Au_LP_HamptonChrislett<-function(folderpath=system.file("extdata",package="ASBVdDetection")){
  #folderpath=system.file("extdata",package="ASBVdDetection")
  filepath1<-file.path(folderpath,"Hampton farm and Chislett Nursery Ct values data.xlsx")
  #  Load Spreasheet 1..3 into the R dataframe objects `Hampton`, `ChislettM21.row1`,   `ChislettM21.row2`,  `ChislettM21.row3`, `Chislett Block A5 and A18`
  
  Hampton      <-readxl::read_excel(filepath1,sheet="Hampton Farm ","A1:F363")[c(1,3:6)]
  ChislettM21.row1  <-readxl::read_excel(filepath1,sheet="Chislett Block M21","A2:E52")[1:5]
  ChislettM21.row2  <-readxl::read_excel(filepath1,sheet="Chislett Block M21","G2:K55")[1:5]
  ChislettM21.row3  <-readxl::read_excel(filepath1,sheet="Chislett Block M21","M2:Q61")[1:5]
  ChislettA5A18<-readxl::read_excel(filepath1,sheet="Chislett Block A5 and A18","A2:E50")[1:5]
  
  #We combine all these datasets together.
  #We add a variable 'Origin' that can take 5 values: 
  # - 'Hampton',
  # - 'ChislettM21.row1',
  # - 'ChislettM21.row2', 
  # - ChislettM21.row3',
  # - 'ChislettA5A18'.
  # From tree number in table 1, we deduce a row number index and a tree in row index.
  
  # The `Target Name` variable can be ignored, it only takes the value "ASBVd":
  
  #Create a table that combines all measurments:
  
  names(Hampton)[2:5]<-
    names(ChislettM21.row1)[c(1,3:5)]<-
    names(ChislettM21.row2)[c(1,3:5)]<-
    names(ChislettM21.row3)[c(1,3:5)]<-
    names(ChislettA5A18)[c(1,3:5)]<-
    c("Tree","CT","Threshold","ASBVd")
  allmeasurements<-
    rbind(data.frame(Origin="Hampton",Hampton[2:5]),
          data.frame(Origin="ChislettM21.row1",ChislettM21.row1[c(1,3:5)]),
          data.frame(Origin="ChislettM21.row2",ChislettM21.row2[c(1,3:5)]),
          data.frame(Origin="ChislettM21.row3",ChislettM21.row3[c(1,3:5)]),
          data.frame(Origin="ChislettA5A18",ChislettA5A18[c(1,3:5)]))
  
  allmeasurements<-allmeasurements[!is.na(allmeasurements$Tree),]
  allmeasurements$CT<-as.numeric(allmeasurements$CT)
  allmeasurements
}


#' CT measurements in Hampton and Chrislett fields
#'
#' A dataset containing CT measurements in Hampton and Chrislett fields.
#' The variables are as follows:
#'
#' \itemize{
#'   \item Origin.  Factor: Hampton ChislettM21.row1 ChislettM21.row2 ChislettM21.row3 ChislettA5A18 
#'   \item Tree. Tree id
#'   \item CT. CT measurement
#'   \item Threshold: 25.4363 or 24.4363
#'   \item ASBVd: NA             "Positive"     "Negative"     "Undetermined"
#' }

#' @docType data
#' @keywords datasets
#' @name Au_LP_HamptonChrislett
#' @usage data(Au_LP_HamptonChrislett)
#' @format A data frame with 551 rows and 5 variables
#' @author L. Pretorius \email{l.pretorius@uq.edu.au}
#' @seealso read_Au_LP_HamptonChrislett
"Au_LP_HamptonChrislett"
