# Supplementary material for: Rational design of a survey protocol for avocado sunblotch viroid in commercial orchards to demonstrate pest freedom
Source: PLoS One. 2023 Apr 11;18(4):e0277725. doi: 10.1371/journal.pone.0277725 (PMC10089318; doi:10.1371/journal.pone.0277725)
Supplement: S2 File — The archive file asbvd-detect-r.tar.gz is an R package that contains the source code and data used for all the statistical analysis, as well as the source code for the interactive tool [22]. It is a copy of the source code available at [26]. (GZ) [file pone.0277725.s002.gz › asbvd-detect-r-main/R/Read_Au_LP_bulk100experiment.R]

#' Import dataset \url{Results\ for\ sensitivity\ Testing.xlsx}. Used to generate \code{Au_LP_bulk100} dataset.
#' 
#'@details Reads the file \url{Results for sensitivity Testing.xlsx} into dataframes.
#'@returns a list of dataframes.
#'@examples 
#'  analysis_Au_LP_bulk100()$theplotlm|>print()
#' @seealso  analysis_Au_LP_bulk100, Au_LP_bulk100.1,Au_LP_bulk100.2
read_Au_LP_bulk100<-function(
  .filepath=system.file("extdata",
                        package="ASBVdDetection",
                        "Results for sensitivity Testing.xlsx")){
  require("dplyr")
  require("readxl")
  Au_LP_bulk100.1  <-
    readxl::read_excel(.filepath,sheet="Healthy 9 or 10 leaves per bulk")[1:30,1:5]|>
  dplyr::mutate(inbulk=Reduce(function(x,y){if(is.na(y)){x}else{y}},as.list(inbulk),accumulate = TRUE))%>%
    dplyr::rename(tube_id="Sample Name")|>
    reshape2:::melt.data.frame(measure.vars = c("CT1","CT2"),variable.name = "technicalreplicate",value.name = "Ct")
  
  
  Au_LP_bulk100.2  <-
    readxl::read_excel(.filepath,sheet="Healthy + Infected leaf bulks")[1:20,1:6]|>
    dplyr::mutate(method=Reduce(function(x,y){if(is.na(y)){x}else{y}},as.list(method),accumulate = TRUE),
           bulkname=Reduce(function(x,y){if(is.na(y)){x}else{y}},as.list(bulkname),accumulate = TRUE),
           bulkname=gsub("59","49",bulkname))|> #Correction 59->49
    dplyr::rename(samplename="Sample Name")|>
    dplyr::mutate(
      samplename=gsub("59","49",samplename), #Correction 59->49
      healthyleavescount=as.numeric(gsub(".*?([0-9]+).*", "\\1",bulkname)))|>
    reshape2:::melt.data.frame(measure.vars = c("CT1","CT2"),variable.name = "technicalreplicate",value.name = "Ct")
  
  
return(list(Au_LP_bulk100.1=Au_LP_bulk100.1,Au_LP_bulk100.2=Au_LP_bulk100.2))
}

#' Au_LP_bulk100.1 dataset - Sensitivity and bulking experiment raw results 
#' 
#' @details
#' A dataframe containing the Ct values on the bulks containing material from 10 to 100 leaves with only one infected
#' \itemize{
#'   \item \code{inbulk}, a character string, Identifier of the final bigger bulk in which will be deluted a sample from the tube
#'   \item \code{healthyleavescount}, a character string, number of healthy leaf discs  in the current tube initial bulk
#'   \item \code{tube_id}, a character string, identifier of the current tube
#'   \item \code{technicalreplicate},  a character string, identifier of the technical replicate measurement for the current bulk
#'   \item \code{Ct}, a real number, value of the Ct measurement for this current tube and this technical replicate}
#' @docType data
#' @keywords datasets
#' @name Au_LP_bulk100.1
#' @usage data(Au_LP_bulk100.1)
#' @author L. Pretorius \email{l.pretorius@uq.edu.au}
#' @format A data frame
#' @description data was collected by L. Pretorius.
#' The file 'Results for sensitivity Testing.xlsx' contains the results of a sensitivity test  performed with some healthy and infected leaf disc. 
#' tubes  contain 9 or 10 discs each. A tube contains discs from the same leaf.
#' Tubes are identified by the variable \code{tube_id}.
#' Bulks are created by mixing the different lysed material of the leaf-grouped discs tubes.
#' To check that the product obtained had the same properties than the product one would get after mixing leaves collected in the field, 
#' LP also grounded 49 healthy leaves and one infected leaf together.
#' The method of grounding 49 healthy leaves with 1 infected is to ensure that mixing tissue lysis proportionally gave the same results.
#'  "49" was mistyped into  "59"
#' For each initial tube two techincal replicate Ct  measurements are made.

  NULL

  #' Au_LP_bulk100.2 dataset - Sensitivity and bulking experiment raw results 
  #' 
  #' @details
  #' A dataframe containing the Ct values on the bulks containing material from 10 to 100 leaves with only one infected
  #' \itemize{
  #'   \item method a character, indicates if the sample was ground by hand or not.
  #'   \item bulkname a character string, indicates the composition of the bulk
  #'   \item bulkhealthycomposition, a character string, comma separated identifiers of the tubes that were used to create the bulk
  #'   \item samplename, a character string, bulk identifier
  #'   \item healthyleaves count, an integer, number of healthy leaves in the bulk
  #'   \item technical replicates, a charcter string, identifier for the technical replicate
  #'   \item Ct, numeric, Ct measurement}
  #' @docType data
  #' @keywords datasets
  #' @name Au_LP_bulk100.2
  #' @usage data(Au_LP_bulk100.2)
  #' @author L. Pretorius \email{l.pretorius@uq.edu.au}
  #' @format A data frame
  #' @description data was collected by L. Pretorius.
  #' The file 'Results for sensitivity Testing.xlsx' contains the results of a sensitivity test  performed with some healthy and infected leaf disc. 
  #' tubes  contain 9 or 10 discs each. A tube contains discs from the same leaf.
  #' Bulks are created by mixing the different lysed material of the leaf-grouped discs tubes.
  #' To check that the product obtained had the same properties than the product one would get after mixing leaves collected in the field, 
  #' LP also grounded 49 healthy leaves and one infected leaf together.
  #' The method of grounding 49 healthy leaves with 1 infected is to ensure that mixing tissue lysis proportionally gave the same results.
  #'  "49" was mistyped into  "59"
  
  NULL
  
