# Supplementary material for: Rational design of a survey protocol for avocado sunblotch viroid in commercial orchards to demonstrate pest freedom
Source: PLoS One. 2023 Apr 11;18(4):e0277725. doi: 10.1371/journal.pone.0277725 (PMC10089318; doi:10.1371/journal.pone.0277725)
Supplement: S2 File — The archive file asbvd-detect-r.tar.gz is an R package that contains the source code and data used for all the statistical analysis, as well as the source code for the interactive tool [22]. It is a copy of the source code available at [26]. (GZ) [file pone.0277725.s002.gz › asbvd-detect-r-main/R/Read_Au_LP_exp1.R]

#' Read "Ct Distribution Results Combined Final.xlsx" from experiment 1 into a dataframe
#' @description
#' Read different spreadsheets and combine in rda files
#' @param folderpath a folder path containing the file "Ct Distribution Results Combined Final.xlsx"
#' @examples
#' read_Au_LP_exp1()
read_Au_LP_exp1<-function(folderpath=system.file("extdata",package="ASBVdDetection")){
  filepath1<-file.path(folderpath,"Ct Distribution Results Combined Final.xlsx")
  filepath2<-file.path(folderpath,"Ct Distribution Results Combined with graphs.xlsx")
  single.t1<-readxl::read_excel(filepath1,
                                sheet="Tree 1 Positive","A1:C97")
  single.t1.1<-readxl::read_excel(filepath1,
                                  sheet="Tree 1 Positive","G1:I24")
  single.t1.2<-readxl::read_excel(filepath1,
                                  sheet="Tree 1 Positive","L1:N24")
  single.t1.3<-readxl::read_excel(filepath1,
                                  sheet="Tree 1 Positive","Q1:S24")
  single.t2<-readxl::read_excel(filepath1,
                                sheet="Tree 2 Positive","A1:C97")
  single.t2.1<-readxl::read_excel(filepath1,
                                  sheet="Tree 2 Positive","F1:H11")
  single.t2.2<-readxl::read_excel(filepath1,
                                  sheet="Tree 2 Positive","K1:M11")
  single.t2.3<-readxl::read_excel(filepath1,
                                  sheet="Tree 2 Positive","P1:R11")
  single.t3.1<-readxl::read_excel(filepath1,
                                  sheet="Tree 3 Negative","A1:C97")
  single.t3.2<-readxl::read_excel(filepath1,
                                  sheet="Tree 3 Negative","F1:H97")
  single.t3.3<-readxl::read_excel(filepath1,
                                  sheet="Tree 3 Negative","K1:M97")
  single.t4.1<-readxl::read_excel(filepath1,
                                  sheet="Tree 4 Negative","A1:C97")
  single.t4.2<-readxl::read_excel(filepath1,
                                  sheet="Tree 4 Negative","F1:H97")
  single.t4.3<-readxl::read_excel(filepath1,
                                  sheet="Tree 4 Negative","K1:M97")
  
  CTbulk.1<-readxl::read_excel(filepath1,
                               sheet="Health Bulks","A1:C97")
  
  CTbulk.2<-readxl::read_excel(filepath1,
                               sheet="Infected Bulks","A1:C97")
  
  leaves.1<-
    readxl::read_excel(filepath2,
                       "Tree 1 Graphs",
                       "A1:C97")  
  
  leaves.2<-
    readxl::read_excel(filepath2,
                       "Tree 2 Graphs",
                       "A1:C97")  
  
  leaves.3<-
    readxl::read_excel(filepath2,
                       "Tree 3 Graphs",
                       "A1:C97")  
  
  leaves.4<-
    readxl::read_excel(filepath2,
                       "Tree 4 Graphs",
                       "A1:C97")  
  
  
  
  totoleaves<-function(dd,treeindex){
    dd<-dd|>
      dplyr::mutate(Quadrant=dplyr::recode(Quadrant,
                                  "Front East" ="Front top left",
                                  "Front West" ="Front bottom right",
                                  "Front South"="Front bottom left",
                                  "Front North"="Front top right",
                                  "Back East"  ="Back top right",
                                  "Back West"  ="Back bottom left",
                                  "Back South" ="Back bottom right",
                                  "Back North" ="Back top left"))|>
      dplyr::rename(Octant=Quadrant)
    for(i in 2:nrow(dd)){
      if(is.na(dd$Octant[i])){dd$Octant[i]<-dd$Octant[i-1]}
      if(is.na(dd$Branch[i]))  {dd$Branch[i]  <-dd$Branch[i-1]}
    }
    X<-data.frame(treeindex=treeindex,dd)
    X$leafindex=paste0(X$treeindex,"-",X$"Sample.Name")
    X}
  
  toto<-function(dd,treeindex,biologicalrepindex){
    ddd<-reshape2::melt(dd,id.vars="Sample Name",measure.vars=c("CT1","CT2"))
    X<-data.frame(treeindex=treeindex,
                  locationintree=NA,
                  biologicalrepindex=biologicalrepindex,ddd)
    X$leafindex=paste0(X$treeindex,"-",X$"Sample.Name")
    X
  }
  
  totorep<-function(dd,treeindex,biologicalrepindex){
    ddd<-reshape2::melt(dd,id.vars="Sample Name",measure.vars=c("CT1","CT2"))
    ddd$"leafindex"<-gsub(".","-",ddd$"Sample Name",fixed=T)
    data.frame(treeindex=treeindex,
               locationintree=NA,
               biologicalrepindex=biologicalrepindex,ddd)
  }
  
  totobulks<-function(dd){
    dd$biologicalrepindex=rep(1:3,32)
    dd$CT1[dd$CT1=="Undetermined"]<-"40"
    dd$CT2[dd$CT2=="Undetermined"]<-"40"
    dd$CT1<-as.numeric(dd$CT1)
    dd$CT2<-as.numeric(dd$CT2)
    ddd<-reshape2::melt(dd,id.vars=c("Sample Name","biologicalrepindex"),measure.vars=c("CT1","CT2"))
    ddd$Censored<-(ddd$value==40)
    ddd
  }
  
  
  bulks<-rbind(totobulks(CTbulk.1),totobulks(CTbulk.2))
  names(bulks)[1]<-"bulkindex"
  
  singles<-rbind(
    toto(single.t1,     treeindex=1,biologicalrepindex=0),
    totorep(single.t1.1,treeindex=1,biologicalrepindex=1),
    totorep(single.t1.2,treeindex=1,biologicalrepindex=2),
    totorep(single.t1.3,treeindex=1,biologicalrepindex=3),
    toto(single.t2,     treeindex=2,biologicalrepindex=0),
    totorep(single.t2.1,treeindex=2,biologicalrepindex=1),
    totorep(single.t2.2,treeindex=2,biologicalrepindex=2),
    totorep(single.t2.3,treeindex=2,biologicalrepindex=3),
    totorep(single.t3.1,treeindex=3,biologicalrepindex=1),
    totorep(single.t3.2,treeindex=3,biologicalrepindex=2),
    totorep(single.t3.3,treeindex=3,biologicalrepindex=3),
    totorep(single.t4.1,treeindex=4,biologicalrepindex=1),
    totorep(single.t4.2,treeindex=4,biologicalrepindex=2),
    totorep(single.t4.3,treeindex=4,biologicalrepindex=3))
  
  leaves<-rbind(
    totoleaves(leaves.1,1),
    totoleaves(leaves.2,2),
    totoleaves(leaves.3,3),
    totoleaves(leaves.4,4))
    
  
  
  names(singles)[5]<-"measurement"
  names(singles)[6]<-"Ct"
  singles$treeindex<-as.factor(singles$treeindex)
  singles$Ct[singles$Ct=="Undetermined"]<-"40"
  #singles$leafindex<-paste0(singles$treeindex,"-",singles$leafindex)
  trees<-data.frame(treeindex=1:4,status=rep(c("Healthy","Infected"),
                                             each=2))
  
  singles$Ct<-as.numeric(singles$Ct)
  singles$biologicalrepindex<-factor(singles$biologicalrepindex)
  
  #lm(Ct2~treeindex+0,data=singles)
  #anova(lm(Ct2~treeindex+0,data=singles))
  
  infected32<-c("1-14",
                "1-17",
                "1-19",
                "1-22",
                "1-36",
                "1-41",
                "1-45",
                "1-47",
                "1-64",
                "1-70",
                "1-8",
                "1-81",
                "1-84",
                "1-85",
                "1-88",
                "1-9",
                "1-90",
                "2-13",
                "2-23",
                "2-31",
                "2-48",
                "2-52",
                "2-58",
                "2-65",
                "2-66",
                "2-94",
                "2-96",
                "1-95",
                "1-10",
                "1-1",
                "1-37",
                "1-76")
  cbind(1:32,infected32)
  
  bulk<-data.frame(
    bulkindex=paste0(rep(c("H","I"),each=32),rep(1:32,2)),
    positivecount=rep(c("1 positive","0 positive"),each=32),
    leaf1=rep(paste0(rep(c("3-","4-"),each=16),((0+(1+(1:16)))%%96)-1),2),
    leaf2=rep(paste0(rep(c("3-","4-"),each=16),((16+(1+(1:16)))%%96)-1),2),
    leaf3=rep(paste0(rep(c("3-","4-"),each=16),((32+(1+(1:16)))%%96)-1),2),
    leaf4=rep(paste0(rep(c("3-","4-"),each=16),((48+(1+(1:16)))%%96)-1),2),
    leaf5=rep(paste0(rep(c("3-","4-"),each=16),((64+(1+(1:16)))%%96)-1),2),
    leaf6=rep(paste0(rep(c("3-","4-"),each=16),((80+((1:16))-1)%%96)+1),2),
    leaf7=rep(paste0(rep(c("3-","4-"),each=16),((8+(1+(1:16)))%%96)-1),2),
    leaf8=c(  paste0(rep(c("3-","4-"),each=16),((24+(1+(1:16)))%%96)-1),
              infected32[1:32]),stringsAsFactors = F)
  
  bulk$leaf6[bulk$bulkindex=="H16"]<-"3-96"
  bulk$leaf6[bulk$bulkindex=="H32"]<-"4-10"
  bulk$leaf6[bulk$bulkindex=="I32"]<-"4-7"
  bulk$leaf6[bulk$bulkindex=="I16"]<-"3-96"
  bulk<-as.data.frame(lapply(bulk,factor))
  
  
  replaced=paste0(rep(c("3-","4-"),each=16),((24+(1+(1:16)))%%96)-1)
  
  #threes<-rbind(leaves[leaves$CT1<20|is.element(leaves$leafindex,replaced),c(3,5:6)],
  #              leavesextra[leavesextraselected,c(3,5:6)])
  
  trees<-data.frame(treeindex=unique(singles$treeindex))
  list(singles=singles,bulk=bulk, bulks=bulks, trees=trees,leaves=leaves)
}


#' Australian experiment 1: single leave measurement
#'
#' A dataset containing the single leave CT measurement 
#' for a selection of leaves
#' made in the Australian experiment 1.
#'
#' \itemize{
#'   \item treeindex factor, a tree identifier
#'\item locationintree, factor, a location in the tree
#'\item trial, a trial index
#'\item leafindex, a leaf index
#'\item measurement, a measurement index
#'\item Ct, the Ct obtained
#' }
#'
#' @docType data
#' @keywords datasets
#' @name Au_LP_exp1.singles
#' @usage data(Au_LP_exp1.singles)
#' @format A data frame with 1734 rows and 6 variables
#' @details data was collected by Lara Pretorius (University of Queensland)
NULL

#' Australian experiment 1: tree level information
#'
#' A dataset containing the single leave CT measurement 
#' for a selection of leaves
#' made in the Australian experiment 1.
#'
#' \itemize{
#'   \item treeindex factor, a tree identifier
#'\item locationintree, factor, a location in the tree
#'\item trial, a trial index
#'\item leafindex, a leaf index
#'\item measurement, a measurement index
#'\item Ct, the Ct obtained
#' }
#'
#' @docType data
#' @keywords datasets
#' @name Au_LP_exp1.trees
#' @usage data(Au_LP_exp1.trees)
#' @format A data frame with 384 rows and 4 variables
#' @details data was collected by Lara Pretorius (University of Queensland)
NULL


#' Australian experiment 1: bulk x trial level information
#'
#' A dataset containing the single leave CT measurement 
#' for a selection of leaves
#' made in the Australian experiment 1.
#'
#' \itemize{
#'   \item bulkindex
#'\item trial
#'\item variable
#'\item value
#' }
#'
#' @docType data
#' @keywords datasets
#' @name Au_LP_exp1.bulks
#' @usage data(Au_LP_exp1.bulks)
#' @format A data frame with 4 rows and 1 variables
#' @details data was collected by Lara Pretorius (University of Queensland)
NULL

#' Australian experiment 1: bulk level information
#'
#' A dataset containing the single leave CT measurement 
#' for a selection of leaves
#' made in the Australian experiment 1.
#'
#' \itemize{
#'   \item bulkindex index of bulk
#'   \item positivecount number of leaves with detectable positibe RNA in the bulk
#'   \item leaf1 leaf identifier of the 1st leaf in the bulk
#'   \item leaf2 leaf identifier of the 2d  leaf in the bulk
#'   \item leaf3 leaf identifier of the 3rd leaf in the bulk
#'   \item leaf4 leaf identifier of the 4th leaf in the bulk
#'   \item leaf5 leaf identifier of the 5th leaf in the bulk
#'   \item leaf6 leaf identifier of the 6th leaf in the bulk
#'   \item leaf7 leaf identifier of the 7th leaf in the bulk
#'   \item leaf8 leaf identifier of the 8th leaf in the bulk
#' }
#'
#' @docType data
#' @keywords datasets
#' @name Au_LP_exp1.bulk
#' @author L. Pretorius \email{l.pretorius@uq.edu.au}
#' @usage data(Au_LP_exp1.bulk)
#' @format A data frame with 1734 rows and 6 variables
#' @details data was collected by Lara Pretorius (University of Queensland)
NULL


#' Australian experiment 1: leaf level information
#'
#' A dataset containing the single leave CT measurement 
#' for a selection of leaves
#' made in the Australian experiment 
#' 1.I have used the same batch of infected leaf discs, that I freeze dried. 
#' It is unlikely that they were from the same leaf but they were all from the same tree and collected at the same time. 
#' The positive control used in the test would be from the same batch of leaf discs, so I would have assumed that to roughly be the Ct value for infected leaves without any healthy tissue... 
#' I hope that makes sense.
#' In short the same positive leaf was not used and therefore I did not measure the Ct values from the leaf first.
#'
#' \itemize{
#'   \item treeindex index of tree
#'   \item Octant Tree octant identifier front back, bottom top, left right.
#'   \item Branch Branch identifier 
#'   \item Sample.Name Sample name
#'   \item leafindex leaf identifier
#' }
#'
#' @docType data
#' @keywords datasets
#' @name Au_LP_exp1.leaves
#' @author L. Pretorius \email{l.pretorius@uq.edu.au}
#' @usage data(Au_LP_exp1.leaves)
#' @format A data frame with 1734 rows and 6 variables
#' @details data was collected by Lara Pretorius (University of Queensland)
NULL
