# Supplementary material for: Rational design of a survey protocol for avocado sunblotch viroid in commercial orchards to demonstrate pest freedom
Source: PLoS One. 2023 Apr 11;18(4):e0277725. doi: 10.1371/journal.pone.0277725 (PMC10089318; doi:10.1371/journal.pone.0277725)
Supplement: S2 File — The archive file asbvd-detect-r.tar.gz is an R package that contains the source code and data used for all the statistical analysis, as well as the source code for the interactive tool [22]. It is a copy of the source code available at [26]. (GZ) [file pone.0277725.s002.gz › asbvd-detect-r-main/R/Read_Au_LP_withinleaf.R]

#' Read "Results for variation within leaves symptomatic and asymptomatic .xlsx" into a dataframe
#' @description
#' The excel file "Results for variation within leaves symptomatic and asymptomatic .xlsx"
#' contains data collected by L. Pretorius. See \code{withinleaf}.
#' Read the spreadsheet and return a data.frame
#' @param folderpath a folder path containing the file "Results for variation within leaves symptomatic and asymptomatic .xlsx"
#' @usage read_Au_LP_withinleaf()
#' @examples 
#' folderpath<-system.file("extdata",package="ASBVdDetection")
#' read_Au_LP_withinleaf(folderpath)
read_Au_LP_withinleaf<-function(folderpath=system.file("extdata",package="ASBVdDetection")){
  filepath1<-file.path(folderpath,"Results for variation within leaves symptomatic and asymptomatic .xlsx")
  #  Load Spreasheet 1..3 into the R dataframe objects `Hampton`, `ChislettM21.row1`,   `ChislettM21.row2`,  `ChislettM21.row3`, `Chislett Block A5 and A18`
  
  withinleafAs<-readxl::read_excel(filepath1,sheet="Asymptomatic Leaf Results","A1:D56")
  withinleafSy<-readxl::read_excel(filepath1,sheet="Symptomatic Leaf Results","A1:D56")
  Au_LP_withinleaf<-rbind(cbind(data.frame(symptomatic=F),
                          withinleafAs),
                    cbind(data.frame(symptomatic=T),
                          withinleafSy))
  for(i in 2:nrow(Au_LP_withinleaf)){if(is.na(Au_LP_withinleaf$`Sample Name`[i])){Au_LP_withinleaf$`Sample Name`[i]<-Au_LP_withinleaf$`Sample Name`[i-1]}}
  names(Au_LP_withinleaf)[2:3]<-c("Leaf","Location")
  Au_LP_withinleaf$Leaf<-paste0(c("Asymptomatic","Symptomatic")[1+Au_LP_withinleaf$symptomatic]," ",Au_LP_withinleaf$Leaf)
  Au_LP_withinleaf
}

#' Au_LP_withinleaf dataset - Sensitivy and bulking experiment raw results 
#' 
#' @details
#' A dataframe containing the Ct values of the material sampled from asymptomatic and symptomatic leaves at pre-determined places.
#' 
#' \itemize{
#'   \item symptomatic, boolean (TRUE: symptomatic, FALSE: asymptomatic)
#'   \item Leaf, factor, leaf index
#'   \item Location, factor, levels  1 to 11, corresponds to a specific position on the leaf
#'   \item CT1, real number, Ct value obtained for the first technical replicate
#'   \item CT2, real number,  Ct value obtained for the second technical replicate }
#' @docType data
#' @keywords datasets
#' @author L. Pretorius \email{l.pretorius@uq.edu.au}
#' @name Au_LP_withinleaf
#' @usage data(Au_LP_withinleaf)
#' @format A data frame
#' @description data was collected by L. Pretorius.
"Au_LP_withinleaf"
