# Supplementary material for: Rational design of a survey protocol for avocado sunblotch viroid in commercial orchards to demonstrate pest freedom
Source: PLoS One. 2023 Apr 11;18(4):e0277725. doi: 10.1371/journal.pone.0277725 (PMC10089318; doi:10.1371/journal.pone.0277725)
Supplement: S2 File — The archive file asbvd-detect-r.tar.gz is an R package that contains the source code and data used for all the statistical analysis, as well as the source code for the interactive tool [22]. It is a copy of the source code available at [26]. (GZ) [file pone.0277725.s002.gz › asbvd-detect-r-main/R/Read_SA_EJ_Edranol.R]

#' SA_EJ_Nelspruit dataset  
#'
#' @details 
#' A dataframe containing the tests of trees on the Goedgelegen farm
#' \itemize{
#'   \item Line number
#'   \item Tree Number
#'   \item 2017/2018 result
#'   \item 2020 result}
#'
#' @docType data
#' @keywords datasets
#' @author E. Jooste \email{joostee@arc.agric.za}
#' @name SA_EJ_Nelspruit
#' @usage data(SA_EJ_Nelspruit)
#' @format A data frame
#' @description data was collected by E. Jooste.
#' 
#' I attached the mapping result of line 20-37 of the Edranol block here. The first sample start in the top right-hand corner and follows an ``S'' pattern that will correspond to the map. 
#' Barry from AgConnect helped to get the map ready.
#'
#' There were 5 new infections plotted for 2020.
#' Additional information for the block are:
#'-              Year block planted - 1992
#'-              Tree spacing - 8 x 6 m
#'-              Rootstock - Duke 7
#'-              Cultivar - Edranol (this is used as a seed source)
#' Thanks for the mail. I was mapping the other two blocks over the weekend and will send as soon as I completed the mapping. 
#' I have the google points and it's a matter of putting them into the map.
#' With regard to your questions below: I started to work on ASBVd in 2016 and before that time no other data was collected. We started to test the material in 2017-2018 and then in 2020 again.
#' Is it because certain aisles were planted with the same infected material ? 
#' The nursery is accredited and it is not known what the status of material was, we except that is was negative, but cannot say for sure.
#' Is it that the viroid spread only in the aisle ? 
#' It can be that it was spread by pruning tools moving from plant to plant in the aisle or through root graft transmission between adjacent plants.
#' How many initial sources of infection were there ? 
#' This is the first data we collected
#' When did the infections start ? Unknown
#' We have 2 more fields data that I will forward. The same answers will apply there.
#' So, I think it will not be so easy to get something from the data that's why I was curious of how it can be used. There is definitely a spread pattern within a row.
#' Here is the coordinates for BW1  (25o24'54.58"S,30o55'44.80"E). 
#' No, this field is in Nelspruit, Mbombela. 
#' The other orchards are 400km away, that is why it is also more difficult for me to get to them.
NULL


#' read_SA_EJ_Nelspruit 
#'
#' Read "Edranol block_Results.xlsx" into a dataframe and import the tif and shapefile re-created from the image sent by EJ
#' @description
#' Read different spreadsheets and combine in rda files
#' @param folderpath a folder path containing the file "Edranol block_Results.xlsx"
#' @examples 
#' SA_EJ_Nelspruit_results<-read_SA_EJ_Nelspruit()
#' library(leaflet)
#' library(leafem)
#' #1 visualise problem with columns
#' SA_EJ_Nelspruit_results$pointssimplemerge$lcol<-as.factor(as.numeric(as.factor(SA_EJ_Nelspruit_results$pointssimplemerge$line))%%3)
#' pal <- colorFactor(scales::hue_pal()(3), levels(SA_EJ_Nelspruit_results$pointssimplemerge$lcol),na.color = "transparent")
#' leaflet(SA_EJ_Nelspruit_results$pointssimplemerge) %>%
#' addCircleMarkers(radius = 3,
#'               color = ~pal(lcol),
#'                             stroke = FALSE, fillOpacity = 1)%>%
#'                             addProviderTiles('Esri.WorldImagery',
#'                             options = providerTileOptions(minZoom = 1, maxZoom = 29,maxNativeZoom=17))
#'
#' SA_EJ_Nelspruit_results$pointsrowtrim$lcol<-as.factor(as.numeric(as.factor(SA_EJ_Nelspruit_results$pointsrowtrim$line))%%3)
#' pal <- colorFactor(scales::hue_pal()(3), levels(SA_EJ_Nelspruit_results$pointsrowtrim$lcol),na.color = "transparent")
#' leaflet(SA_EJ_Nelspruit_results$pointsrowtrim) %>%
#' addCircleMarkers(radius = 3,
#'               color = ~pal(lcol),
#'                             stroke = FALSE, fillOpacity = 1)%>%
#'                             addProviderTiles('Esri.WorldImagery',
#'                             options = providerTileOptions(minZoom = 1, maxZoom = 29,maxNativeZoom=17))
#'                             
#'                             
#' pal2017 <- colorFactor(scales::hue_pal()(3)[c(2,3,1)], levels(SA_EJ_Nelspruit_results$pointsrowtrim$result2017),na.color = "transparent")
#' pal2020 <- colorFactor(scales::hue_pal()(3)[c(3,1,2)], levels(SA_EJ_Nelspruit_results$pointsrowtrim$result2020),na.color = "transparent")
#' leaflet(SA_EJ_Nelspruit_results$pointsrowtrim) %>%
#' addCircleMarkers(radius = 10,
#'               fillColor = ~pal2017(result2017),
#'               weight=1,
#'                             color="black", fillOpacity = ~opacity)%>%
#'                             addProviderTiles('Esri.WorldImagery',
#'                             options = providerTileOptions(minZoom = 1, maxZoom = 29,maxNativeZoom=17))%>%
#' addCircleMarkers(radius = 6,weight=1,
#'               fillColor = ~pal2017(result2020),
#'                             color="black", fillOpacity = ~opacity)%>%
#'                             addProviderTiles('Esri.WorldImagery',
#'                             options = providerTileOptions(minZoom = 1, maxZoom = 29,maxNativeZoom=17))


read_SA_EJ_Nelspruit<-function(folderpathxls=system.file("extdata",package="ASBVdDetection"),
                               folderpathshp=system.file("extdata",package="ASBVdDetection"),
                               folderpathtif=system.file("extdata",package="ASBVdDetection")){
  require(dplyr)
  #folderpath=system.file("extdata",package="ASBVdDetection")
  filepath1<-file.path(folderpathxls,"Edranol block_Results.xlsx")
  filepath2<-file.path(folderpathshp,"SA_EJ_Nelspruit.shp")
  filepath3<-file.path(folderpathtif,"SA_EJ_Nelspruit.tif")
  
  #  Load Spreasheet 1..3 into the R dataframe objects `Hampton`, `ChislettM21.row1`,   `ChislettM21.row2`,  `ChislettM21.row3`, `Chislett Block A5 and A18`
  
  Edranol1  <-readxl::read_excel(filepath1,sheet="line 20-line 25","A1:E147")
  Edranol2  <-readxl::read_excel(filepath1,sheet="line 26-line 31","A1:E195")
  Edranol3  <-readxl::read_excel(filepath1,sheet="Line 32-35",     "A1:E140")
  Edranol4  <-readxl::read_excel(filepath1,sheet="Line 35-37",     "A1:E84")
  
  Edranol<-
    rbind(Edranol1,
          Edranol2,
          Edranol3,
          Edranol4)[c(1:2,4:5)]%>%
    rename(line="Line number",
           tree="Tree number",
           result2017="2017/2018 result",
           result2020="2020 result")%>%
    mutate(result2017=factor(result2017),
           result2020=factor(result2020,levels=levels(result2017)),
      Yearplanted=1992,
      Cultivar="Edranol",
      aislespacinginmeters=8,
      inaislespacinginmeters=6,
      rootstock="Duke 7",
      line=tolower(line),
      Line=gsub(".*?([0-9]+).*", "\\1", line),
      newinfection=!is.na(result2020),
      opacity=.25+.75*newinfection)%>%
    unique()%>%    
    group_by(Line)%>%
    mutate(treeindex=row_number())
  
  SA_EJ_Nelspruit<-sf::read_sf(filepath2)%>%
    group_by(Line)%>%
    mutate(treeindex=row_number())
  X<-cbind(as.data.frame(table(SA_EJ_Nelspruit$Line)),as.data.frame(table(unique(Edranol)$line)))[c(3,2,4)]
      names(X)<-c("Line","jpg","xl")
      X<-mutate(X,dif=xl-jpg,cumdif=cumsum(xl-jpg))
      nn<-min(nrow(unique(Edranol)),nrow(SA_EJ_Nelspruit))
  SA_EJ_Nelspruit_results<-
    list(pointssimplemerge=cbind(SA_EJ_Nelspruit[1:nn,],unique(Edranol)[1:nn,]),
         pointsrowtrim=merge(SA_EJ_Nelspruit,unique(Edranol),by=c("Line","treeindex"),all=F),
         image=filepath3)

}
