# Supplementary material for: Rational design of a survey protocol for avocado sunblotch viroid in commercial orchards to demonstrate pest freedom
Source: PLoS One. 2023 Apr 11;18(4):e0277725. doi: 10.1371/journal.pone.0277725 (PMC10089318; doi:10.1371/journal.pone.0277725)
Supplement: S2 File — The archive file asbvd-detect-r.tar.gz is an R package that contains the source code and data used for all the statistical analysis, as well as the source code for the interactive tool [22]. It is a copy of the source code available at [26]. (GZ) [file pone.0277725.s002.gz › asbvd-detect-r-main/R/Read_SA_EJ_Goedgelegen.R]

#' SA_EJ_Goedgelegen dataset - Goedgelegen farm measurements 
#' 
#' A dataframe containing the tests of trees on the Goedgelegen farm
#' \itemize{
#'   \item Block, a factor variable, indicating the block ("11 G" or "12 G")
#'   \item Tree Number, a factor variable, indicating the tree number in the block
#'   \item Cultivar, the avocado variety, always "Hass"
#'   \item Plant date, indicates "2005"
#'   \item Plant Spacing (m) tree X row, plant spacing between aisles and within aisle
#'   \item Hectares (ha), a numeric value, indicating the block size in ha
#'   \item Tree status, a factor variable, with values "dead"            "Killed 11/12/18" "Remove"          "symptoms" , The time the measurement was made is not indicated, likely before April 2020
#'   \item Comments
#'   \item variable, A factor variable information about the measurement, date and bulk/individual
#'   \item value, a factor variable clear indicates CT between and 
#'    \item measuredate, A date variable, derived from     variable
#'    \item bulk, a factor varialble,  "pooled" or "individual"
#' }
#'
#' @docType data
#' @keywords datasets
#' @author E. Jooste \email{joostee@arc.agric.za}
#' @name SA_EJ_Goedgelegen
#' @usage data(SA_EJ_Goedgelegen)
#' @format A data frame
#' @description data was collected by E. Jooste.
#' The best will be if I can update the file to reflect individual results for each tree. This file includes all information, pooled samples(4 plants pooled in one sample) and individual tests. 
#' You will see the results for 4 plants in a pool were scored the same, before confirmation in individual tests. The main interest will be on individual results per tree, some of the columns were individual test results.
#' When looking at the results I saw that we have to confirm some of the individual tests per tree. Let me ask the person that is helping me to collect leaves for testing to confirm individual tree results. 
#' You can store this file on Google drive. I think it might be interesting to compare the individual results with these afterwards.
#' For now, please wait before you start any analysis, I will test and send individual results.
#' Can we get metadata about the xl file ? (information on the collection...etc)
#' Please can you supply data on plant spacing within and between rows. Hectares : can you confirm that these variables at the block level ?
#' The plant spacing is indicated...7x4 as well as hectares per block
#' Is the Rootstock M2 for all the blocks and trees? What does M2 stand for? Does the Rootstock variable correspond to an already existing industrial classification? 
#' Do we have more information on this classification?
#' M2 is the code for the rootstock, I don't have more information on it
#' Tree status:The column Tree status contains comments about the tree (removed, symptoms...) but it is not codified and there is no date attached to the observations. 
#' Is there a way to include this variable in a statistical analysis or should we ignore it? 
#' It will be important to include the tree status and I will update this information when I send the individual tree results. Most trees will be asymptomatic. Trees with fruit symptoms usually test negative in the leaves, or weakly positive. This is a very complex scenario. Usually when you see symptoms on the stem or fruit the test result will be negative or weak positive. That is why the visual status is important to consider.
#' Results 
#' Does the "-" sign indicate no change since last time or missing or not applicable (because not tested)?
#' Not tested in the specific period indicated per column heading
#' What are the possible values, clear, pos, weak, pos++ and pos+++? Could you please clarify their meaning ? (e.g. what are the thresholds/criteria used to distinguish amongst the classes?)
#' I will send a document to explain this. We classify the results based on Ct value (titre of pathogen).
#' What is the difference between plants pooled and individual results: i.e. if you have a positive from four pooled plants, do you then retest all four plants and how would you show the results, e.g. pos if one of them was positive? 
#' Yes, when a pool is positive, then every plant get tested individually. That is why I will send you the results for individual plants, it will be too confusing to analyse the results this way. Maybe you will have a way to compare individual results with the pooled results...
#' Our understanding is that the different pools correspond to unique merged cells in column P. 
#' Is that correct ? In column P, some cells are unmerged, does each pool contain exactly four units ? 
#' Not in all cases. Because plants get tested in a pool and then retested, 
#' it can happen that the positive plant from a pool is identified and in the next pool that plant is not tested again, so you will see pools changing.
#'  This is a reason why we have to work with individual results and not the pooled results, do you agree?
#'  I merged cells to illustrate complexity of test results rather than exact pools. I shared the results because we belief the uneven distribution of the pathogen 
#'  within a plant must be considered for this analyses. It has in influence on test results.
#'  What can explain that some positive become negative. What do we know about measurement error ?
#'  The pathogen is unevenly distributed within a plant and it can happen that for one test, the branch with positive leaves were 
#'  collected and tested positive. The next time, leaves from a negative branch was selected and the test will be negative. 
#'  Our sampling strategy prescribe that leaves must be collected from all the main branches of a tree, from younger and older leaves. 
#'  From individual trees, 21 leaves are collected and processed as a sample.
#'  I will request sampling and confirm individual tree results. I have the data of pools from these blocks that indicate which samples were tested together. 
#'  Will this data be important to incorporate? Please let me know if you need more clarity on certain aspects.
NULL


#' Read "Goedgelegen.xlsx" into a dataframe
#' @param folderpath a folder path containing the file "Goedgelegen.xlsx.xlsx"
#' @examples 
#' read_SA_EJ_Goedgelegen(system.file("extdata",package="ASBVdDetection"))
read_SA_EJ_Goedgelegen<-function(folderpath=system.file("extdata",package="ASBVdDetection")){
  filepath1<-file.path(folderpath,"Goedgelegen.xlsx")
  #  Load Spreasheet 1..3 into the R dataframe objects `Hampton`, `ChislettM21.row1`,   `ChislettM21.row2`,  `ChislettM21.row3`, `Chislett Block A5 and A18`
  
  Goedgelegen11  <-readxl::read_excel(filepath1,sheet="Goedgelegen 11 ")[1:368,1:16]
  Goedgelegen12  <-readxl::read_excel(filepath1,sheet="Goedgelegen 12")[1:392,1:16]
  names(Goedgelegen12)[c(1:8,16)]<-names(Goedgelegen11)[c(1:8,16)]
  Goedgelegen<-rbind(
    reshape2:::melt.data.frame(Goedgelegen11,id.vars = names(Goedgelegen11)[c(1:8,16)]),
    reshape2:::melt.data.frame(Goedgelegen12,id.vars = names(Goedgelegen11)[c(1:8,16)]))%>%
    mutate(
      measurementdate=gsubfn::strapplyc(as.character(variable), "\\d+/\\d+/\\d+", simplify = TRUE),
      bulk=gsubfn::strapplyc(as.character(variable),"pooled|individual", simplify = TRUE))%>%
    subset(value!="-")
}
