# Supplementary material for: Rational design of a survey protocol for avocado sunblotch viroid in commercial orchards to demonstrate pest freedom
Source: PLoS One. 2023 Apr 11;18(4):e0277725. doi: 10.1371/journal.pone.0277725 (PMC10089318; doi:10.1371/journal.pone.0277725)
Supplement: S2 File — The archive file asbvd-detect-r.tar.gz is an R package that contains the source code and data used for all the statistical analysis, as well as the source code for the interactive tool [22]. It is a copy of the source code available at [26]. (GZ) [file pone.0277725.s002.gz › asbvd-detect-r-main/R/Read_SA_EJ_dilutionexperiment.R]

#' read_SA_EJ_dilution_experiment_202104
#'
#'@details Experiment results were sent in a doc file.
#'They are rearranged in this function.
#'@returns a dataframe
#'@examples 
#' dilution<-read_SA_EJ_dilution_experiment_202104()
#' dilution$infectedratio=1/(1+dilution$healthyleaves)
#'X=lm(CtValue~log(infectedratio)+infectedleafcontained,dilution,weight=1/(5+(log10(infectedratio)-log10(0.01))/2*(.1-5)))
#'X=lm(CtValue~log10(infectedratio),dilution)
#'predicted<-data.frame(infectedratio=1/(1:200))
#'predicted$pred<-predict.lm(X,predicted)
#'library(ggplot2)
#'dilutiongraph<-
#'ggplot(dilution,aes(x=infectedratio,y=CtValue,col=infectedleafcontained))+
#'geom_point()+
#'geom_line(data=predicted,aes(y=pred),col="black")+
#'ggtitle("Effect of bulking on Ct Value measurements")+
#'xlab("Proportion of healthy leaves in bulk (log scale)")+
#'ylab("Ct Value")+ 
#'scale_color_discrete(name = "Infected leaf in bulk")+
#'scale_x_continuous(trans="log10")
#'dilutiongraph
read_SA_EJ_dilution_experiment_202104<-function(){
  require("dplyr")
  x=c("Samplenumber Samplename Rep CtValue CtValueAVG Copynumber
1 1:9 1.1 15.62 15.30 46223
1 1:9 1.2 15.16  64336
1 1:9 1.3 15.13  65824
2 1:19 2.1 16.81 17.30 19979
2 1:19 2.2 17.39  13196
2 1:19 2.3 17.72  10454
3 1:39 3.1 17.00 17.27 17454
3 1:39 3.2 17.41  13016
3 1:39 3.3 17.41  12985
4 1:59 4.1 19.37 18.74 3225
4 1:59 4.2 18.78  4915
4 1:59 4.3 18.09  8051
5 1:79 5.1 19.67 20.01 2623
5 1:79 5.2 19.76  2456
5 1:79 5.3 20.60  1349
6 1:99 6.1 19.08 19.22 3981
6 1:99 6.2 19.25  3527
6 1:99 6.3 19.33  3338
7 1:119 7.1 20.06 21.33 477
7 1:119 7.2 21.92  530
7 1:119 7.3 22.01  496
8 1:139 8.1 20.37 21.47 1588
8 1:139 8.2 21.51  710
8 1:139 8.3 22.52  344
9 1:159 9.1 22.68 22.77 309
9 1:159 9.2 22.86  271
9 1:159 9.3 22.79  285
10 1:179 10.1 20.85 21.20 1131
10 1:179 10.2 21.75  597
10 1:179 10.3 20.99  1024
11 1:199 11.1 22.28 22.08 273
11 1:199 11.2 21.82  567
11 1:199 11.3 22.14  452")
  
  
  y=c("Samplenumber Samplename Rep CtValue CtValueAVG Copynumber infectedleafcontained
0 0 0.1 10.93 11.01 682378 Leaf2
0 0 0.2 11.15  584976 Leaf2
0 0 0.3 10.96  669317 Leaf2
0 0 0.1 10.87 10.80 712675 Leaf5
0 0 0.2 10.81  746925 Leaf5
0 0 0.3 10.72  792317 Leaf5")

  
  csvfile=file.path(tempfile())
  fileConn<-file(csvfile)
  writeLines(gsub(" ",";",x), fileConn)
  close(fileConn)
  EJ_dilution_experiment_202104<-read.csv2(csvfile)
  EJ_dilution_experiment_202104$infectedleafcontained<-c("Leaf2","Leaf5")[1+(EJ_dilution_experiment_202104$Samplenumber>6)]
  
  file.remove(csvfile)
  fileConn<-file(csvfile)
  writeLines(gsub(" ",";",y), fileConn)
  close(fileConn)
  EJ_dilution_experiment_202104_2<-read.csv2(csvfile)
  
  
  
  SA_EJ_dilution_experiment_202104<-rbind(EJ_dilution_experiment_202104_2,EJ_dilution_experiment_202104)%>%
    group_by(Samplenumber,infectedleafcontained)%>%
    mutate(healthyleaves=gsub("*.\\:","",Samplename)%>%strtoi(),
           CtValue=as.numeric(CtValue),
           CtValueAVG=as.numeric(CtValueAVG),
           Copynumber=as.numeric(Copynumber),
           CtValueAVG=max(CtValueAVG,na.rm=T))
  SA_EJ_dilution_experiment_202104
}

#' Dilution experiment data EJ
#'
#' \itemize{
#'   \item Samplenumber a factor
#'   \item Samplename a factor
#'   \item Rep a factor
#'   \item CtValue a numeric
#'   \item CtValueAVG a numeric
#'   \item Copynumber a factor
#'   \item infectedleafcontained a factor
#'   \item healthyleaves an integer
#' }
#' @docType data
#' @keywords datasets
#' @name SA_EJ_dilution_experiment_202104
#' @usage data(EJ_dilution_experiment_202104)
#' @format A data frame with 551 rows and 5 variables
#' @author E. Jooste \email{joostee@arc.agric.za}
#' @seealso read_SA_EJ_dilution_experiment_202104
"SA_EJ_dilution_experiment_202104"
