# Supplementary material for: Rational design of a survey protocol for avocado sunblotch viroid in commercial orchards to demonstrate pest freedom
Source: PLoS One. 2023 Apr 11;18(4):e0277725. doi: 10.1371/journal.pone.0277725 (PMC10089318; doi:10.1371/journal.pone.0277725)
Supplement: S2 File — The archive file asbvd-detect-r.tar.gz is an R package that contains the source code and data used for all the statistical analysis, as well as the source code for the interactive tool [22]. It is a copy of the source code available at [26]. (GZ) [file pone.0277725.s002.gz › asbvd-detect-r-main/R/Read_SA_EJ_exp1.R]

#' Read "KZN Trees filter paper disc method.xlsx" from experiment 1 into a dataframe
#' @description
#' Read different spreadsheets and combine in rda files
#' @param folderpath a folder path containing the file "Ct Distribution Results Combined Final.xlsx"
#' @examples
#' read_SA_EJ_exp1())
read_SA_EJ_exp1<-function(folderpath=system.file("extdata",package="ASBVdDetection")){
  filepath1<-file.path(folderpath,"KZN Trees filter paper disc method.xlsx")
  single.t1<-readxl::read_excel(filepath1,
                                sheet="Sheet1","A4:B154")
  single.t2<-readxl::read_excel(filepath1,
                                sheet="Sheet1","A157:B356")
  
  totosingle<-function(dd,tree){
    dd$tree=tree
    names(dd)[names(dd)=="Sample code"]="leafindex"
    names(dd)[names(dd)=="Ct value"]="Ct"
    dd$censored=(dd$Ct=="-")
    dd$Ct[dd$censored]<-NA
    dd$Ct<-as.numeric(dd$Ct)
    dd$Ct[dd$censored]<-30
    dd$leafindex<-stringr::str_trim(dd$leafindex)
    dd<-dd[dd$leafindex!=""&!is.na(dd$leafindex),]
    dd$topbottom<-substr(dd$leafindex,1,1)
    dd$SWNE<-substr(x=dd$leafindex,start=2,stop = 2)
    dd$biologicalrepindex=gsub("[[:digit:]]","",substr(dd$leafindex,4,length(dd$leafindex)))
    dd$leafindex<-factor(100*as.numeric(factor(substr(dd$leafindex,1,2)))+
                           strtoi(gsub("[[:alpha:]]","",
                                       substr(dd$leafindex,3,length(dd$leafindex)))))
    dd$biologicalrepindex<-gsub("a","1", dd$biologicalrepindex)
    dd$biologicalrepindex<-gsub("b","2", dd$biologicalrepindex)
    dd$biologicalrepindex[dd$biologicalrepindex==""]<-"1"
    dd$biologicalrepindex<-strtoi(dd$biologicalrepindex)
    dd$topbottom<-factor(dd$topbottom)
    levels(dd$topbottom)<-c("Bottom","Top")
    dd$SWNE<-factor(dd$SWNE)
    levels(dd$SWNE)<-c("East","North","South","West")
    dd
  }
  
  SA_EJ_exp1.singles<-rbind(totosingle(single.t1,3),totosingle(single.t2,7))
  SA_EJ_exp1.singles$tree<-factor(SA_EJ_exp1.singles$tree)
  SA_EJ_exp1.singles
}


#' South Africa experiment 1: leaf level information
#'
#' A dataset containing the single leave CT measurement 
#' for a selection of leaves
#' made in the South African experiment 1.
#'
#' \itemize{
#'  \item leafindex a character string
#'  \item Ct         a numerical value
#'  \item tree       a tree identifier.
#'  \item censored   a censorship indicator. Ct>40 are censored
#'  \item topbottom  a factor variable indicating where the leaf was taken from . Levels "Top" or "Bottom"
#'  \item SWNE       a factor variable indicating where the leaf was taken from in the tree. Levels are "East","North","West","South". 
#'  \item trial      an integer, trial index.
#' }
#'
#' @docType  data
#' @keywords datasets
#' @name     SA_EJ_exp1.singles
#' @author E. Jooste \email{joostee@arc.agric.za}
#' @usage    data(SA_EJ_exp1.singles)
#' @format   A data frame with 1734 rows and 6 variables
#' @details  data was collected by Elize Jooste (University of Queensland)
#' @seealso  read_SA_EJ_exp1
NULL
