# Supplementary material for: Rational design of a survey protocol for avocado sunblotch viroid in commercial orchards to demonstrate pest freedom
Source: PLoS One. 2023 Apr 11;18(4):e0277725. doi: 10.1371/journal.pone.0277725 (PMC10089318; doi:10.1371/journal.pone.0277725)
Supplement: S2 File — The archive file asbvd-detect-r.tar.gz is an R package that contains the source code and data used for all the statistical analysis, as well as the source code for the interactive tool [22]. It is a copy of the source code available at [26]. (GZ) [file pone.0277725.s002.gz › asbvd-detect-r-main/R/Simulated_ct_data.R]

simulated_ct_data<-function(){
  Ntree<-200
  Nleaf<-50
  bulkmaxsize<-10
  singleleafmeas<-3
  bulkleafmeas<-3
  bulksametreespertreeandbulksize<-5
  bulkanytreesperbulksize<-50
  trees<-data.frame(tree=1:Ntree,
                    healthy=rbinom(Ntree,1,.5),
                    lambda=rbeta(Ntree,2,5))
  trees$lambda=trees$lambda*(1-trees$healthy)
  
  leaves<-plyr::ddply(trees,
                        ~tree,
                        function(d){
                          positiverna=(1-d$healthy)*rbinom(Nleaf,1,d$lambda)
    data.frame(leaf=paste0(d$tree,".",sprintf("%02d", 1:Nleaf)),
               positiverna=positiverna,
               averageCT=rnorm(Nleaf,(1-positiverna)*28.6+positiverna*9,1),
               sdct=rgamma(Nleaf,1,1),stringsAsFactors = F)})
    
  singleCT<-plyr::ddply(leaves,~leaf,function(d){
    data.frame(rep=1:bulkleafmeas,
               CT=sort(rnorm(bulkleafmeas,d$averageCT,d$sdct)))
  })

  
  
  bulksametree<-
    plyr::ddply(leaves,~tree,function(d){
    tree<-unique(d$tree)
    plyr::ddply(data.frame(bulksize=2:bulkmaxsize),
                      ~bulksize,
                      function(dd){
                        zz<-plyr::rdply(bulksametreespertreeandbulksize,
                                        (function(){
                                          s<-sample(nrow(d),dd$bulksize)
                                          data.frame(
                                            selected=paste(d$leaf[s],collapse=","),
                                            averagebulkCT=mean(d$averageCT[s])+rgamma(1,.3*dd$bulksize,1),
                                            averagebulksd=max(d$sdct[s]),
                                            stringsAsFactors=F
                                          )
                                        })())})})
  
  bulksametreeCT<-plyr::ddply(bulksametree,~tree+bulksize+selected,function(d){
        data.frame(rep=1:bulkleafmeas,
               CT=sort(rnorm(bulkleafmeas,
                             mean(d$averagebulkCT),
                             sd=mean(d$averagebulksd))))})
      
  bulkanytree<-plyr::ddply(
    data.frame(bulksize=2:bulkmaxsize),
    ~bulksize,
    function(dd){
      plyr::rdply(bulkanytreesperbulksize,
                        (function(){
                          s<-sample(nrow(leaves),dd$bulksize)
                          data.frame(
                            bulksize=dd$bulksize,
                            selected=paste(leaves$leaf[s],collapse=","),
                            averagebulkCT=mean(leaves$averageCT[s])+rgamma(1,.3*dd$bulksize,1),
                            averagebulksd=max(leaves$sdct[s]),
                            stringsAsFactors=F
                          )
                        })())})
  
  bulk0817<-plyr::rdply(50,
                  (function(){
                    s1<-sample((1:nrow(leaves))[leaves$positiverna==0],8)
                    s2<-sample((1:nrow(leaves))[leaves$positiverna==1],1)
                    s3<-which(leaves$averageCT[s1]==min(leaves$averageCT[s1]))
                    s4<-c(s1[-s3],s2)
                    data.frame(
                      selected=paste(leaves$leaf[s1],collapse=","),
                      selected2=paste(leaves$leaf[s4],collapse=","),
                      mu0=leaves$averageCT[s3],
                      mu1=leaves$averageCT[s2],
                      sd0=leaves$sdct[s3],
                      sd1=leaves$sdct[s2],
                      averagebulk08CT=mean(leaves$averageCT[s1])+rgamma(1,.3*8,1),
                      averagebulk08sd=max(leaves$sdct[s1]),
                      averagebulk17CT=mean(leaves$averageCT[s4])+rgamma(1,.3*8,1),
                      averagebulk17sd=max(leaves$sdct[s4]),
                      stringsAsFactors=F
                    )
                  })())
  
  bulkanytreeCT<-
      plyr::ddply(bulkanytree,~bulksize+selected,function(dd){
        data.frame(rep=1:bulkleafmeas,
                   mu=mean(dd$averagebulkCT),
                   sigma=mean(dd$averagebulksd),
                   CT=sort(rnorm(bulkleafmeas,mean(dd$averagebulkCT),sd=mean(dd$averagebulksd))))
      })
    
  bulk0817CT<-
    plyr::ddply(bulk0817,~selected,function(dd){
      data.frame(rep=1:bulkleafmeas,
                 mu0=mean(dd$mu0),
                 mu1=mean(dd$mu1),
                 mu08=mean(dd$averagebulk08CT),
                 mu17=mean(dd$averagebulk17CT),
                 sd0=mean(dd$sd0),
                 sd1=mean(dd$sd1),
                 sigma08=mean(dd$averagebulk08sd),
                 sigma17=mean(dd$averagebulk17sd),
                 CT0=sort(rnorm(bulkleafmeas,mean(dd$mu0),sd=mean(dd$sd0))),
                 CT1=sort(rnorm(bulkleafmeas,mean(dd$mu1),sd=mean(dd$sd1))),
                 CT08=sort(rnorm(bulkleafmeas,mean(dd$averagebulk08CT),sd=mean(dd$averagebulk08sd))),
                 CT17=sort(rnorm(bulkleafmeas,mean(dd$averagebulk17CT),sd=mean(dd$averagebulk17sd))))
    })
  
    list(simulated_trees=trees,
       simulated_leaves=leaves,
       simulated_singleCT=singleCT,
       simulated_bulksametree=bulksametree,
       simulated_bulkanytree=bulkanytree,
       simulated_bulksametreeCT=bulksametreeCT,
       simulated_bulkanytreeCT=bulkanytreeCT,
       simulated_bulk0817CT=bulk0817CT,
       simulated_bulk0817=bulk0817)
}
