# Supplementary material for: Rational design of a survey protocol for avocado sunblotch viroid in commercial orchards to demonstrate pest freedom
Source: PLoS One. 2023 Apr 11;18(4):e0277725. doi: 10.1371/journal.pone.0277725 (PMC10089318; doi:10.1371/journal.pone.0277725)
Supplement: S2 File — The archive file asbvd-detect-r.tar.gz is an R package that contains the source code and data used for all the statistical analysis, as well as the source code for the interactive tool [22]. It is a copy of the source code available at [26]. (GZ) [file pone.0277725.s002.gz › asbvd-detect-r-main/R/data_doc.R]

#' Graph: bulk and individual CT measurements
#'
#' A plot of the data Au_LP_CTindividualleaves
#'
#' @docType graph
#' @keywords graphs
#' @name Au_LP_CTindividualleaves
#' @usage data(graph_Au_LP_CTindividualleaves);
#' print(graph_Au_LP_CTindividualleaves)
#' @format An object of class "gg"     "ggplot"
#' @seealso Au_LP_CTindividualleaves, graphbulk
"graph_Au_LP_CTindividualleaves"
