# Supplementary material for: Rational design of a survey protocol for avocado sunblotch viroid in commercial orchards to demonstrate pest freedom
Source: PLoS One. 2023 Apr 11;18(4):e0277725. doi: 10.1371/journal.pone.0277725 (PMC10089318; doi:10.1371/journal.pone.0277725)
Supplement: S2 File — The archive file asbvd-detect-r.tar.gz is an R package that contains the source code and data used for all the statistical analysis, as well as the source code for the interactive tool [22]. It is a copy of the source code available at [26]. (GZ) [file pone.0277725.s002.gz › asbvd-detect-r-main/R/graphs.R]

#' CT bulk vs CT individual
#' 
#' @description plots the data of Au_LP_CTindividualleaves
#' @details uses ggplot2, reshape2
graphbulk<-function(){
  library(ggplot2)
  library(reshape2)
  data(Au_LP_CTindividualleaves)
  Bulk<-unique(Au_LP_CTindividualleaves[1:2])
  CT3<-rbind(data.frame(Au_LP_CTindividualleaves[c(1,3:4)],Type="Single"),
             data.frame(tree=Bulk$tree,CT1=Bulk$bulk,CT2=Bulk$bulk,Type="Bulk"))
  CT3$tree<-paste0("Tree ",CT3$tree)
  CT2<-reshape2::melt(Au_LP_CTindividualleaves,id.vars=c("tree","bulk"))
  ggplot(CT2,aes(x=variable,y=value))+geom_point()+facet_grid(cols=vars(tree))
  ggplot(CT3,aes(x="1st",xend="2d",y=CT1,yend=CT2,color=Type))+geom_segment()+facet_grid(cols=vars(tree))+ylab("CT")+xlab("Measurement")
  
}


#' CT bulk vs CT individual, simulated
#' 
#' @description plots the data of Au_LP_CTindividualleaves
#' @details uses ggplot2, reshape2
graphbulksimulated<-function(){
  library(ggplot2)
  library(reshape2)
  data(simulated_trees)
  data(simulated_leaves)
  data(simulated_singleCT)
  data(simulated_bulksametreeCT)
  data(simulated_bulkanytreeCT)
  correspondingCTsingle<-plyr::ddply(simulated_bulksametreeCT,~selected,function(d){
    x=unlist(strsplit(d$selected,split=","))
    data.frame(type="individual",
               tree=unique(d$tree),
               bulksize=unique(d$tree),
               simulated_singleCT[is.element(levels(simulated_singleCT$leaf)[simulated_singleCT$leaf],x),])
  })
  
  Bulk<-unique(Au_LP_CTindividualleaves[1:2])
  CT3<-rbind(data.frame(Au_LP_CTindividualleaves[c(1,3:4)],Type="Single"),
             data.frame(tree=Bulk$tree,CT1=Bulk$bulk,CT2=Bulk$bulk,Type="Bulk"))
  CT3$tree<-paste0("Tree ",CT3$tree)
  CT2<-reshape2::melt(Au_LP_CTindividualleaves,id.vars=c("tree","bulk"))
  ggplot(CT2,aes(x=variable,y=value))+geom_point()+facet_grid(cols=vars(tree))
  ggplot(CT3,aes(x="1st",xend="2d",y=CT1,yend=CT2,color=Type))+geom_segment()+facet_grid(cols=vars(tree))+ylab("CT")+xlab("Measurement")
  
}
