# Supplementary material for: Rational design of a survey protocol for avocado sunblotch viroid in commercial orchards to demonstrate pest freedom
Source: PLoS One. 2023 Apr 11;18(4):e0277725. doi: 10.1371/journal.pone.0277725 (PMC10089318; doi:10.1371/journal.pone.0277725)
Supplement: S2 File — The archive file asbvd-detect-r.tar.gz is an R package that contains the source code and data used for all the statistical analysis, as well as the source code for the interactive tool [22]. It is a copy of the source code available at [26]. (GZ) [file pone.0277725.s002.gz › asbvd-detect-r-main/R/graphs_for_paper.R]

#' Creates all the outputs for the paper
#' 
#' @author DB
#' @param outputfolder a file path
#' @returns \code{NULL}
#' @details requires package "SweaveLst" to produce pd#fs (see \url{github.com/DanielBonnery/SweaveLst})
#' @examples
#' outputfolder<-file.path(Mydirectories::googledrive.teamdrive.directory(),"Avocado Sunblotch/Programs_and_papers/ASBVdDetection/Latex/Paper1/figs")

outputs_for_paper<-function(outputfolder=NULL){
  #library(ASBVdDetection)
  require(SweaveLst)
  
  #Create graphics for report on analysis 1
  attach(analysis_Au_LP_Experiment1())
  fig1<-  plot.au.raw.bybranch
  fig2<-  plot.au.raw.byquadrant
  fig6a<- plot.au.raw.bulk1.landscape
  fig6b<- plot.au.raw.bulk2.landscape
  fig7<- dotplotbulkvssingle2
  attach(analysis_Au_LP_withinleaf())
  #fig3: picture of a leaf
  fig4<- graph0
  fig5<- graph1
  attach(analysis_Au_LP_bulk100())
  fig8<- theplot
  attach(analysis_Au_LP_standardcurve())
  fig9<-dotplot
  
  if(!is.null(outputfolder)){
    
    SweaveLst::graph2pdffile("print(plot.au.raw.bybranch)",
                             output=file.path(outputfolder,"fig1-plot-au-raw-bybranch.pdf"),
                             heighte=8,widthe=8.1)
    SweaveLst::graph2pngfile("print(plot.au.raw.bybranch)",
                             output=file.path(outputfolder,"fig1-plot-au-raw-bybranch.png"),
                             heighte=8,widthe=8.1)
    
    SweaveLst::graph2pdffile("print(plot.au.raw.bulk1.landscape)",
                             output=file.path(outputfolder,
                                              "fig6a-plot-au-raw-bulk1.landscape.pdfg"),
                             heighte=7.5,widthe=13.5)
    SweaveLst::graph2pngfile("print(plot.au.raw.bulk1.landscape)",
                             output=file.path(outputfolder,
                                              "fig6a-plot-au-raw-bulk1.landscape.png"),
                             heighte=7.5,widthe=13.5)
    
    SweaveLst::graph2pngfile("print(plot.au.raw.bulk2.landscape)",
                             output=file.path(outputfolder,
                                              "fig6b-plot-au-raw-bulk2.landscape.png"),
                             heighte=7.5,widthe=13.5)
    SweaveLst::graph2pdffile("print(plot.au.raw.bulk2.landscape)",
                             output=file.path(outputfolder,
                                              "fig6b-plot-au-raw-bulk2.landscape.pdf"),
                             heighte=7.5,widthe=13.5)
    
    SweaveLst::graph2pdffile(texte = 'print(dotplotbulkvssingle2)',
                             output="fig7-regline2.pdf",heighte=5,widthe=9)
    SweaveLst::graph2pngfile(texte = 'print(dotplotbulkvssingle2)',
                             output="fig7-regline2.png",heighte=5,widthe=9)
    
    SweaveLst::graph2pdffile("print(graph0)",
                             output=file.path(outputfolder,"fig4-plot_analysis_Au_LP_holeeffect1.pdf"),
                             heighte=4.95,widthe=8.91)
    SweaveLst::graph2pngfile("print(graph0)",
                             output=file.path(outputfolder,"fig4-plot_analysis_Au_LP_holeeffect1.png"),
                             heighte=4.95,widthe=8.91)
    
    SweaveLst::graph2pdffile("print(graph1)",
                             output=file.path(outputfolder,"fig5-plot_analysis_Au_LP_holeeffect2.pdf"),
                             heighte=4.95,widthe=8.91)
    SweaveLst::graph2pngfile("print(graph1)",
                             output=file.path(outputfolder,"fig5-plot_analysis_Au_LP_holeeffect2.png"),
                             heighte=4.95,widthe=8.91)
    SweaveLst::graph2pdffile("print(analysis_Au_LP_bulk100()$theplot)",
                             output=file.path(outputfolder,"fig8-graph_analysis_Au_LP_bulk100.pdf"),
                             heighte=4.5,widthe=8.1)
    SweaveLst::graph2pngfile("print(analysis_Au_LP_bulk100()$theplot)",
                             output=file.path(outputfolder,"fig8-graph_analysis_Au_LP_bulk100.png"),
                             heighte=4.5,widthe=8.1)
    
    
    SweaveLst::graph2pdffile("print(analysis_Au_LP_standardcurve()$dotplot+ggtitle(''))",
                             output=file.path(outputfolder,"fig9-graph_analysis_Au_LP_standardcurve.pdf"),
                             heighte=4.95,widthe=8.91)
    #caption = "Standard Curve for ASBVd Infected Tissue Diluted in Healthy Avocado Tissue")
    SweaveLst::graph2pngfile("print(analysis_Au_LP_standardcurve()$dotplot+ggtitle(''))",
                             output=file.path(outputfolder,"fig9-graph_analysis_Au_LP_standardcurve.png"),
                             heighte=4.95,widthe=8.91)
  }
  
  list(ggplots=list(fig1=fig1,
       fig2=fig2,
       fig3=NULL,
       fig4=fig4,
       fig5=fig5,
       fig6a=fig6a,
       fig6b=fig6b,
       fig7=fig7,
       fig8=fig8,
       fig9=fig9),
       tables=list(),
       pngandpdfs=
         paste0(outputfolder,'/',
                'fig',c(1:5,'6a','6b',7:9),'.pdf'))
}
  
#' Creates all the outputs for the paper
#' 
#' @author DB
#' @param outputfolder a file path. If NULL, figures will be returned. Otherwise figures will be exported in the png and pdf formats.
#' @returns a list of plots
#' @details requires package "SweaveLst" to produce pd#fs (see \url{github.com/DanielBonnery/SweaveLst})
#' @examples
#' outputfolder<-file.path(Mydirectories::googledrive.teamdrive.directory(),"Avocado Sunblotch/Programs_and_papers/ASBVdDetection/Latex/Paper1/figs")

  
  outputs_for_sm<-function(outputfolder=tempdir(),
                              tableoutputfolder=tempdir()){
    
  
  #library(ASBVdDetection)
  require(SweaveLst)
  
  #Create graphics for report on analysis 1
  attach(analysis_SA_EJ_Experiment1())
  SweaveLst::graph2pdffile("print(SAexp1dotplot)",
                           output=file.path(outputfolder,"SM-fig4-SAexp1dotplot.pdf"),
                           heighte=5,
                           widthe=8.1)
  #fs::file_show(file.path(outputfolder,"SAexp1dotplot.pdf"))
  SweaveLst::graph2pngfile("print(SAexp1dotplot)",
                           output=file.path(outputfolder,"SM-fig4-SAexp1dotplot.png"),
                           heighte=5,widthe=8.1)
  
  attach(analysis_Au_LP_Experiment1())
  SweaveLst::graph2pdffile("print(plot.au.raw.byquadrant)",
                           output=file.path(outputfolder,"SM-fig3-plot-au-raw-byquadrant.pdf"),
                           heighte=8,widthe=8.1)
  SweaveLst::graph2pdffile("print(plot.au.raw.byquadrant)",
                           output=file.path(outputfolder,"fig2-plot-au-raw-byquadrant.pdf"),
                           heighte=8,widthe=8.1)
  
  SweaveLst::graph2pngfile("print(plot.au.raw.byquadrant.landscape)",
                           output=file.path(outputfolder,"SM-fig3-plot-au-raw-byquadrant.png"),
                           heighte=7.5,widthe=13.5)

  
  SweaveLst::graph2pdffile("print(plot.au.raw.bybranch)",
                           output=file.path(outputfolder,"fig1-plot-au-raw-bybranch.pdf"),
                           heighte=8,widthe=8.1)
  SweaveLst::graph2pngfile("print(plot.au.raw.bybranch.landscape)",
                           output=file.path(outputfolder,"plot-au-raw-bybranch.png"),
                           heighte=7.5,widthe=13.5)
  
  SweaveLst::graph2pdffile("print(plot.au.raw.bytree)",
                           output=file.path(outputfolder,"plot-au-raw-bytree.pdf"),
                           heighte=3,widthe=8.1)
  SweaveLst::graph2pngfile("print(plot.au.raw.bytree)",
                           output=file.path(outputfolder,"plot-au-raw-bytree.png"),
                           heighte=3,widthe=8.1)
  
  SweaveLst::graph2pdffile("print(plot.au.raw.bytree.wide)",
                           output=file.path(outputfolder,"plot-au-raw-bytree-wide.pdf"),
                           heighte=10.5,widthe=8.1)
  SweaveLst::graph2pngfile("print(plot.au.raw.bytree.wide)",
                           output=file.path(outputfolder,"plot-au-raw-bytree-wide.png"),
                           heighte=10.5,widthe=8.1)
  
  SweaveLst::graph2pdffile("print(plot.au.raw.bulk1)",
                           output=file.path(outputfolder,
                                            "plot-au-raw-bulk1.pdf"),
                           heighte=10.5,widthe=8.1)
  SweaveLst::graph2pngfile("print(plot.au.raw.bulk1)",
                           output=file.path(outputfolder,
                                            "plot-au-raw-bulk1.png"),
                           heighte=10.5,widthe=8.1)
  
  SweaveLst::graph2pngfile("print(plot.au.raw.bulk2)",
                           output=file.path(outputfolder,
                                            "plot-au-raw-bulk2.png"),
                           heighte=10.5,widthe=8.1)
  
  SweaveLst::graph2pngfile("print(plot.au.raw.bulk1.landscape)",
                           output=file.path(outputfolder,
                                            "fig-6a-plot-au-raw-bulk1.landscape.png"),
                           heighte=7.5,widthe=13.5)
  
  SweaveLst::graph2pngfile("print(plot.au.raw.bulk2.landscape)",
                           output=file.path(outputfolder,
                                            "fig-6b-plot-au-raw-bulk2.landscape.png"),
                           heighte=7.5,widthe=13.5)
  
  
  
  SweaveLst::graph2pdffile("print(plot.au.raw.bulk2)",
                           output=file.path(outputfolder,"plot-au-raw-bulk2.pdf"),
                           heighte=10.5,widthe=8.1)
    SweaveLst::graph2pngfile("print(plot.au.raw.bulk2)",
                           output=file.path(outputfolder,"plot-au-raw-bulk2.png"),
                           heighte=10.5,widthe=8.1)
  
  SweaveLst::graph2pdffile("print(plot.auexp1.amplitudevsmeanperleaf)",
                           output=file.path(outputfolder,"plot-au-raw-exp1-amplitudevsmeanperleaf.pdf"),
                           heighte=4.5,widthe=8.1)
  SweaveLst::graph2pngfile("print(plot.auexp1.amplitudevsmeanperleaf)",
                           output=file.path(outputfolder,"plot-au-raw-exp1-amplitudevsmeanperleaf.png"),
                           heighte=4.5,widthe=8.1)
  
    SweaveLst::graph2pdffile("print(plot.auexp1.amplitudevsmeanperleafbiologicalrepindex)",
                           output=file.path(outputfolder,"plot-au-raw-exp1-amplitudevsmeanperleafbiologicalrepindex.pdf"),
                           heighte=4.5,widthe=8.1)
    SweaveLst::graph2pngfile("print(plot.auexp1.amplitudevsmeanperleafbiologicalrepindex)",
                             output=file.path(outputfolder,"plot-au-raw-exp1-amplitudevsmeanperleafbiologicalrepindex.png"),
                             heighte=4.5,widthe=8.1)
    
  SweaveLst::graph2pdffile("print(plot.auexp1.bulkmedianvssingleleafmedian)",
                           output=file.path(outputfolder,
                                            "plot-auexp1-bulkmedianvssingleleafmedian.pdf"),
                           heighte=4.5,widthe=8.1)
  SweaveLst::graph2pngfile("print(plot.auexp1.bulkmedianvssingleleafmedian)",
                           output=file.path(outputfolder,
                                            "plot-auexp1-bulkmedianvssingleleafmedian.png"),
                           heighte=4.5,widthe=8.1)
  
  
  SweaveLst::graph2pdffile("print(plot.auexp1.violinsinglectbytreestatus)",
                           output=file.path(outputfolder,
                                            "plot-auexp1-violinsinglectbytreestatus.pdf"),
                           heighte=4.5,widthe=8.1)
  SweaveLst::graph2pngfile("print(plot.auexp1.violinsinglectbytreestatus)",
                           output=file.path(outputfolder,
                                            "plot-auexp1-violinsinglectbytreestatus.png"),
                           heighte=4.5,widthe=8.1)
  
  SweaveLst::graph2pdffile("print(plot.auexp1.geomplotbulkinfectedhealthymedian)",
                           output=file.path(outputfolder,
                                            "plot-auexp1-geomplotbulkinfectedhealthymedian.pdf"),
                           heighte=4.5,widthe=8.1)
  SweaveLst::graph2pngfile("print(plot.auexp1.geomplotbulkinfectedhealthymedian)",
                           output=file.path(outputfolder,
                                            "plot-auexp1-geomplotbulkinfectedhealthymedian.png"),
                           heighte=4.5,widthe=8.1)

    SweaveLst::graph2pdffile("print(plot.auexp1.geomplotbulkinfectedhealthy)",
                           output=file.path(outputfolder,
                                            "plot-auexp1-geomplotbulkinfectedhealthy.pdf"),
                           heighte=4.5,widthe=8.1)
    SweaveLst::graph2pngfile("print(plot.auexp1.geomplotbulkinfectedhealthy)",
                             output=file.path(outputfolder,
                                              "plot-auexp1-geomplotbulkinfectedhealthy.png"),
                             heighte=4.5,widthe=8.1)
    
  SweaveLst::graph2pdffile("print(plot.auexp1.riskvsthreshold)",
                           output=file.path(outputfolder,
                                            "plot-auexp1-riskvsthreshold.pdf"),
                           heighte=4.5,widthe=8.1)
  SweaveLst::graph2pngfile("print(plot.auexp1.riskvsthreshold)",
                           output=file.path(outputfolder,
                                            "plot-auexp1-riskvsthreshold.png"),
                           heighte=4.5,widthe=8.1)

    SweaveLst::graph2pdffile("print(plot.auexp1.riskvsthreshold2)",
                           output=file.path(outputfolder,
                                            "plot-auexp1-riskvsthreshold2.pdf"),
                           heighte=4.5,widthe=8.1)
    SweaveLst::graph2pngfile("print(plot.auexp1.riskvsthreshold2)",
                             output=file.path(outputfolder,
                                              "plot-auexp1-riskvsthreshold2.png"),
                             heighte=4.5,widthe=8.1)
    

  
  SweaveLst::graph2pdffile("print(plot.auexp1.risk1vsrisk2)",
                           output=file.path(outputfolder,
                                            "plot-auexp1-risk1vsrisk2.pdf"),
                           heighte=4.5,widthe=8.1)
  SweaveLst::graph2pngfile("print(plot.auexp1.risk1vsrisk2)",
                           output=file.path(outputfolder,
                                            "plot-auexp1-risk1vsrisk2.png"),
                           heighte=7.5,widthe=13.5)
  
  
  
  SweaveLst::graph2pngfile("print(graphbulk())",output=file.path(outputfolder,"Latex/figs/graph_Au_LP_CTindividualleaves.png"))
  #fs::file_show(file.path(outputfolder,"Latex/figs/graph_Au_LP_CTindividualleaves.png"))
  
  SweaveLst::graph2pdffile("print(analysis_SA_EJ_dilution_experiment_202104()$plot1+
                           ggtitle('')+
    guides(color=guide_legend(''),
           shape=guide_legend('Infected leaf contained\\\\phantom{................}'))+
                           scale_fill_discrete(name = 'Infected leaf contained\\\\phantom{................}'))",
                           heighte=4.5,widthe=8.1,
                           output=file.path(outputfolder,"graph_analysis_SA_EJ_dilution_experiment_202104.pdf"))
  #fs::file_show(file.path(outputfolder,"graph_analysis_SA_EJ_dilution_experiment_202104.pdf"))
  
  SweaveLst::graph2pdffile("print(analysis_Au_LP_bulk100()$theplot)",
                           output=file.path(outputfolder,"graph_analysis_Au_LP_bulk100.pdf"),
                           heighte=4.5,widthe=8.1)
  SweaveLst::graph2pngfile("print(analysis_Au_LP_bulk100()$theplot)",
                           output=file.path(outputfolder,"graph_analysis_Au_LP_bulk100.png"),
                           heighte=4.5,widthe=8.1)
  #fs::file_show(file.path(outputfolder,"graph_analysis_Au_LP_bulk100.pdf"))
  
    SweaveLst::graph2pdffile("print(analysis_Au_LP_standardcurve()$dotplot+ggtitle(''))",
                             output=file.path(outputfolder,"graph_analysis_Au_LP_standardcurve.pdf"),
                             heighte=4.95,widthe=8.91)
                             #caption = "Standard Curve for ASBVd Infected Tissue Diluted in Healthy Avocado Tissue")
    SweaveLst::graph2pngfile("print(analysis_Au_LP_standardcurve()$dotplot+ggtitle(''))",
                             output=file.path(outputfolder,"graph_analysis_Au_LP_standardcurve.png"),
                             heighte=4.95,widthe=8.91)
    #caption = "Standard Curve for ASBVd Infected Tissue Diluted in Healthy Avocado Tissue")
    #fs::file_show(file.path(outputfolder,"graph_analysis_Au_LP_standardcurve.pdf"))
  
  
    
    attach(analysis_Au_LP_withinleaf())
    SweaveLst::graph2pdffile("print(graph0)",
                             output=file.path(outputfolder,"plot_analysis_Au_LP_holeeffect1.pdf"),
                             heighte=4.95,widthe=8.91)
    SweaveLst::graph2pngfile("print(graph0)",
                             output=file.path(outputfolder,"plot_analysis_Au_LP_holeeffect1.png"),
                             heighte=4.95,widthe=8.91)
    #fs::file_show(file.path(outputfolder,"plot_analysis_Au_LP_holeeffect1.pdf"))
    SweaveLst::graph2pdffile("print(graph1)",
                             output=file.path(outputfolder,"plot_analysis_Au_LP_holeeffect2.pdf"),
                             heighte=4.95,widthe=8.91)
    SweaveLst::graph2pngfile("print(graph1)",
                             output=file.path(outputfolder,"plot_analysis_Au_LP_holeeffect2.png"),
                             heighte=4.95,widthe=8.91)
    #fs::file_show(file.path(outputfolder,"plot_analysis_Au_LP_holeeffect2.pdf"))
    
    return(list(SM.fig4=SAexp1dotplot))
    
    }
