# Supplementary material for: Rational design of a survey protocol for avocado sunblotch viroid in commercial orchards to demonstrate pest freedom
Source: PLoS One. 2023 Apr 11;18(4):e0277725. doi: 10.1371/journal.pone.0277725 (PMC10089318; doi:10.1371/journal.pone.0277725)
Supplement: S2 File — The archive file asbvd-detect-r.tar.gz is an R package that contains the source code and data used for all the statistical analysis, as well as the source code for the interactive tool [22]. It is a copy of the source code available at [26]. (GZ) [file pone.0277725.s002.gz › asbvd-detect-r-main/R/read_Au_LP_standarcurve.R]

#' Import dataset \url{Au_LP_StandardCurve.csv}. Used to generate \code{Au_LP_bulk100} dataset.
#' 
#'@details Reads the file \url{Au_LP_StandardCurve.csv} into a dataframe.
#'@keywords Import
#'@returns a dataframe.
#'@examples 
#' Au_LP_standardcurve<-read_Au_LP_standardcurve()
#' llm<-lm(data=Au_LP_standardcurve,Ct~SerialDilutionPoints)
#' ggplot(data.frame(Au_LP_standardcurve,residuals=llm$residuals,
#' group=paste0("$Ct=",
#'                   signif(llm$coefficients[1],3),
#'                   "+",
#'                   signif(llm$coefficients[2],3),
#'                   "\\times x$
#'                   ",
#'                   "$R^2=",
#'                   signif(summary(llm)$r.squared,3),"$
#'                   ","$\\hat{sigma}=",
#'                   signif(summary(llm)$sigma,3),"$")),
#'        aes(x=SerialDilutionPoints,y=Ct,label=Ct))+
#' geom_point()+
#' theme(legend.position=c(.1,.8))+
#' xlab("Serial Dilution Points")+
#' ylab("Ct value")+
#' geom_text(nudge_x=-.2,nudge_y=.2)+
#' geom_smooth(method="lm",se=F,mapping=aes(color=group))+
#' scale_color_discrete(name="Regression line")
#' 
#' @seealso  Au_LP_standardcurve
read_Au_LP_standardcurve<-function(
  .filepath=system.file("extdata",
                        package="ASBVdDetection",
                        "Au_LP_StandardCurve.csv")){read.csv(.filepath)}

#' Au_LP_standardcurve dataset - Sensitivy and bulking experiment raw results 
#' 
#' @details
#' A dataframe containing the Ct values on the bulks containing material from 10 to 100 leaves with only one infected
#' \itemize{
#'   \item SerialDilutionPoints
#'   \item Ct}
#' @docType data
#' @name Au_LP_standardcurve
#' @usage data(Au_LP_standardcurve)
#' @author L. Pretorius \email{l.pretorius@uq.edu.au}
#' @format A data frame
#' @description data was collected by L. Pretorius.
#' I have done a dilution series where I took infected tissue "RNA", 
#' diluted it in healthy tissue "RNA" up to 1 in 1000,000. 
#' The Ct value was under the positivity threshold until 1 in 10^5.
NULL
