# Supplementary material for: Rational design of a survey protocol for avocado sunblotch viroid in commercial orchards to demonstrate pest freedom
Source: PLoS One. 2023 Apr 11;18(4):e0277725. doi: 10.1371/journal.pone.0277725 (PMC10089318; doi:10.1371/journal.pone.0277725)
Supplement: S2 File — The archive file asbvd-detect-r.tar.gz is an R package that contains the source code and data used for all the statistical analysis, as well as the source code for the interactive tool [22]. It is a copy of the source code available at [26]. (GZ) [file pone.0277725.s002.gz › asbvd-detect-r-main/inst/extdata/Ct Distribution Results Combined with graphs.xlsx]

## Sheet: Tree 1
Sample Name	CT1	CT2	Average CT			Sample Name	CT1	CT2	Average CT			Sample Name	CT1	CT2	Average CT			Sample Name	CT1	CT2	Average CT		Sample Name	Biological Average
1			10.7081			1.1	11.4196	11.6318	11.5257			1.1	10.3203	10.3603	10.3403			1.1	10.0536	10.4633	10.2584		1.1	10.7081
2	10.3163	10.5631	10.4397			1.8	10.9279	10.6486	10.7882			1.8	10.1769	9.91539	10.0462			1.8	10.6164	10.8337	10.725		1.8	10.5198
3	10.3071	10.6153	10.4612			1.9	10.1281	9.92347	10.0258			1.9	11.0096	10.945	10.9773			1.9	11.1875	10.6401	10.9138		1.9	10.639
4	10.0823	10.3262	10.2043			1.10	11.1629	11.0866	11.1248			1.10	11.0707	11.309	11.1899			1.10	10.5576	10.3536	10.4556		1.10	10.9234
5	9.06033	9.69121	9.37577			1.11	10.3465	10.5979	10.4722			1.11	11.2227	11.8658	11.5443			1.11	10.4454	10.3202	10.3828		1.11	10.7997
6	9.54046	9.257	9.39873			1.14	10.894	11.1805	11.0373			1.14	10.6953	10.1219	10.4086			1.14	11.3862	11.3618	11.374		1.14	10.9399
7	9.70149	9.79222	9.74686			1.17	10.6769	10.9028	10.7899			1.17	11.1444	11.1923	11.1684			1.17	11.1921	11.4122	11.3021		1.17	11.0868
8			10.5198			1.19	11.2653	10.2589	10.7621			1.19	11.0004	10.7452	10.8728			1.19	11.3426	11.0367	11.1896		1.19	10.9415
9			10.639			1.22	11.3637	10.5731	10.9684			1.22	11.1584	10.5354	10.8469			1.22	11.3874	12.0501	11.7188		1.22	11.178
10			10.9234			1.36	13.2171	12.8546	13.0359			1.36	11.9006	12.2092	12.0549			1.36	12.4446	11.7041	12.0744		1.36	12.3884
11	10.4454	10.3202	10.3828			1.37	12.197	12.374	12.2855			1.37	11.9094	11.8563	11.8829			1.37	10.2411	10.2664	10.2538		1.37	11.474
12	9.88237	9.9657	9.92404			1.41	21.7524	21.6925	21.7224			1.41	24.0447	23.8671	23.9559			1.41	23.9049	23.2885	23.5967		1.41	23.0917
13	9.59573	9.70437	9.65005			1.45	20.8615	21.1457	21.0036			1.45	18.5205	18.6678	18.5941			1.45	20.6398	20.9926	20.8162		1.45	20.138
14			10.9399			1.47	24.5488	24.7604	24.6546			1.47	24.5273	24.2409	24.3841			1.47	23.8434	23.9332	23.8883		1.47	24.309
15	10.1464	10.6311	10.3888			1.64	11.6287	12.0336	11.8312			1.64	11.6324	11.3684	11.5004			1.64	11.9759	11.585	11.7805		1.64	11.704
16	11.5899	11.1105	11.3502			1.70	11.5408	11.3658	11.4533			1.70	10.4861	10.3084	10.3973			1.70	11.1467	11.5793	11.363		1.70	11.0712
17			11.0868			1.76	12.7126	13.1784	12.9455			1.76	12.0861	12.1575	12.1218			1.76	13.0562	13.0328	13.0445		1.76	12.7039
18	9.7146	10.2939	10.0043			1.81	11.8094	12.1342	11.9718			1.81	11.6646	11.5487	11.6067			1.81	15.293	14.9794	15.1362		1.81	12.9049
19			10.9415			1.84	12.7286	12.694	12.7113			1.84	12.121	12.7352	12.4281			1.84	15.8409	16.2687	16.0548		1.84	13.7314
20	10.4673	9.44643	9.95688			1.85	12.1335	12.0464	12.09			1.85	12.2383	12.1711	12.2047			1.85	16.0112	16.1616	16.0864		1.85	13.4604
21	10.302	10.2058	10.2539			1.88	12.5488	13.1842	12.8665			1.88	12.5474	12.8815	12.7145			1.88	14.8814	15.2703	15.0759		1.88	13.5523
22			11.178			1.90	12.5171	12.7064	12.6118			1.90	12.541	12.4708	12.5059			1.90	12.2067	12.3843	12.2955		1.90	12.471
23	9.91668	9.88097	9.89883			1.95	12.6991	13.4167	13.0579			1.95	12.7086	12.4862	12.5974			1.95	12.6297	13.4116	13.0207		1.95	12.892
24	10.3037	10.3896	10.3466
25	11.1263	11.2713	11.1988
26	10.48	10.9098	10.6949
27	10.7764	10.314	10.5452
28	11.0105	11.0922	11.0513
29	11.6721	11.7022	11.6872
30	10.8142	10.7194	10.7668
31	10.524	10.6191	10.5716
32	11.398	10.4586	10.9283
33	11.4828	11.3807	11.4318
34	14.2752	14.5152	14.3952
35	9.72324	10.4572	10.0902
36			12.3884
37			11.474
38	12.6731	12.7298	12.7015
39	28.9273	28.7983	28.8628
40	20.2504	20.6804	20.4654
41			23.0917
42	22.5475	21.6568	22.1021
43	28.0921	28.342	28.217
44	30.9004	30.9902	30.9453
45			20.138
46	20.3979	20.1088	20.2534
47			24.309
48	23.2105	23.3707	23.2906
49	10.6727	11.2784	10.9755
50	9.71767	10.1301	9.92389
51	10.8259	10.9641	10.895
52	9.77725	9.94411	9.86068
53	10.2027	9.90344	10.0531
54	9.57069	10.1691	9.86988
55	9.39718	9.54825	9.47271
56	26.6922	22.9272	24.8097
57	13.0092	13.0785	13.0439
58	12.6541	12.9801	12.8171
59	13.6308	13.4307	13.5307
60	13.8221	14.248	14.035
61	14.0348	14.0419	14.0383
62	13.2353	13.6298	13.4326
63	14.3245	14.3933	14.3589
64			11.704
65	13.552	13.9206	13.7363
66	14.7724	15.2933	15.0328
67	14.7773	14.9963	14.8868
68	14.9647	15.0899	15.0273
69	14.0813	14.0113	14.0463
70			11.0712
71	13.9861	13.9198	13.953
72	13.5973	13.7691	13.6832
73	14.5298	14.7921	14.6609
74	15.5594	15.6497	15.6045
75	15.7661	15.8758	15.821
76			12.7039
77	15.0558	15.2564	15.1561
78	14.9287	15.33	15.1294
79	16.0114	16.329	16.1702
80	15.7341	14.6467	15.1904
81			12.9049
82	14.9917	15.6048	15.2983
83	18.1065	18.5065	18.3065
84			13.7314
85			13.4604
86	15.1598	15.569	15.3644
87	16.6124	16.5152	16.5638
88			13.5523
89	14.4789	14.7141	14.5965
90			12.471
91	15.433	15.7086	15.5708
92	31.5336	31.1912	31.3624
93	15.7827	15.3887	15.5857
94	28.4563	27.9384	28.1973
95			12.892
96	15.7991	15.6683	15.7337

## Sheet: Tree 1 Graphs
Quadrant	Branch	Sample Name	Average CT	Positivity Threshold	STD
Front North	Branch 1	1	10.7081	25.4363	0.156024
		2	10.4397	25.4363	0.174508
		3	10.4612	25.4363	0.217928
		4	10.2043	25.4363	0.172433
		5	9.37577	25.4363	0.446102
		6	9.39873	25.4363	0.200432
		7	9.74686	25.4363	0.0641529
		8	10.5198	25.4363	0.0762586
		9	10.639	25.4363	0.192465
		10	10.9234	25.4363	0.00989563
		11	10.3828	25.4363	0.181328
		12	9.92404	25.4363	0.0589206
Front South	Branch 1	13	9.65005	25.4363	0.0768179
		14	10.9399	25.4363	0.0733679
		15	10.3888	25.4363	0.342774
		16	11.3502	25.4363	0.339005
		17	11.0868	25.4363	0.116402
		18	10.0043	25.4363	0.409632
		19	10.9415	25.4363	0.369421
		20	9.95688	25.4363	0.721884
		21	10.2539	25.4363	0.067996
		22	11.178	25.4363	0.177021
		23	9.89883	25.4363	0.0252443
		24	10.3466	25.4363	0.0607582
Front West	Branch 5	25	11.1988	25.4363	0.102593
		26	10.6949	25.4363	0.303931
		27	10.5452	25.4363	0.326978
		28	11.0513	25.4363	0.0578187
		29	11.6872	25.4363	0.0212568
		30	10.7668	25.4363	0.0670425
		31	10.5716	25.4363	0.0672354
		32	10.9283	25.4363	0.664255
		33	11.4318	25.4363	0.0721763
		34	14.3952	25.4363	0.169719
		35	10.0902	25.4363	0.518962
		36	12.3884	25.4363	0.187264
Front East	Branch 5	37	11.474	25.4363	0.0351435
		38	12.7015	25.4363	0.0400597
		39	28.8628	25.4363	0.0912112
		40	20.4654	25.4363	0.304071
		41	23.0917	25.4363	0.201255
		42	22.1021	25.4363	0.629845
		43	28.217	25.4363	0.176671
		44	30.9453	25.4363	0.063521
		45	20.138	25.4363	0.184872
		46	20.2534	25.4363	0.20441
		47	24.309	25.4363	0.00354663
		48	23.2906	25.4363	0.113257
Back North	Branch 4	49	10.9755	25.4363	0.428275
		50	9.92389	25.4363	0.291633
		51	10.895	25.4363	0.097749
		52	9.86068	25.4363	0.117986
		53	10.0531	25.4363	0.21162
		54	9.86988	25.4363	0.423117
		55	9.47271	25.4363	0.106828
		56	24.8097	25.4363	2.66227
		57	13.0439	25.4363	0.049007
		58	12.8171	25.4363	0.23056
		59	13.5307	25.4363	0.14153
		60	14.035	25.4363	0.301099
Back South	Branch 4	61	14.0383	25.4363	0.00496861
		62	13.4326	25.4363	0.278951
		63	14.3589	25.4363	0.0486395
		64	11.704	25.4363	0.0589038
		65	13.7363	25.4363	0.26068
		66	15.0328	25.4363	0.368371
		67	14.8868	25.4363	0.154901
		68	15.0273	25.4363	0.0885057
		69	14.0463	25.4363	0.0495155
		70	11.0712	25.4363	0.0188371
		71	13.953	25.4363	0.0468363
		72	13.6832	25.4363	0.121471
Back West	Branch 2	73	14.6609	25.4363	0.185503
		74	15.6045	25.4363	0.0637894
		75	15.821	25.4363	0.0776163
		76	12.7039	25.4363	0.121093
		77	15.1561	25.4363	0.141798
		78	15.1294	25.4363	0.283791
		79	16.1702	25.4363	0.224593
	Branch 3	80	15.1904	25.4363	0.768931
		81	12.9049	25.4363	0.0246873
		82	15.2983	25.4363	0.433571
		83	18.3065	25.4363	0.2829
		84	13.7314	25.4363	0.237432
Back East	Branch 2	85	13.4604	25.4363	0.000911945
		86	15.3644	25.4363	0.289343
		87	16.5638	25.4363	0.0687648
		88	13.5523	25.4363	0.320174
		89	14.5965	25.4363	0.166259
		90	12.471	25.4363	0.483135
		91	15.5708	25.4363	0.1949
		92	31.3624	25.4363	0.242127
		93	15.5857	25.4363	0.278616
		94	28.1973	25.4363	0.366257
		95	12.892	25.4363	0.301015
		96	15.7337	25.4363	0.09251
Controls		Positive	12.0746	25.4363	1.20395
		Negative	38.1629	25.4363	2.07969
		NTC	38.6296	25.4363	1.58776

## Sheet: Tree 2
Sample Name	CT1	CT2	Average CT		Sample Name	CT1	CT2	Average CT		Sample Name	CT1	CT2	Average CT		Sample Name	CT1	CT2	Average CT		Sample Name	Bioloical Average	STD
1	15.2519	15.4546	15.3532		2.13	17.098	17.214	17.156		2.13	17.5885	17.6103	17.5994		2.13	17.7237	17.9033	17.8135		2.13	17.523	0.307535
2	14.6747	14.8328	14.7537		2.23	23.2591	23.629	23.4441		2.23	23.0606	22.8599	22.9602		2.23	21.8787	21.8831	21.8809		2.23	22.7617	0.728053
3	15.3013	15.4984	15.3999		2.31	12.121	12.4354	12.2782		2.31	12.042	12.0828	12.0624		2.31	12.466	13.1378	12.8019		2.31	12.3808	0.413352
4	14.7344	14.4289	14.5817		2.48	10.9854	11.3227	11.154		2.48	11.5957	11.6141	11.6049		2.48	11.3509	11.6086	11.4797		2.48	11.4129	0.247775
5	14.5142	14.8855	14.6999		2.52	11.1512	11.3224	11.2368		2.52	11.7651	11.8659	11.8155		2.52	11.3046	10.4323	10.8685		2.52	11.3069	0.512211
6	14.7819	14.6222	14.702		2.58	11.1392	11.0483	11.0938		2.58	10.9179	10.9607	10.9393		2.58	11.2052	10.9996	11.1024		2.58	11.0451	0.109419
7	14.7106	14.5112	14.6109		2.65	28.7487	28.7803	28.7645		2.65	33.3196	35.1164	34.218		2.65	31.1947	30.8277	31.0112		2.65	31.3312	2.51911
8	14.4581	14.7057	14.5819		2.66	32.9703	33.6214	33.2958		2.66	31.6227	31.659	31.6409		2.66	28.5365	28.7519	28.6442		2.66	31.1936	2.12007
9	15.7271	15.5944	15.6608		2.94	31.2261	30.8242	31.0252		2.94	31.3085	31.4283	31.3684		2.94	30.8337	31.5548	31.1943		2.94	31.1959	0.305221
10	11.3511	11.8731	11.6121		2.96	18.3886	18.9293	18.6589		2.96	19.1993	19.1296	19.1644		2.96	18.4229	18.3314	18.3772		2.96	18.7335	0.39732
11	10.8726	10.6046	10.7386
12	11.5959	11.7165	11.6562
13			17.523
14	22.3181	22.1934	22.2557
15	26.8578	27.4369	27.1474
16	21.5327	21.3282	21.4304
17	22.617	22.8829	22.7499
18	18.531	18.4612	18.4961
19	16.3642	16.424	16.3941
20	22.4689	22.1838	22.3264
21	24.9014	25.5586	25.23
22	23.305	23.5921	23.4485
23			22.7617
24	29.6102	29.3744	29.4923
25	12.3173	12.5484	12.4329
26	20.3951	20.4281	20.4116
27	23.9727	24.697	24.3349
28	23.3422	23.7057	23.524
29	21.4777	21.9265	21.7021
30	22.2324	22.4762	22.3543
31			12.3808
32	19.4922	19.6866	19.5894
33	25.629	25.9473	25.7882
34	27.3284	27.834	27.5812
35	11.7232	11.7497	11.7365
36	11.6164	12.5928	12.1046
37	12.5519	12.7468	12.6494
38	12.1005	12.1558	12.1282
39	10.9985	10.7436	10.871
40	14.487	14.4527	14.4698
41	11.8967	11.4821	11.6894
42	14.4864	14.1837	14.3351
43	13.076	12.9092	12.9926
44	20.88	21.462	21.171
45	23.2883	23.5037	23.396
46	24.9446	25.431	25.1878
47	12.4261	12.7394	12.5827
48			11.4129
49	12.1411	12.1852	12.1631
50	11.6723	11.5054	11.5888
51	11.6156	11.764	11.6898
52			11.3069
53	12.2401	12.6897	12.4649
54	10.5924	10.9389	10.7657
55	11.2912	11.1305	11.2109
56	11.7077	11.3941	11.5509
57	12.4932	12.6814	12.5873
58			11.0451
59	Undetermined	37.7499	37.7499
60	20.1399	19.0009	19.5704
61	21.44	21.2436	21.3418
62	30.1886	30.9632	30.5759
63			31.3312
64			31.1936
65	27.9241	26.9714	27.4478
66	17.2649	17.1107	17.1878
67	35.1417	37.025	36.0834
68	38.2826	36.9553	37.619
69	24.8358	25.0082	24.922
70	31.7084	31.9181	31.8132
71	21.8843	22.4281	22.1562
72	18.5356	18.3665	18.4511
73	20.252	20.6263	20.4391
74	15.5633	15.5618	15.5625
75	19.3492	19.4834	19.4163
76	22.5453	22.5314	22.5383
77	23.1365	23.519	23.3277
78	22.9356	22.7799	22.8577
79	23.5948	23.6607	23.6278
80	17.0998	17.0089	17.0544
81	26.8208	26.9205	26.8706
82	17.8602	17.9976	17.9289
83	10.5894	11.1236	10.8565
84	11.1173	11.5454	11.3313
85	25.422	25.4231	25.4225
86	30.026	30.7062	30.3661
87	34.2629	34.889	34.576
88	24.0709	24.3168	24.1938
89	21.019	21.8284	21.4237
90	20.6024	20.7064	20.6544
91	39.0192	Undetermined	39.0192
92	20.6024	20.7064	20.6544
93	24.5413	24.4953	24.5183
94			31.1959
95	24.5413	24.4953	24.5183
96			18.7335

## Sheet: Tree 2 Graphs
Quadrant	Branch	Sample Name	Average CT	Positivity Threshold	STD
Front North	Branch 1	1	15.3532	25.4363	0.143291
		2	14.7537	25.4363	0.111788
		3	15.3999	25.4363	0.139378
		4	14.5817	25.4363	0.216012
		5	14.6999	25.4363	0.262565
		6	14.702	25.4363	0.112936
		7	14.6109	25.4363	0.140984
		8	14.5819	25.4363	0.175032
		9	15.6608	25.4363	0.0938202
		10	11.6121	25.4363	0.369125
		11	10.7386	25.4363	0.189509
		12	11.6562	25.4363	0.0852742
Front South	Branch 2	13	17.523	25.4363	0.0747944
		14	22.2557	25.4363	0.0881887
		15	27.1474	25.4363	0.409476
		16	21.4304	25.4363	0.144583
		17	22.7499	25.4363	0.188045
		18	18.4961	25.4363	0.0493759
		19	16.3941	25.4363	0.0422467
		20	22.3264	25.4363	0.201539
		21	25.23	25.4363	0.46467
		22	23.4485	25.4363	0.202985
		23	22.7617	25.4363	0.0409123
		24	29.4923	25.4363	0.166741
Front West	Branch 3	25	12.4329	25.4363	0.163383
		26	20.4116	25.4363	0.0233298
		27	24.3349	25.4363	0.512205
		28	23.524	25.4363	0.257011
		29	21.7021	25.4363	0.317296
		30	22.3543	25.4363	0.172389
		31	12.3808	25.4363	0.242074
		32	19.5894	25.4363	0.137484
		33	25.7882	25.4363	0.225074
		34	27.5812	25.4363	0.357551
		35	11.7365	25.4363	0.018726
		36	12.1046	25.4363	0.690425
Front East	Branch 1	37	12.6494	25.4363	0.137824
		38	12.1282	25.4363	0.0391082
		39	10.871	25.4363	0.180229
		40	14.4698	25.4363	0.0242368
		41	11.6894	25.4363	0.293199
		42	14.3351	25.4363	0.214057
		43	12.9926	25.4363	0.117951
		44	21.171	25.4363	0.411583
		45	23.396	25.4363	0.152326
		46	25.1878	25.4363	0.343943
		47	12.5827	25.4363	0.221577
		48	11.4129	25.4363	0.144567
Back North	Branch 4	49	12.1631	25.4363	0.0312035
		50	11.5888	25.4363	0.118019
		51	11.6898	25.4363	0.104891
		52	11.3069	25.4363	0.141509
		53	12.4649	25.4363	0.317919
		54	10.7657	25.4363	0.245067
		55	11.2109	25.4363	0.113645
		56	11.5509	25.4363	0.221763
		57	12.5873	25.4363	0.133104
		58	11.0451	25.4363	0.0597773
		59	37.7499	25.4363	1.59107
		60	19.5704	25.4363	0.805407
Back South	Branch 2	61	21.3418	25.4363	0.138838
		62	30.5759	25.4363	0.547742
		63	31.3312	25.4363	0.344453
		64	31.1936	25.4363	0.212781
		65	27.4478	25.4363	0.673706
		66	17.1878	25.4363	0.109032
		67	36.0834	25.4363	1.33167
		68	37.619	25.4363	0.938565
		69	24.922	25.4363	0.121898
		70	31.8132	25.4363	0.148306
		71	22.1562	25.4363	0.38446
		72	18.4511	25.4363	0.11958
Back West	Branch 4	73	20.4391	25.4363	0.264674
		74	15.5625	25.4363	0.0010412
		75	19.4163	25.4363	0.0948621
		76	22.5383	25.4363	0.00980369
	Branch 3	77	23.3277	25.4363	0.270421
		78	22.8577	25.4363	0.110094
		79	23.6278	25.4363	0.0465436
		80	17.0544	25.4363	0.0642547
		81	26.8706	25.4363	0.0705019
		82	17.9289	25.4363	0.0971738
		83	10.8565	25.4363	0.377742
		84	11.3313	25.4363	0.302689
Back East	Branch 4	85	25.4225	25.4363	0.000760666
		86	30.3661	25.4363	0.480995
		87	34.576	25.4363	0.442659
		88	24.1938	25.4363	0.173842
		89	21.4237	25.4363	0.572318
		90	20.6544	25.4363	0.0735311
		91	39.0192	25.4363	0.693531
		92	20.6544	25.4363	0.0735311
		93	24.5183	25.4363	0.0324915
		94	31.1959	25.4363	0.103459
		95	24.5183	25.4363	0.0324915
		96	18.7335	25.4363	0.089488
Controls		Positive	12.0746	25.4363	1.20395
		Negative	38.1629	25.4363	2.07969
		NTC	38.6296	25.4363	1.58776

## Sheet: Tree 3
Sample Name	CT1	CT2	Average CT		Sample Name	CT1	CT2	Average CT		Sample Name	CT1	CT2	Average CT			Biological Average	STD
3.1	34.2649	40	37.1325		3.1	40	40	40		3.1	32.464	32.1567	32.3103		1	36.4809	3.92166
3.2	34.1125	36.6394	35.376		3.2	40	40	40		3.2	40	40	40		2	38.4587	2.518
3.3	34.8349	40	37.4174		3.3	40	40	40		3.3	39.4594	35.1594	37.3094		3	38.2423	2.52446
3.4	40	40	40		3.4	40	38.0808	39.0404		3.4	39.6353	39.3527	39.494		4	39.5115	0.748779
3.5	37.7998	40	38.8999		3.5	36.7354	36.582	36.6587		3.5	39.7172	34.0324	36.8748		5	37.4778	2.22281
3.6	34.0757	40	37.0378		3.6	34.8654	40	37.4327		3.6	40	40	40		6	38.1569	2.86629
3.7	36.53	40	38.265		3.7	40	40	40		3.7	40	37.5708	38.7854		7	39.0168	1.55832
3.8	40	38.2377	39.1189		3.8	40	40	40		3.8	40	40	40		8	39.7063	0.719454
3.9	34.5929	32.24	33.4164		3.9	40	37.9249	38.9625		3.9	37.3698	40	38.6849		9	37.0213	3.0803
3.10	34.6228	34.777	34.6999		3.10	37.2771	40	38.6385		3.10	35.3634	34.6935	35.0285		10	36.1223	2.14689
3.11	33.2219	33.5571	33.3895		3.11	35.3952	40	37.6976		3.11	40	35.3783	37.6891		11	36.2587	3.03435
3.12	40	40	40		3.12	40	40	40		3.12	40	40	40		12	40	0
3.13	39.9219	40	39.961		3.13	40	38.8339	39.417		3.13	40	39.6334	39.8167		13	39.7315	0.462129
3.14	40	34.9983	37.4992		3.14	40	40	40		3.14	40	40	40		14	39.1664	2.04192
3.15	40	40	40		3.15	40	40	40		3.15	40	40	40		15	40	0
3.16	40	40	40		3.16	40	40	40		3.16	37.5921	35.4441	36.5181		16	38.8394	1.92208
3.17	40	40	40		3.17	37.1911	40	38.5955		3.17	32.1874	32.807	32.4972		17	37.0309	3.68167
3.18	40	40	40		3.18	40	40	40		3.18	40	36.7768	38.3884		18	39.4628	1.31589
3.19	40	40	40		3.19	36.7137	39.0021	37.8579		3.19	40	36.2394	38.1197		19	38.6592	1.74077
3.20	40	40	40		3.20	40	40	40		3.20	37.4875	37.6444	37.5659		20	39.1886	1.25793
3.21	40	40	40		3.21	40	40	40		3.21	36.0993	37.1957	36.6475		21	38.8825	1.7656
3.22	40	40	40		3.22	38.9177	40	39.4589		3.22	40	40	40		22	39.8196	0.441834
3.23	40	40	40		3.23	40	40	40		3.23	40	40	40		23	40	0
3.24	36.8241	39.323	38.0735		3.24	40	40	40		3.24	36.05	40	38.025		24	38.6995	1.78882
3.25	40	40	40		3.25	38.5483	40	39.2742		3.25	38.9363	40	39.4682		25	39.5808	0.660956
3.26	40	40	40		3.26	40	40	40		3.26	40	40	40		26	40	0
3.27	40	40	40		3.27	35.5309	40	37.7654		3.27	40	40	40		27	39.2551	1.82452
3.28	40	40	40		3.28	40	36.0869	38.0435		3.28	40	40	40		28	39.3478	1.59751
3.29	35.3739	34.298	34.836		3.29	26.6432	26.3619	26.5025		3.29	40	40	40		29	33.7795	6.10163
3.30	40	40	40		3.30	40	36.0888	38.0444		3.30	40	40	40		30	39.3481	1.59674
3.31	40	38.2602	39.1301		3.31	40	36.5764	38.2882		3.31	40	40	40		31	39.1394	1.4356
3.32	36.6524	36.9517	36.802		3.32	40	35.5316	37.7658		3.32	40	40	40		32	38.1893	2.03928
3.33	35.537	35.4689	35.5029		3.33	36.8959	40	38.448		3.33	40	38.958	39.479		33	37.81	2.11627
3.34	33.9897	34.9074	34.4485		3.34	36.7571	34.1122	35.4346		3.34	40	40	40		34	36.6277	2.79314
3.35	38.9532	38.296	38.6246		3.35	34.1918	35.0955	34.6437		3.35	40	40	40		35	37.7561	2.51307
3.36	40	40	40		3.36	34.3138	34.0746	34.1942		3.36	35.4555	40	37.7277		36	37.3073	2.98638
3.37	40	39.3606	39.6803		3.37	33.5037	34.8472	34.1755		3.37	40	40	40		37	37.9519	2.96627
3.38	40	40	40		3.38	35.1414	40	37.5707		3.38	40	40	40		38	39.1902	0
3.39	40	40	40		3.39	33.3321	34.3486	33.8403		3.39	40	37.2679	38.6339		39	37.4914	3.03666
3.40	40	40	40		3.40	31.5818	31.7682	31.675		3.40	40	40	40		40	37.225	4.29943
3.41	40	40	40		3.41	33.8098	35.6238	34.7168		3.41	40	40	40		41	38.2389	2.78788
3.42	37.8375	36.9261	37.3818		3.42	34.1939	34.7116	34.4527		3.42	40	40	40		42	37.2782	2.50414
3.43	40	40	40		3.43	34.1468	33.8898	34.0183		3.43	35.407	40	37.7035		43	37.2406	3.06609
3.44	33.1004	31.232	32.1662		3.44	32.9954	34.4228	33.7091		3.44	40	40	40		44	35.2918	3.78543
3.45	40	40	40		3.45	32.8383	32.3781	32.6082		3.45	40	40	40		45	37.5361	3.8199
3.46	40	40	40		3.46	34.2768	34.3836	34.3302		3.46	40	40	40		46	38.1101	2.92807
3.47	40	40	40		3.47	33.1456	34.5424	33.844		3.47	40	40	40		47	37.948	3.2095
3.48	40	40	40		3.48	35.4968	34.5761	35.0365		3.48	40	40	40		48	38.3455	2.57965
3.49	40	40	40		3.49	34.9218	34.787	34.8544		3.49	40	40	40		49	38.2848	2.65754
3.50	40	40	40		3.50	37.4825	34.765	36.1238		3.50	40	40	40		50	38.7079	2.17834
3.51	40	40	40		3.51	33.7451	34.5187	34.1319		3.51	34.9774	35.076	35.0267		51	36.3862	2.83844
3.52	40	40	40		3.52	33.3424	33.5352	33.4388		3.52	38.1287	40	39.0644		52	37.501	3.22959
3.53	40	40	40		3.53	34.9619	34.9175	34.9397		3.53	40	40	40		53	38.3132	2.61318
3.54	40	40	40		3.54	35.0483	33.3388	34.1936		3.54	40	40	40		54	38.0645	3.04678
3.55	40	40	40		3.55	35.5098	34.0384	34.7741		3.55	40	40	40		55	38.258	2.73846
3.56	40	40	40		3.56	35.3699	34.8647	35.1173		3.56	40	40	40		56	38.3724	2.52649
3.57	40	40	40		3.57	35.3704	37.4577	36.4141		3.57	40	40	40		57	38.8047	1.96589
3.58	40	40	40		3.58	36.8923	35.7897	36.341		3.58	40	40	40		58	38.7803	1.9214
3.59	40	40	40		3.59	35.0393	35.8502	35.4447		3.59	40	37.0359	38.5179		59	37.9876	2.29418
3.60	40	40	40		3.60	36.9057	34.9133	35.9095		3.60	40	40	40		60	38.6365	2.2043
3.61	40	40	40		3.61	34.0429	34.4006	34.2217		3.61	31.8579	31.2649	31.5614		61	35.261	3.86499
3.62	40	40	40		3.62	36.7822	36.3611	36.5716		3.62	38.9896	40	39.4948		62	38.6888	1.69124
3.63	40	40	40		3.63	34.2004	33.0109	33.6057		3.63	40	40	40		63	37.8686	3.32338
3.64	40	40	40		3.64	34.6711	36.1448	35.4079		3.64	40	40	40		64	38.4693	2.41669
3.65	40	40	40		3.65	34.9917	33.2671	34.1294		3.65	40	40	40		65	38.0431	3.08022
3.66	31.7955	33.7244	32.7599		3.66	33.9	35.299	34.5995		3.66	40	40	40		66	35.7865	3.44918
3.67	40	40	40		3.67	35.3774	35.1264	35.2519		3.67	35.8451	40	37.9225		67	37.7248	2.503
3.68	40	40	40		3.68	34.2628	34.5786	34.4207		3.68	40	40	40		68	38.1402	2.88286
3.69	31.5763	31.1961	31.3862		3.69	34.1398	35.802	34.9709		3.69	40	40	40		69	35.4524	3.9076
3.70	40	40	40		3.70	33.3441	33.5222	33.4332		3.70	40	40	40		70	37.8111	3.39157
3.71	40	40	40		3.71	35.5395	33.7016	34.6205		3.71	40	40	40		71	38.2068	2.8381
3.72	40	40	40		3.72	35.3556	34.6476	35.0016		3.72	33.9796	33.8538	33.9167		72	36.3061	2.91102
3.73	40	40	40		3.73	35.8036	34.3725	35.0881		3.73	37.392	40	38.696		73	37.928	2.46257
3.74	40	40	40		3.74	34.347	34.2881	34.3175		3.74	40	35.9776	37.9888		74	37.4354	2.87405
3.75	40	40	40		3.75	33.4036	33.5285	33.466		3.75	40	40	40		75	37.822	3.37436
3.76	40	40	40		3.76	35.5764	34.799	35.1877		3.76	40	36.837	38.4185		76	37.8687	2.42361
3.77	40	40	40		3.77	35.0257	33.6175	34.3216		3.77	37.0613	40	38.5307		77	37.6174	2.83038
3.78	40	40	40		3.78	33.3726	33.232	33.3023		3.78	40	36.5444	38.2722		78	37.1915	3.29677
3.79	40	40	40		3.79	35.1283	35.6057	35.367		3.79	40	40	40		79	38.4557	2.39724
3.80	40	40	40		3.80	36.0038	40	38.0019		3.80	35.4006	37.625	36.5128		80	38.1716	2.131
3.81	40	40	40		3.81	36.5821	34.668	35.625		3.81	40	40	40		81	38.5417	2.3389
3.82	40	40	40		3.82	34.6703	36.3854	35.5279		3.82	40	40	40		82	38.5093	2.37224
3.83	40	40	40		3.83	40	40	40		3.83	40	40	40		83	40	0
3.84	40	40	40		3.84	40	40	40		3.84	38.4612	36.8583	37.6597		84	39.2199	1.31049
3.85	40	40	40		3.85	34.7206	37.7057	36.2131		3.85	40	40	40		85	38.7377	2.17145
3.86	40	40	40		3.86	40	34.4558	37.2279		3.86	40	40	40		86	39.076	2.26343
3.87	40	40	40		3.87	34.1965	34.2652	34.2309		3.87	40	39.3411	39.6706		87	37.9671	2.90542
3.88	40	40	40		3.88	34.4425	35.2133	34.8279		3.88	37.3949	40	38.6975		88	37.8418	2.5549
3.89	40	40	40		3.89	34.3257	36.2415	35.2836		3.89	40	37.131	38.5655		89	37.9497	2.42211
3.90	40	40	40		3.90	35.8588	34.2356	35.0472		3.90	40	36.0711	38.0356		90	37.6943	2.60442
3.91	36.7448	40	38.3724		3.91	36.273	34.3606	35.3168		3.91	40	40	40		91	37.8964	2.43879
3.92	32.9539	32.5895	32.7717		3.92	33.787	36.6203	35.2036		3.92	40	40	40		92	35.9918	3.41151
3.93	40	40	40		3.93	35.7669	36.1988	35.9828		3.93	40	40	40		93	38.6609	2.07894
3.94	40	40	40		3.94	40	40	40		3.94	40	40	40		94	40	0
3.95	40	40	40		3.95	34.4374	36.5745	35.506		3.95	33.2449	34.3044	33.7746		95	36.4269	2.97134	This sample not part of the bulks.
3.96	40	40	40		3.96	34.8311	35.6927	35.2619		3.96	40	40	40		96	38.4206	2.46187

## Sheet: Tree 3 Graphs
Quadrant	Branch	Sample Name	Biological Average	Positivity Threshold	STD
Front North	Branch 1	1	36.4809	25.4363	3.92166
		2	38.4587	25.4363	2.518
		3	38.2423	25.4363	2.52446
		4	39.5115	25.4363	0.748779
		5	37.4778	25.4363	2.22281
		6	38.1569	25.4363	2.86629
		7	39.0168	25.4363	1.55832
		8	39.7063	25.4363	0.719454
		9	37.0213	25.4363	3.0803
		10	36.1223	25.4363	2.14689
		11	36.2587	25.4363	3.03435
		12	40	25.4363	0
Front South	Branch 2	13	39.7315	25.4363	0.462129
		14	39.1664	25.4363	2.04192
		15	40	25.4363	0
		16	38.8394	25.4363	1.92208
		17	37.0309	25.4363	3.68167
		18	39.4628	25.4363	1.31589
		19	38.6592	25.4363	1.74077
		20	39.1886	25.4363	1.25793
		21	38.8825	25.4363	1.7656
		22	39.8196	25.4363	0.441834
		23	40	25.4363	0
		24	38.6995	25.4363	1.78882
Front West	Branch 1	25	39.5808	25.4363	0.660956
		26	40	25.4363	0
		27	39.2551	25.4363	1.82452
		28	39.3478	25.4363	1.59751
		29	33.7795	25.4363	6.10163
		30	39.3481	25.4363	1.59674
		31	39.1394	25.4363	1.4356
		32	38.1893	25.4363	2.03928
		33	37.81	25.4363	2.11627
		34	36.6277	25.4363	2.79314
		35	37.7561	25.4363	2.51307
		36	37.3073	25.4363	2.98638
Front East	Branch 2	37	37.9519	25.4363	2.96627
		38	39.1902	25.4363	0
		39	37.4914	25.4363	3.03666
		40	37.225	25.4363	4.29943
		41	38.2389	25.4363	2.78788
		42	37.2782	25.4363	2.50414
		43	37.2406	25.4363	3.06609
		44	35.2918	25.4363	3.78543
		45	37.5361	25.4363	3.8199
		46	38.1101	25.4363	2.92807
		47	37.948	25.4363	3.2095
		48	38.3455	25.4363	2.57965
Back North	Branch 5	49	38.2848	25.4363	2.65754
		50	38.7079	25.4363	2.17834
		51	36.3862	25.4363	2.83844
		52	37.501	25.4363	3.22959
		53	38.3132	25.4363	2.61318
		54	38.0645	25.4363	3.04678
		55	38.258	25.4363	2.73846
		56	38.3724	25.4363	2.52649
		57	38.8047	25.4363	1.96589
		58	38.7803	25.4363	1.9214
		59	37.9876	25.4363	2.29418
		60	38.6365	25.4363	2.2043
Back South	Branch 6	61	35.261	25.4363	3.86499
		62	38.6888	25.4363	1.69124
		63	37.8686	25.4363	3.32338
		64	38.4693	25.4363	2.41669
		65	38.0431	25.4363	3.08022
		66	35.7865	25.4363	3.44918
		67	37.7248	25.4363	2.503
		68	38.1402	25.4363	2.88286
		69	35.4524	25.4363	3.9076
		70	37.8111	25.4363	3.39157
		71	38.2068	25.4363	2.8381
		72	36.3061	25.4363	2.91102
Back West	Branch 3	73	37.928	25.4363	2.46257
		74	37.4354	25.4363	2.87405
		75	37.822	25.4363	3.37436
		76	37.8687	25.4363	2.42361
		77	37.6174	25.4363	2.83038
		78	37.1915	25.4363	3.29677
		79	38.4557	25.4363	2.39724
		80	38.1716	25.4363	2.131
		81	38.5417	25.4363	2.3389
		82	38.5093	25.4363	2.37224
		83	40	25.4363	0
		84	39.2199	25.4363	1.31049
Back East	Branch 4	85	38.7377	25.4363	2.17145
		86	39.076	25.4363	2.26343
		87	37.9671	25.4363	2.90542
		88	37.8418	25.4363	2.5549
		89	37.9497	25.4363	2.42211
		90	37.6943	25.4363	2.60442
		91	37.8964	25.4363	2.43879
		92	35.9918	25.4363	3.41151
		93	38.6609	25.4363	2.07894
		94	40	25.4363	0
		95	36.4269	25.4363	2.97134
		96	38.4206	25.4363	2.46187
Controls		Positive	12.0746	25.4363	1.20395
		Negative	38.1629	25.4363	2.07969
		NTC	38.6296	25.4363	1.58776

## Sheet: Tree 4
Sample Name	CT1	CT2	Average CT		Sample Name	CT1	CT2	Average CT		Sample Name	CT1	CT2	Average CT		Biological Average	STD
4.1	40	40	40		4.1	34.8307	35.1142	34.9724		4.1	40	40	40		38.3241	2.59778
4.2	39.4169	40	39.7085		4.2	39.7277	34.4504	37.0891		4.2	40	40	40		38.9325	2.20792
4.3	40	38.5646	39.2823		4.3	35.4063	40	37.7032		4.3	36.0093	40	38.0047		38.33	2.11448
4.4	40	40	40		4.4	40	36.3091	38.1545		4.4	40	38.1768	39.0884		39.081	1.54138
4.5	40	40	40		4.5	40	40	40		4.5	35.1715	36.0867	35.6291		38.543	2.27561
4.6	40	38.939	39.4695		4.6	40	38.1118	39.0559		4.6	36.555	40	38.2775		38.9343	1.39603
4.7	40	40	40		4.7	35.8862	34.1588	35.0225		4.7	33.3852	32.5912	32.9882		36.0036	3.28207
4.8	40	40	40		4.8	36.5841	35.8315	36.2078		4.8	40	39.5684	39.7842		38.664	1.92467
4.9	40	40	40		4.9	36.389	40	38.1945		4.9	40	37.8048	38.9024		39.0323	1.56458
4.10	40	40	40		4.10	35.4187	35.4111	35.4149		4.10	40	37.8766	38.9383		38.1177	2.24935
4.11	40	40	40		4.11	34.9851	34.5668	34.7759		4.11	40	40	40		38.2586	2.70093
4.12	40	40	40		4.12	35.1187	40	37.5593		4.12	35.6246	33.8519	34.7382		37.4325	2.87122
4.13	40	36.9347	38.4674		4.13	34.7537	35.9334	35.3436		4.13	40	40	40		37.937	2.36305
4.14	40	40	40		4.14	35.1254	37.99	36.5577		4.14	37.1318	34.5949	35.8633		37.4737	2.32164
4.15	40	35.1238	37.5619		4.15	37.28	40	38.64		4.15	40	40	40		38.734	2.07647
4.16	40	40	40		4.16	40	40	40		4.16	40	40	40		40	0
4.17	34.6896	35.2762	34.9829		4.17	34.0375	35.5915	34.8145		4.17	40	36.9269	38.4634		36.0869	2.14817
4.18	40	40	40		4.18	35.9702	40	37.9851		4.18	40	38.267	39.1335		39.0395	1.65574
4.19	40	40	40		4.19	36.981	37.5873	37.2842		3.19	40	40	40		39.0947	1.4155
4.20	40	40	40		4.20	40	38.8168	39.4084		4.20	40	40	40		39.8028	0.483023
4.21	40	40	40		4.21	35.2304	35.4724	35.3514		4.21	36.0964	38.9341	37.5153		37.6222	2.26713
4.22	40	40	40		4.22	38.2641	37.1309	37.6975		4.22	40	40	40		39.2325	1.24185
4.23	40	36.7585	38.3793		4.23	39.7815	35.2817	37.5316		4.23	40	40	40		38.6369	2.08184
4.24	37.2986	37.9051	37.6019		4.24	35.5818	34.7045	35.1432		4.24	40	35.6959	37.8479		36.8643	1.93799
4.25	33.6804	40	36.8402		4.25	40	36.7117	38.3559		4.25	37.3032	40	38.6516		37.9492	2.5608
4.26	40	35.8048	37.9024		4.26	36.6252	40	38.3126		4.26	40	40	40		38.7383	1.97172
4.27	40	40	40		4.27	34.8591	35.468	35.1636		4.27	40	40	40		38.3879	2.50492
4.28	40	40	40		4.28	37.3354	40	38.6677		4.28	40	40	40		39.5559	1.08784
4.29	40	40	40		4.29	36.9617	34.0152	35.4884		4.29	39.9708	40	39.9854		38.4913	2.50571
4.30	34.3451	33.3883	33.8667		4.30	38.11	40	39.055		4.30	34.8944	40	37.4472		36.7896	2.94934
4.31	38.2715	34.6833	36.4774		4.31	34.4644	34.4952	34.4798		4.31	40	40	40		36.9857	2.74538
4.32	40	40	40		4.32	38.7274	37.8417	38.2845		4.32	37.3928	40	38.6964		38.9936	1.18313
4.33	40	40	40		4.33	34.2967	34.7921	34.5444		4.33	40	40	40		38.1815	2.8216
4.34	36.9943	40	38.4971		4.34	34.9984	38.9719	36.9852		4.34	36.0032	40	38.0016		37.828	2.13425
4.35	40	40	40		4.35	34.0457	33.5224	33.7841		4.35	37.2476	40	38.6238		37.4693	3.0516
4.36	40	40	40		4.36	34.5296	36.2403	35.385		4.36	40	40	40		38.4617	2.44382
4.37	40	40	40		4.37	36.1147	34.7441	35.4294		4.37	40	40	40		38.4765	2.39971
4.38	40	40	40		4.38	33.7147	36.1744	34.9445		4.38	38.4247	40	39.2123		38.0523	2.60233
4.39	40	40	40		4.39	35.4318	36.4387	35.9352		4.39	35.2419	35.1239	35.1829		37.0394	2.33991
4.40	34.9379	40	37.469		4.40	34.7851	40	37.3925		4.40	36.235	34.8355	35.5353		36.7989	2.53715
4.41	40	40	40		4.41	37.3471	40	38.6735		4.41	36.2623	37.0987	36.6805		38.4514	1.73412
4.42	40	34.2104	37.1052		4.42	32.5237	33.7233	33.1235		4.42	35.8854	40	37.9427		36.0571	3.23927
4.43	40	40	40		4.43	34.7973	40	37.3986		4.43	40	40	40		39.1329	2.124
4.44	37.0855	39.4124	38.249		4.44	35.1157	40	37.5578		4.44	40	40	40		38.6023	2.04813
4.45	40	37.1116	38.5558		4.45	40	33.6473	36.8236		4.45	40	40	40		38.4598	2.62553
4.46	40	40	40		4.46	34.7831	35.1707	34.9769		4.46	38.021	40	39.0105		37.9958	2.46387
4.47	37.8908	40	38.9454		4.47	38.7492	40	39.3746		4.47	40	40	40		39.44	0.90901
4.48	36.7614	40	38.3807		4.48	36.9735	34.6436	35.8086		4.48	38.245	40	39.1225		37.7706	2.07833
4.49	39.9089	40	39.9545		4.49	36.3973	34.0265	35.2119		4.49	40	37.5546	38.7773		37.9812	2.45753
4.50	40	38.0036	39.0018		4.50	38.56	34.5351	36.5476		4.50	36.6644	38.8489	37.7567		37.7687	1.92366
4.51	40	40	40		4.51	40	35.2349	37.6175		4.51	40	37.6371	38.8186		38.812	1.99104
4.52	36.5287	40	38.2644		4.52	35.5178	36.6229	36.0704		4.52	40	40	40		38.1116	2.10463
4.53	40	40	40		4.53	35.4595	34.9702	35.2148		4.53	40	40	40		38.4049	2.47589
4.54	40	40	40		4.54	37.6419	40	38.821		4.54	36.9023	36.0542	36.4783		38.4331	1.78851
4.56	40	40	40		4.56	40	36.7076	38.3538		4.55	38.4995	40	39.2498		39.2012	1.36107
4.57	40	40	40		4.57	39.2384	37.2421	38.2402		4.56	40	40	40		39.4134	1.1065
4.58	40	40	40		4.58	37.2331	37.3198	37.2765		4.57	40	40	40		39.0922	1.4067
4.59	38.0174	38.4451	38.2313		4.59	34.1876	39.652	36.9198		4.58	40	40	40		38.3837	2.21715
4.60	40	40	40		4.60	37.571	36.7961	37.1836		4.59	40	40	40		39.0612	1.4749
4.61	40	40	40		4.61	35.9149	37.3358	36.6254		4.60	38.1227	38.0102	38.0664		38.2306	1.58017
4.62	40	40	40		4.62	35.6955	34.5929	35.1442		4.61	40	35.8845	37.9422		37.6955	2.56273
4.63	40	40	40		4.63	34.9898	36.4697	35.7297		4.62	38.7051	40	39.3525		38.3608	2.15032
4.64	37.2489	40	38.6244		4.64	40	37.4178	38.7089		4.63	40	39.2222	39.6111		38.9815	1.31281
4.65	40	40	40		4.65	36.9254	40	38.4627		4.64	40	40	40		39.4876	1.25518
4.66	40	40	40		4.66	37.5489	40	38.7744		4.65	40	40	40		39.5915	1.00066
4.67	40	40	40		4.67	40	37.624	38.812		4.66	37.8661	40	38.933		39.2483	1.16697
4.68	40	40	40		4.68	40	37.0986	38.5493		4.67	40	37.8302	38.9151		39.1548	1.32968
4.69	40	40	40		4.69	35.9587	35.7934	35.8761		4.68	40	40	40		38.6254	2.13023
4.70	40	40	40		4.70	38.5196	40	39.2598		4.69	40	40	40		39.7533	0.604383
4.71	37.6891	39.5272	38.6081		4.71	37.1971	35.2808	36.2389		4.70	40	40	40		38.2824	1.89681
4.72	40	40	40		4.72	35.0044	35.9079	35.4561		4.71	38.1913	40	39.0957		38.1839	2.24429
4.73	40	40	40		4.73	40	35.7395	37.8698		4.72	40	40	40		39.2899	1.73933
4.73	40	40	40		4.73	35.8758	35.3808	35.6283		4.73	35.907	40	37.9535		37.8606	2.35104
4.74	40	40	40		4.74	40	37.9302	38.9651		4.74	40	40	40		39.655	0.844996
4.75	40	40	40		4.75	37.9857	40	38.9928		4.75	40	40	40		39.6643	0.822349
4.76	40	40	40		4.76	33.4674	34.2795	33.8735		4.76	40	40	40		37.9578	3.17414
4.77	40	38.9879	39.494		4.77	38.8877	40	39.4439		4.77	40	40	40		39.6459	0.549424
4.78	33.2675	33.1926	33.2301		4.78	37.5578	36.3706	36.9642		4.78	40	40	40		36.7314	3.05621
4.79	40	40	40		4.79	34.8389	40	37.4194		4.79	40	40	40		39.1398	2.10702
4.80	40	40	40		4.80	36.1501	37.8867	37.0184		4.80	40	40	40		39.0061	1.63471
4.81	40	40	40		4.81	34.837	40	37.4185		4.81	40	40	40		39.1395	2.10778
4.82	40	40	40		4.82	40	34.8433	37.4216		4.82	40	40	40		39.1405	2.10522
4.83	40	40	40		4.83	40	36.0948	38.0474		4.83	38.4085	39.2468	38.8276		38.9583	1.53888
4.84	40	40	40		4.84	37.0516	40	38.5258		4.84	37.8276	40	38.9138		39.1465	1.34476
4.85	40	40	40		4.85	38.4145	40	39.2073		4.85	34.3944	36.1051	35.2497		38.1523	2.39266
4.86	37.1198	34.9221	36.021		4.86	38.2561	40	39.1281		4.86	40	40	40		38.383	2.07044
4.87	38.4375	40	39.2188		4.87	36.2726	39.1066	37.6896		4.87	40	40	40		38.9694	1.46703
4.88	39.4814	38.4509	38.9662		4.88	36.4651	40	38.2326		4.88	37.3716	40	38.6858		38.6282	1.4684
4.89	32.9733	34.438	33.7057		4.89	36.8313	35.3257	36.0785		4.89	40	40	40		36.5947	2.91972
4.90	38.0079	40	39.004		4.90	37.8702	38.295	38.0826		4.90	40	40	40		39.0289	1.07262
4.91	40	40	40		4.91	40	40	40		4.91	40	40	40		40	0
4.92	40	40	40		4.92	33.501	34.6367	34.0689		4.92	40	40	40		38.023	3.0838
4.93	36.6949	40	38.3474		4.93	34.5369	35.3688	34.9528		4.93	40	38.6456	39.3228		37.541	2.35681
4.94	37.5643	34.7363	36.1503		4.94	40	38.9308	39.4654		4.94	38.5308	40	39.2654		38.2937	1.97343
4.95	37.6048	36.0352	36.82		4.95	35.4729	40	37.7364		4.95	40	40	40		38.1855	2.10696	These samples are not part of the bulks
4.96	36.1385	40	38.0693		4.96	36.4579	35.0211	35.7395		4.96	38.7753	40	39.3877		37.7321	2.13953

## Sheet: Tree 4 Graphs
Quadrant	Branch	Sample Name	Biological Average	Positivity Threshold	STD
Front North	Branch 1	1	38.3241	25.4363	2.59778
		2	38.9325	25.4363	2.20792
		3	38.33	25.4363	2.11448
		4	39.081	25.4363	1.54138
		5	38.543	25.4363	2.27561
		6	38.9343	25.4363	1.39603
		7	36.0036	25.4363	3.28207
		8	38.664	25.4363	1.92467
		9	39.0323	25.4363	1.56458
		10	38.1177	25.4363	2.24935
		11	38.2586	25.4363	2.70093
		12	37.4325	25.4363	2.87122
Front South	Branch 1	13	37.937	25.4363	2.36305
		14	37.4737	25.4363	2.32164
		15	38.734	25.4363	2.07647
		16	40	25.4363	0
		17	36.0869	25.4363	2.14817
		18	39.0395	25.4363	1.65574
		19	39.0947	25.4363	1.4155
		20	39.8028	25.4363	0.483023
		21	37.6222	25.4363	2.26713
		22	39.2325	25.4363	1.24185
		23	38.6369	25.4363	2.08184
		24	36.8643	25.4363	1.93799
Front West	Branch 1	25	37.9492	25.4363	2.5608
		26	38.7383	25.4363	1.97172
		27	38.3879	25.4363	2.50492
		28	39.5559	25.4363	1.08784
		29	38.4913	25.4363	2.50571
		30	36.7896	25.4363	2.94934
		31	36.9857	25.4363	2.74538
		32	38.9936	25.4363	1.18313
		33	38.1815	25.4363	2.8216
		34	37.828	25.4363	2.13425
		35	37.4693	25.4363	3.0516
		36	38.4617	25.4363	2.44382
Front East	Branch 1	37	38.4765	25.4363	2.39971
		38	38.0523	25.4363	2.60233
		39	37.0394	25.4363	2.33991
		40	36.7989	25.4363	2.53715
		41	38.4514	25.4363	1.73412
		42	36.0571	25.4363	3.23927
		43	39.1329	25.4363	2.124
		44	38.6023	25.4363	2.04813
		45	38.4598	25.4363	2.62553
		46	37.9958	25.4363	2.46387
		47	39.44	25.4363	0.90901
		48	37.7706	25.4363	2.07833
Back North	Branch 2	49	37.9812	25.4363	2.45753
		50	37.7687	25.4363	1.92366
		51	38.812	25.4363	1.99104
		52	38.1116	25.4363	2.10463
		53	38.4049	25.4363	2.47589
		54	38.4331	25.4363	1.78851
		55	39.2012	25.4363	1.36107
		56	39.4134	25.4363	1.1065
		57	39.0922	25.4363	1.4067
		58	38.3837	25.4363	2.21715
		59	39.0612	25.4363	1.4749
		60	38.2306	25.4363	1.58017
Back South	Branch 3	61	37.6955	25.4363	2.56273
		62	38.3608	25.4363	2.15032
		63	38.9815	25.4363	1.31281
		64	39.4876	25.4363	1.25518
		65	39.5915	25.4363	1.00066
		66	39.2483	25.4363	1.16697
		67	39.1548	25.4363	1.32968
		68	38.6254	25.4363	2.13023
		69	39.7533	25.4363	0.604383
		70	38.2824	25.4363	1.89681
		71	38.1839	25.4363	2.24429
		72	39.2899	25.4363	1.73933
Back West	Branch 2	73	37.8606	25.4363	2.35104
		74	39.655	25.4363	0.844996
		75	39.6643	25.4363	0.822349
		76	37.9578	25.4363	3.17414
		77	39.6459	25.4363	0.549424
		78	36.7314	25.4363	3.05621
		79	39.1398	25.4363	2.10702
		80	39.0061	25.4363	1.63471
		81	39.1395	25.4363	2.10778
		82	39.1405	25.4363	2.10522
		83	38.9583	25.4363	1.53888
		84	39.1465	25.4363	1.34476
Back East	Branch 3	85	38.1523	25.4363	2.39266
		86	38.383	25.4363	2.07044
		87	38.9694	25.4363	1.46703
		88	38.6282	25.4363	1.4684
		89	36.5947	25.4363	2.91972
		90	39.0289	25.4363	1.07262
		91	40	25.4363	0
		92	38.023	25.4363	3.0838
		93	37.541	25.4363	2.35681
		94	38.2937	25.4363	1.97343
		95	38.1855	25.4363	2.10696
		96	37.7321	25.4363	2.13953
Controls		Positive	12.0746	25.4363	1.20395
		Negative	38.1629	25.4363	2.07969
		NTC	38.6296	25.4363	1.58776

## Sheet: Health Bulks
Sample Name	CT1	CT2	Average CT	Biological Average
H1	Undetermined	Undetermined	#DIV/0!	#DIV/0!
H1	Undetermined	Undetermined	#DIV/0!
H1	Undetermined	Undetermined	#DIV/0!
H2	Undetermined	Undetermined	#DIV/0!	30.8429
H2	30.5277	31.158	30.8429
H2	Undetermined	Undetermined	#DIV/0!
H3	Undetermined	Undetermined	#DIV/0!	#DIV/0!
H3	Undetermined	Undetermined	#DIV/0!
H3	Undetermined	Undetermined	#DIV/0!
H4	Undetermined	Undetermined	#DIV/0!	35.7499
H4	Undetermined	Undetermined	#DIV/0!
H4	35.7499	Undetermined	35.7499
H5	Undetermined	Undetermined	#DIV/0!	#DIV/0!
H5	Undetermined	Undetermined	#DIV/0!
H5	Undetermined	Undetermined	#DIV/0!
H6	Undetermined	Undetermined	#DIV/0!	#DIV/0!
H6	Undetermined	Undetermined	#DIV/0!
H6	Undetermined	Undetermined	#DIV/0!
H7	Undetermined	Undetermined	#DIV/0!	#DIV/0!
H7	Undetermined	Undetermined	#DIV/0!
H7	Undetermined	Undetermined	#DIV/0!
H8	Undetermined	37.5731	37.5731	37.5731
H8	Undetermined	Undetermined	#DIV/0!
H8	Undetermined	Undetermined	#DIV/0!
H9	Undetermined	Undetermined	#DIV/0!	#DIV/0!
H9	Undetermined	Undetermined	#DIV/0!
H9	Undetermined	Undetermined	#DIV/0!
H10	Undetermined	Undetermined	#DIV/0!	#DIV/0!
H10	Undetermined	Undetermined	#DIV/0!
H10	Undetermined	Undetermined	#DIV/0!
H11	Undetermined	Undetermined	#DIV/0!	#DIV/0!
H11	Undetermined	Undetermined	#DIV/0!
H11	Undetermined	Undetermined	#DIV/0!
H12	Undetermined	Undetermined	#DIV/0!	#DIV/0!
H12	Undetermined	Undetermined	#DIV/0!
H12	Undetermined	Undetermined	#DIV/0!
H13	Undetermined	Undetermined	#DIV/0!	#DIV/0!
H13	Undetermined	Undetermined	#DIV/0!
H13	Undetermined	Undetermined	#DIV/0!
H14	Undetermined	Undetermined	#DIV/0!	#DIV/0!
H14	Undetermined	Undetermined	#DIV/0!
H14	Undetermined	Undetermined	#DIV/0!
H15	Undetermined	Undetermined	#DIV/0!	#DIV/0!
H15	Undetermined	Undetermined	#DIV/0!
H15	Undetermined	Undetermined	#DIV/0!
H16	Undetermined	Undetermined	#DIV/0!	35.9916
H16	34.6408	35.074	34.8574
H16	Undetermined	38.2601	38.2601
H17	35.759	Undetermined	35.759	35.759
H17	Undetermined	Undetermined	#DIV/0!
H17	Undetermined	Undetermined	#DIV/0!
H18	Undetermined	Undetermined	#DIV/0!	#DIV/0!
H18	Undetermined	Undetermined	#DIV/0!
H18	Undetermined	Undetermined	#DIV/0!
H19	Undetermined	Undetermined	#DIV/0!	#DIV/0!
H19	Undetermined	Undetermined	#DIV/0!
H19	Undetermined	Undetermined	#DIV/0!
H20	Undetermined	Undetermined	#DIV/0!	#DIV/0!
H20	Undetermined	Undetermined	#DIV/0!
H20	Undetermined	Undetermined	#DIV/0!
H21	Undetermined	Undetermined	#DIV/0!	36.5954
H21	36.5954	Undetermined	36.5954
H21	Undetermined	Undetermined	#DIV/0!
H22	Undetermined	34.9066	34.9066	34.9066
H22	Undetermined	Undetermined	#DIV/0!
H22	Undetermined	Undetermined	#DIV/0!
H23	Undetermined	Undetermined	#DIV/0!	#DIV/0!
H23	Undetermined	Undetermined	#DIV/0!
H23	Undetermined	Undetermined	#DIV/0!
H24	Undetermined	Undetermined	#DIV/0!	#DIV/0!
H24	Undetermined	Undetermined	#DIV/0!
H24	Undetermined	Undetermined	#DIV/0!
H25	Undetermined	Undetermined	#DIV/0!	#DIV/0!
H25	Undetermined	Undetermined	#DIV/0!
H25	Undetermined	Undetermined	#DIV/0!
H26	Undetermined	Undetermined	#DIV/0!	#DIV/0!
H26	Undetermined	Undetermined	#DIV/0!
H26	Undetermined	Undetermined	#DIV/0!
H27	Undetermined	Undetermined	#DIV/0!	#DIV/0!
H27	Undetermined	Undetermined	#DIV/0!
H27	Undetermined	Undetermined	#DIV/0!
H28	Undetermined	Undetermined	#DIV/0!	17.9046
H28	Undetermined	17.9046	17.9046
H28	Undetermined	Undetermined	#DIV/0!
H29	Undetermined	Undetermined	#DIV/0!	33.4796
H29	34.0849	32.8743	33.4796
H29	Undetermined	Undetermined	#DIV/0!
H30	Undetermined	Undetermined	#DIV/0!	#DIV/0!
H30	Undetermined	Undetermined	#DIV/0!
H30	Undetermined	Undetermined	#DIV/0!
H31	Undetermined	Undetermined	#DIV/0!	#DIV/0!
H31	Undetermined	Undetermined	#DIV/0!
H31	Undetermined	Undetermined	#DIV/0!
H32	33.7067	32.6867	33.1967	36.0235
H32	38.2588	36.8461	37.5525
H32	37.247	37.3956	37.3213

## Sheet: Infected Bulks
Sample Name	CT1	CT2	Average CT	Biological Average
I1	13.5457	13.1347	13.3402	13.053
I1	12.3883	11.9241	12.1562
I1	13.4915	13.8338	13.6627
I2	12.6357	12.7936	12.7147	12.362
I2	12.1915	12.5684	12.3799
I2	11.9874	11.9953	11.9913
I3	12.0041	11.9103	11.9572	12.4544
I3	12.487	12.7066	12.5968
I3	12.8936	12.7245	12.8091
I4	12.5835	12.2897	12.4366	12.5776
I4	11.9445	12.1239	12.0342
I4	13.3894	13.1348	13.2621
I5	15.6533	15.4517	15.5525	15.0671
I5	15.0043	15.3137	15.159
I5	14.4633	14.5164	14.4898
I6	22.3433	22.2585	22.3009	22.9604
I6	23.8228	23.7751	23.7989
I6	22.9804	22.5825	22.7814
I7	19.4632	19.4523	19.4578	17.9598
I7	16.9643	16.9395	16.9519
I7	17.6083	17.331	17.4697
I8	22.4787	22.9917	22.7352	24.5728
I8	25.8969	25.5282	25.7126
I8	24.9146	25.6269	25.2707
I9	26.6431	25.9024	26.2727	13.8467
I9	13.6433	13.4338	13.5386
I9	13.8613	13.8483	13.8548
I10	14.0023	14.2911	14.1467	13.8106
I10	13.3733	13.7482	13.5607
I10	13.8834	13.9451	13.9143
I11	13.7713	14.1426	13.9569	13.8984
I11	13.616	13.4145	13.5153
I11	12.8694	13.5392	13.2043
I12	14.9038	15.0475	14.9756	14.4004
I12	14.6167	14.2627	14.4397
I12	13.6807	13.9274	13.804
I13	14.899	15.0159	14.9575	14.8798
I13	14.8554	14.7992	14.8273
I13	14.3248	14.6154	14.4701
I14	15.3968	15.2873	15.342	14.9446
I14	14.4652	14.7514	14.6083
I14	15.0105	14.7563	14.8834
I15	14.2659	14.5532	14.4096	14.2196
I15	13.9454	14.1636	14.0545
I15	14.1951	14.1946	14.1948
I16	13.7977	13.8821	13.8399	13.4908
I16	12.6735	12.7145	12.694
I16	14.2388	13.6384	13.9386
I17	13.5378	13.2397	13.3887	13.9404
I17	14.5037	14.9162	14.7099
I17	13.7083	13.7369	13.7226
I18	20.3482	20.3719	20.3601	20.3311
I18	19.801	19.8048	19.8029
I18	21.161	20.4997	20.8304
I19	23.8509	22.8116	23.3313	23.6995
I19	24.2292	24.3675	24.2984
I19	22.9923	23.9452	23.4688
I20	13.1484	13.5672	13.3578	13.6051
I20	14.1987	14.3523	14.2755
I20	12.9216	13.4422	13.1819
I21	12.827	12.9079	12.8674	13.0391
I21	13.1173	13.2698	13.1936
I21	12.9507	13.1621	13.0564
I22	11.0777	11.6616	11.3696	12.1842
I22	12.7606	13.2002	12.9804
I22	12.0937	12.3117	12.2027
I23	11.9735	11.8021	11.8878	11.8822
I23	11.5655	11.9255	11.7455
I23	12.0459	11.9804	12.0132
I24	36.3008	35.1135	35.7072	33.4532
I24	31.2048	31.1936	31.1992
I24	Undetermined	Undetermined	#DIV/0!
I25	32.7392	32.0099	32.3745	32.5958
I25	31.8881	32.1377	32.0129
I25	34.3416	32.4582	33.3999
I26	35.4965	33.5282	34.5124	32.4479
I26	33.465	33.6952	33.5801
I26	29.0596	29.443	29.2513
I27	16.9317	17.6041	17.2679	17.3495
I27	17.6657	17.7098	17.6878
I27	17.0611	17.1247	17.0929
I28	14.1039	13.8066	13.9553	14.279
I28	14.2257	14.4136	14.3197
I28	14.3305	14.7935	14.562
I29	11.8297	11.461	11.6454	12.1268
I29	12.106	13.373	12.7395
I29	11.2602	12.731	11.9956
I30	12.3324	11.4695	11.901	12.4376
I30	11.7556	13.0879	12.4218
I30	12.5333	13.4469	12.9901
I31	14.6886	14.8127	14.7507	14.4613
I31	14.6101	14.0403	14.3252
I31	14.6863	13.9297	14.308
I32	14.6004	15.6013	15.1008	15.1337
I32	14.4272	15.6143	15.0208
I32	15.5263	15.0328	15.2795

[truncated: 1 more sheets: Controls]
