# Supplementary material for: Rational design of a survey protocol for avocado sunblotch viroid in commercial orchards to demonstrate pest freedom
Source: PLoS One. 2023 Apr 11;18(4):e0277725. doi: 10.1371/journal.pone.0277725 (PMC10089318; doi:10.1371/journal.pone.0277725)
Supplement: S2 File — The archive file asbvd-detect-r.tar.gz is an R package that contains the source code and data used for all the statistical analysis, as well as the source code for the interactive tool [22]. It is a copy of the source code available at [26]. (GZ) [file pone.0277725.s002.gz › asbvd-detect-r-main/inst/extdata/Ct Values of individual leaves.xlsx]

## Sheet: Sheet2
Sample Name	CT1	CT2	Average CT	Std Dev of CT	Average of 8 leaves	Std deviation between leaves	Average CT of 8 leaves bulk tested	Std Dev of CT of 8 leaves bulk tested		Sample Name	Average CT
4.1	8.54113	8.62401	8.58257	0.058601	9.47119	4.3936	8.52532	1.47031	Tree 4	1	8.58257
4.2	8.43699	7.00918	7.72309	1.00962						2	7.72309
4.3	7.35038	7.83823	7.59431	0.344965						3	7.59431
4.4	7.11636	6.82867	6.97251	0.203429						4	6.97251
4.5	6.98001	8.76111	7.87056	1.25943						5	7.87056
4.6	9.04054	8.99689	9.01872	0.030863						6	9.01872
4.7	20.4248	20.6899	20.5573	0.187466						7	20.5573
4.8	7.55486	7.34597	7.45041	0.147703						8	7.45041
5.1	28.8163	28.888	28.8521	0.0507542	29.0147	0.541342	30.9254	0.746887	Tree 5	1	28.8521
5.2	29.6831	29.4898	29.5865	0.136631						2	29.5865
5.3	28.1894	27.7833	27.9864	0.287162						3	27.9864
5.4	29.1496	29.5286	29.3391	0.267999						4	29.3391
5.5	28.2657	28.8956	28.5806	0.445456						5	28.5806
5.6	29.5654	29.5116	29.5385	0.038067						6	29.5385
5.7	29.1321	29.2238	29.178	0.0648171						7	29.178
5.8	29.0863	29.0259	29.0561	0.0427362						8	29.0561
6.1	28.6652	28.598	28.6316	0.0475079	29.0097	0.708681	33.4817	3.04322	Tree 6	1	28.6316
6.2	29.4974	29.5527	29.525	0.0390705						2	29.525
6.3	29.3554	28.8575	29.1065	0.352102						3	29.1065
6.4	27.8341	27.4751	27.6546	0.253854						4	27.6546
6.5	29.8391	29.4853	29.6622	0.250139						5	29.6622
6.6	30.2341	29.248	29.7411	0.697315						6	29.7411
6.7	28.4125	29.0019	28.7072	0.416764						7	28.7072
6.8	29.0879	29.0115	29.0497	0.0540087						8	29.0497
10.1	29.3885	29.3971	29.3928	0.00609207	28.8703	0.399086	33.2157	4.28453	Tree 10	1	29.3928
10.2	29.5642	29.1852	29.3747	0.268036						2	29.3747
10.3	28.5374	28.3758	28.4566	0.114264						3	28.4566
10.4	28.8033	28.8729	28.8381	0.0492707						4	28.8381
10.5	28.233	28.3828	28.3079	0.10595						5	28.3079
10.6	28.6297	28.7092	28.6695	0.0562057						6	28.6695
10.7	28.7353	28.8288	28.782	0.066089						7	28.782
10.8	29.2071	29.0739	29.1405	0.0942269						8	29.1405
19.1	28.5257	28.6537	28.5897	0.0905382	27.5521	2.18273	31.9059	2.72237	Tree 19	1	28.5897
19.2	29.0668	29.5559	29.3113	0.345883						2	29.3113
19.3	25.3901	26.6711	26.0306	6.02559						3	21.1294
19.4	22.6735	22.5066	22.59	0.117986						4	22.59
19.5	28.4495	28.9877	28.7186	0.38056						5	28.7186
19.6	28.5108	29.0113	28.761	0.353951						6	28.761
19.7	28.6548	28.5214	28.5881	0.094324						7	28.5881
19.8	28.0058	27.6492	27.8275	0.252114						8	27.8275
Negative	29.3852	29.3808	29.383	0.00311954					Controls	Negative	29.383
Positive	10.5134	10.9636	10.7385	0.318298						Positive	10.7385
NTC	28.7205	30.1676	29.4441	1.02327						NTC	29.4441
						Average of 8 leaves	Std deviation between leaves
					Tree 4	9.47119	4.52555
					Tree 5	29.0147	0.53548
					Tree 6	29.0097	0.687428
					Tree 10	28.8703	0.403029
					Tree 19	26.9395	3.18508
