# Supplementary material for: Rational design of a survey protocol for avocado sunblotch viroid in commercial orchards to demonstrate pest freedom
Source: PLoS One. 2023 Apr 11;18(4):e0277725. doi: 10.1371/journal.pone.0277725 (PMC10089318; doi:10.1371/journal.pone.0277725)
Supplement: S2 File — The archive file asbvd-detect-r.tar.gz is an R package that contains the source code and data used for all the statistical analysis, as well as the source code for the interactive tool [22]. It is a copy of the source code available at [26]. (GZ) [file pone.0277725.s002.gz › asbvd-detect-r-main/inst/extdata/Degradation Assay Negative- Sorted.xlsx]

## Sheet: Sample Setup
Block Type	96-Well 0.2-mL Block
Calibration Background is expired	No
Calibration Background performed on	09-20-2019
Calibration Pure Dye ABY is expired	No
Calibration Pure Dye ABY performed on	09-20-2019
Calibration Pure Dye CY5 is expired	No
Calibration Pure Dye CY5 performed on	09-20-2019
Calibration Pure Dye FAM is expired	No
Calibration Pure Dye FAM performed on	09-20-2019
Calibration Pure Dye JUN is expired	No
Calibration Pure Dye JUN performed on	09-20-2019
Calibration Pure Dye MUSTANG PURPLE is expired	No
Calibration Pure Dye MUSTANG PURPLE performed on	09-20-2019
Calibration Pure Dye NED is expired	No
Calibration Pure Dye NED performed on	09-20-2019
Calibration Pure Dye ROX is expired	No
Calibration Pure Dye ROX performed on	09-20-2019
Calibration Pure Dye SYBR is expired	No
Calibration Pure Dye SYBR performed on	09-20-2019
Calibration Pure Dye TAMRA is expired	No
Calibration Pure Dye TAMRA performed on	09-20-2019
Calibration Pure Dye VIC is expired	No
Calibration Pure Dye VIC performed on	09-20-2019
Calibration ROI is expired	No
Calibration ROI performed on	09-20-2019
Calibration Uniformity is expired	No
Calibration Uniformity performed on	09-20-2019
Chemistry	TAQMAN
Date Created	2021-08-10 12:40:21 PM AEST
Experiment Barcode
Experiment Comment
Experiment File Name	D:\Real-Time 2021\Degradation Assay\Degradation Assay Negative.eds
Experiment Name	Degradation Assay Negative
Experiment Run End Time	2021-08-09 18:52:06 PM AEST
Experiment Type	Standard Curve
Instrument Name	Death_Kitten
Instrument Serial Number	272522981
Instrument Type	QuantStudio™ 5 System
Passive Reference	ROX
Post-read Stage/Step
Pre-read Stage/Step
Quantification Cycle Method	Ct
Signal Smoothing On	true
Stage/ Cycle where Ct Analysis is performed	Stage2, Step2
User Name
Well	Well Position	Sample Name	Sample Color	Biogroup Name	Biogroup Color	Target Name	Target Color	Task	Reporter	Quencher	Quantity	Comments
1	A1					ASBVd	RGB(128,0,255)	UNKNOWN	FAM	NFQ-MGB
1	A1					REC	RGB(0,255,0)	UNKNOWN	VIC	NFQ-MGB
2	A2					ASBVd	RGB(128,0,255)	UNKNOWN	FAM	NFQ-MGB
2	A2					REC	RGB(0,255,0)	UNKNOWN	VIC	NFQ-MGB
3	A3					ASBVd	RGB(128,0,255)	UNKNOWN	FAM	NFQ-MGB
3	A3					REC	RGB(0,255,0)	UNKNOWN	VIC	NFQ-MGB
4	A4					ASBVd	RGB(128,0,255)	UNKNOWN	FAM	NFQ-MGB
4	A4					REC	RGB(0,255,0)	UNKNOWN	VIC	NFQ-MGB
5	A5					ASBVd	RGB(128,0,255)	UNKNOWN	FAM	NFQ-MGB
5	A5					REC	RGB(0,255,0)	UNKNOWN	VIC	NFQ-MGB
6	A6					ASBVd	RGB(128,0,255)	UNKNOWN	FAM	NFQ-MGB
6	A6					REC	RGB(0,255,0)	UNKNOWN	VIC	NFQ-MGB
7	A7					ASBVd	RGB(128,0,255)	UNKNOWN	FAM	NFQ-MGB
7	A7					REC	RGB(0,255,0)	UNKNOWN	VIC	NFQ-MGB
8	A8					ASBVd	RGB(128,0,255)	UNKNOWN	FAM	NFQ-MGB
8	A8					REC	RGB(0,255,0)	UNKNOWN	VIC	NFQ-MGB
9	A9					ASBVd	RGB(128,0,255)	UNKNOWN	FAM	NFQ-MGB
9	A9					REC	RGB(0,255,0)	UNKNOWN	VIC	NFQ-MGB
10	A10					ASBVd	RGB(128,0,255)	UNKNOWN	FAM	NFQ-MGB
10	A10					REC	RGB(0,255,0)	UNKNOWN	VIC	NFQ-MGB
11	A11					ASBVd	RGB(128,0,255)	UNKNOWN	FAM	NFQ-MGB
11	A11					REC	RGB(0,255,0)	UNKNOWN	VIC	NFQ-MGB
12	A12					ASBVd	RGB(128,0,255)	UNKNOWN	FAM	NFQ-MGB
12	A12					REC	RGB(0,255,0)	UNKNOWN	VIC	NFQ-MGB
13	B1					ASBVd	RGB(128,0,255)	UNKNOWN	FAM	NFQ-MGB
13	B1					REC	RGB(0,255,0)	UNKNOWN	VIC	NFQ-MGB
14	B2					ASBVd	RGB(128,0,255)	UNKNOWN	FAM	NFQ-MGB
14	B2					REC	RGB(0,255,0)	UNKNOWN	VIC	NFQ-MGB
15	B3					ASBVd	RGB(128,0,255)	UNKNOWN	FAM	NFQ-MGB
15	B3					REC	RGB(0,255,0)	UNKNOWN	VIC	NFQ-MGB
16	B4					ASBVd	RGB(128,0,255)	UNKNOWN	FAM	NFQ-MGB
16	B4					REC	RGB(0,255,0)	UNKNOWN	VIC	NFQ-MGB
17	B5					ASBVd	RGB(128,0,255)	UNKNOWN	FAM	NFQ-MGB
17	B5					REC	RGB(0,255,0)	UNKNOWN	VIC	NFQ-MGB
18	B6					ASBVd	RGB(128,0,255)	UNKNOWN	FAM	NFQ-MGB
18	B6					REC	RGB(0,255,0)	UNKNOWN	VIC	NFQ-MGB
19	B7					ASBVd	RGB(128,0,255)	UNKNOWN	FAM	NFQ-MGB
19	B7					REC	RGB(0,255,0)	UNKNOWN	VIC	NFQ-MGB
20	B8					ASBVd	RGB(128,0,255)	UNKNOWN	FAM	NFQ-MGB
20	B8					REC	RGB(0,255,0)	UNKNOWN	VIC	NFQ-MGB
21	B9					ASBVd	RGB(128,0,255)	UNKNOWN	FAM	NFQ-MGB
21	B9					REC	RGB(0,255,0)	UNKNOWN	VIC	NFQ-MGB
22	B10					ASBVd	RGB(128,0,255)	UNKNOWN	FAM	NFQ-MGB
22	B10					REC	RGB(0,255,0)	UNKNOWN	VIC	NFQ-MGB
23	B11					ASBVd	RGB(128,0,255)	UNKNOWN	FAM	NFQ-MGB
23	B11					REC	RGB(0,255,0)	UNKNOWN	VIC	NFQ-MGB
24	B12					ASBVd	RGB(128,0,255)	UNKNOWN	FAM	NFQ-MGB
24	B12					REC	RGB(0,255,0)	UNKNOWN	VIC	NFQ-MGB
25	C1					ASBVd	RGB(128,0,255)	UNKNOWN	FAM	NFQ-MGB
25	C1					REC	RGB(0,255,0)	UNKNOWN	VIC	NFQ-MGB
26	C2					ASBVd	RGB(128,0,255)	UNKNOWN	FAM	NFQ-MGB
26	C2					REC	RGB(0,255,0)	UNKNOWN	VIC	NFQ-MGB
27	C3					ASBVd	RGB(128,0,255)	UNKNOWN	FAM	NFQ-MGB
27	C3					REC	RGB(0,255,0)	UNKNOWN	VIC	NFQ-MGB
28	C4					ASBVd	RGB(128,0,255)	UNKNOWN	FAM	NFQ-MGB
28	C4					REC	RGB(0,255,0)	UNKNOWN	VIC	NFQ-MGB
29	C5					ASBVd	RGB(128,0,255)	UNKNOWN	FAM	NFQ-MGB
29	C5					REC	RGB(0,255,0)	UNKNOWN	VIC	NFQ-MGB
30	C6					ASBVd	RGB(128,0,255)	UNKNOWN	FAM	NFQ-MGB
30	C6					REC	RGB(0,255,0)	UNKNOWN	VIC	NFQ-MGB
31	C7					ASBVd	RGB(128,0,255)	UNKNOWN	FAM	NFQ-MGB
31	C7					REC	RGB(0,255,0)	UNKNOWN	VIC	NFQ-MGB
32	C8					ASBVd	RGB(128,0,255)	UNKNOWN	FAM	NFQ-MGB
32	C8					REC	RGB(0,255,0)	UNKNOWN	VIC	NFQ-MGB
33	C9					ASBVd	RGB(128,0,255)	UNKNOWN	FAM	NFQ-MGB
33	C9					REC	RGB(0,255,0)	UNKNOWN	VIC	NFQ-MGB
34	C10					ASBVd	RGB(128,0,255)	UNKNOWN	FAM	NFQ-MGB
34	C10					REC	RGB(0,255,0)	UNKNOWN	VIC	NFQ-MGB
35	C11					ASBVd	RGB(128,0,255)	UNKNOWN	FAM	NFQ-MGB
35	C11					REC	RGB(0,255,0)	UNKNOWN	VIC	NFQ-MGB
36	C12					ASBVd	RGB(128,0,255)	UNKNOWN	FAM	NFQ-MGB
36	C12					REC	RGB(0,255,0)	UNKNOWN	VIC	NFQ-MGB
37	D1					ASBVd	RGB(128,0,255)	UNKNOWN	FAM	NFQ-MGB
37	D1					REC	RGB(0,255,0)	UNKNOWN	VIC	NFQ-MGB
38	D2					ASBVd	RGB(128,0,255)	UNKNOWN	FAM	NFQ-MGB
38	D2					REC	RGB(0,255,0)	UNKNOWN	VIC	NFQ-MGB
39	D3					ASBVd	RGB(128,0,255)	UNKNOWN	FAM	NFQ-MGB
39	D3					REC	RGB(0,255,0)	UNKNOWN	VIC	NFQ-MGB
40	D4					ASBVd	RGB(128,0,255)	UNKNOWN	FAM	NFQ-MGB
40	D4					REC	RGB(0,255,0)	UNKNOWN	VIC	NFQ-MGB
41	D5					ASBVd	RGB(128,0,255)	UNKNOWN	FAM	NFQ-MGB
41	D5					REC	RGB(0,255,0)	UNKNOWN	VIC	NFQ-MGB
42	D6					ASBVd	RGB(128,0,255)	UNKNOWN	FAM	NFQ-MGB
42	D6					REC	RGB(0,255,0)	UNKNOWN	VIC	NFQ-MGB
43	D7					ASBVd	RGB(128,0,255)	UNKNOWN	FAM	NFQ-MGB
43	D7					REC	RGB(0,255,0)	UNKNOWN	VIC	NFQ-MGB
44	D8					ASBVd	RGB(128,0,255)	UNKNOWN	FAM	NFQ-MGB
44	D8					REC	RGB(0,255,0)	UNKNOWN	VIC	NFQ-MGB
45	D9					ASBVd	RGB(128,0,255)	UNKNOWN	FAM	NFQ-MGB
45	D9					REC	RGB(0,255,0)	UNKNOWN	VIC	NFQ-MGB
46	D10					ASBVd	RGB(128,0,255)	UNKNOWN	FAM	NFQ-MGB
46	D10					REC	RGB(0,255,0)	UNKNOWN	VIC	NFQ-MGB
47	D11					ASBVd	RGB(128,0,255)	UNKNOWN	FAM	NFQ-MGB
47	D11					REC	RGB(0,255,0)	UNKNOWN	VIC	NFQ-MGB
48	D12					ASBVd	RGB(128,0,255)	UNKNOWN	FAM	NFQ-MGB
48	D12					REC	RGB(0,255,0)	UNKNOWN	VIC	NFQ-MGB
49	E1					ASBVd	RGB(128,0,255)	UNKNOWN	FAM	NFQ-MGB
49	E1					REC	RGB(0,255,0)	UNKNOWN	VIC	NFQ-MGB
50	E2					ASBVd	RGB(128,0,255)	UNKNOWN	FAM	NFQ-MGB
50	E2					REC	RGB(0,255,0)	UNKNOWN	VIC	NFQ-MGB
51	E3					ASBVd	RGB(128,0,255)	UNKNOWN	FAM	NFQ-MGB
51	E3					REC	RGB(0,255,0)	UNKNOWN	VIC	NFQ-MGB
52	E4					ASBVd	RGB(128,0,255)	UNKNOWN	FAM	NFQ-MGB
52	E4					REC	RGB(0,255,0)	UNKNOWN	VIC	NFQ-MGB
53	E5					ASBVd	RGB(128,0,255)	UNKNOWN	FAM	NFQ-MGB
53	E5					REC	RGB(0,255,0)	UNKNOWN	VIC	NFQ-MGB
54	E6					ASBVd	RGB(128,0,255)	UNKNOWN	FAM	NFQ-MGB
54	E6					REC	RGB(0,255,0)	UNKNOWN	VIC	NFQ-MGB
55	E7
56	E8
57	E9
58	E10
59	E11
60	E12
61	F1					ASBVd	RGB(128,0,255)	UNKNOWN	FAM	NFQ-MGB
61	F1					REC	RGB(0,255,0)	UNKNOWN	VIC	NFQ-MGB
62	F2					ASBVd	RGB(128,0,255)	UNKNOWN	FAM	NFQ-MGB
62	F2					REC	RGB(0,255,0)	UNKNOWN	VIC	NFQ-MGB
63	F3					ASBVd	RGB(128,0,255)	UNKNOWN	FAM	NFQ-MGB
63	F3					REC	RGB(0,255,0)	UNKNOWN	VIC	NFQ-MGB
64	F4					ASBVd	RGB(128,0,255)	UNKNOWN	FAM	NFQ-MGB
64	F4					REC	RGB(0,255,0)	UNKNOWN	VIC	NFQ-MGB
65	F5					ASBVd	RGB(128,0,255)	UNKNOWN	FAM	NFQ-MGB
65	F5					REC	RGB(0,255,0)	UNKNOWN	VIC	NFQ-MGB
66	F6					ASBVd	RGB(128,0,255)	UNKNOWN	FAM	NFQ-MGB
66	F6					REC	RGB(0,255,0)	UNKNOWN	VIC	NFQ-MGB
67	F7
68	F8
69	F9
70	F10
71	F11
72	F12
73	G1
74	G2
75	G3
76	G4
77	G5
78	G6
79	G7
80	G8
81	G9
82	G10					ASBVd	RGB(128,0,255)	UNKNOWN	FAM	NFQ-MGB
82	G10					REC	RGB(0,255,0)	UNKNOWN	VIC	NFQ-MGB
83	G11					ASBVd	RGB(128,0,255)	UNKNOWN	FAM	NFQ-MGB
83	G11					REC	RGB(0,255,0)	UNKNOWN	VIC	NFQ-MGB
84	G12					ASBVd	RGB(128,0,255)	UNKNOWN	FAM	NFQ-MGB
84	G12					REC	RGB(0,255,0)	UNKNOWN	VIC	NFQ-MGB
85	H1
86	H2
87	H3
88	H4
89	H5
90	H6
91	H7
92	H8
93	H9
94	H10					ASBVd	RGB(128,0,255)	UNKNOWN	FAM	NFQ-MGB
94	H10					REC	RGB(0,255,0)	UNKNOWN	VIC	NFQ-MGB
95	H11					ASBVd	RGB(128,0,255)	UNKNOWN	FAM	NFQ-MGB
95	H11					REC	RGB(0,255,0)	UNKNOWN	VIC	NFQ-MGB
96	H12					ASBVd	RGB(128,0,255)	UNKNOWN	FAM	NFQ-MGB
96	H12					REC	RGB(0,255,0)	UNKNOWN	VIC	NFQ-MGB

## Sheet: Amplification Data
Block Type	96-Well 0.2-mL Block
Calibration Background is expired	No
Calibration Background performed on	09-20-2019
Calibration Pure Dye ABY is expired	No
Calibration Pure Dye ABY performed on	09-20-2019
Calibration Pure Dye CY5 is expired	No
Calibration Pure Dye CY5 performed on	09-20-2019
Calibration Pure Dye FAM is expired	No
Calibration Pure Dye FAM performed on	09-20-2019
Calibration Pure Dye JUN is expired	No
Calibration Pure Dye JUN performed on	09-20-2019
Calibration Pure Dye MUSTANG PURPLE is expired	No
Calibration Pure Dye MUSTANG PURPLE performed on	09-20-2019
Calibration Pure Dye NED is expired	No
Calibration Pure Dye NED performed on	09-20-2019
Calibration Pure Dye ROX is expired	No
Calibration Pure Dye ROX performed on	09-20-2019
Calibration Pure Dye SYBR is expired	No
Calibration Pure Dye SYBR performed on	09-20-2019
Calibration Pure Dye TAMRA is expired	No
Calibration Pure Dye TAMRA performed on	09-20-2019
Calibration Pure Dye VIC is expired	No
Calibration Pure Dye VIC performed on	09-20-2019
Calibration ROI is expired	No
Calibration ROI performed on	09-20-2019
Calibration Uniformity is expired	No
Calibration Uniformity performed on	09-20-2019
Chemistry	TAQMAN
Date Created	2021-08-10 12:40:22 PM AEST
Experiment Barcode
Experiment Comment
Experiment File Name	D:\Real-Time 2021\Degradation Assay\Degradation Assay Negative.eds
Experiment Name	Degradation Assay Negative
Experiment Run End Time	2021-08-09 18:52:06 PM AEST
Experiment Type	Standard Curve
Instrument Name	Death_Kitten
Instrument Serial Number	272522981
Instrument Type	QuantStudio™ 5 System
Passive Reference	ROX
Post-read Stage/Step
Pre-read Stage/Step
Quantification Cycle Method	Ct
Signal Smoothing On	true
Stage/ Cycle where Ct Analysis is performed	Stage2, Step2
User Name
Well	Well Position	Cycle	Target Name	Rn	Delta Rn
1	A1	1	ASBVd	1.44002	-0.0659849
1	A1	2	ASBVd	1.4394	-0.0636073
1	A1	3	ASBVd	1.44294	-0.0570719
1	A1	4	ASBVd	1.44944	-0.0475786
1	A1	5	ASBVd	1.47177	-0.0222504
1	A1	6	ASBVd	1.47946	-0.011565
1	A1	7	ASBVd	1.48353	-0.0045004
1	A1	8	ASBVd	1.47439	-0.0106509
1	A1	9	ASBVd	1.47476	-0.00728435
1	A1	10	ASBVd	1.47418	-0.0048686
1	A1	11	ASBVd	1.47367	-0.00239205
1	A1	12	ASBVd	1.47892	0.00585697
1	A1	13	ASBVd	1.47685	0.00678546
1	A1	14	ASBVd	1.47227	0.00519315
1	A1	15	ASBVd	1.47419	0.0101063
1	A1	16	ASBVd	1.47858	0.0174901
1	A1	17	ASBVd	1.47808	0.0199844
1	A1	18	ASBVd	1.47379	0.0186981
1	A1	19	ASBVd	1.47598	0.023875
1	A1	20	ASBVd	1.47497	0.0258635
1	A1	21	ASBVd	1.47062	0.0245057
1	A1	22	ASBVd	1.47152	0.0284054
1	A1	23	ASBVd	1.4744	0.0342776
1	A1	24	ASBVd	1.46685	0.0297169
1	A1	25	ASBVd	1.46297	0.0288333
1	A1	26	ASBVd	1.46425	0.0331126
1	A1	27	ASBVd	1.45465	0.0264985
1	A1	28	ASBVd	1.44964	0.0244882
1	A1	29	ASBVd	1.44098	0.0188188
1	A1	30	ASBVd	1.42446	0.00529846
1	A1	31	ASBVd	1.41107	-0.00510162
1	A1	32	ASBVd	1.39559	-0.0175895
1	A1	33	ASBVd	1.38944	-0.0207455
1	A1	34	ASBVd	1.3798	-0.0273847
1	A1	35	ASBVd	1.37467	-0.0295198
1	A1	36	ASBVd	1.37137	-0.0298264
1	A1	37	ASBVd	1.36576	-0.0324435
1	A1	38	ASBVd	1.36589	-0.0293176
1	A1	39	ASBVd	1.3645	-0.0277177
1	A1	40	ASBVd	1.36439	-0.02483
1	A1	1	REC	0.302972	-0.0140858
1	A1	2	REC	0.305212	-0.0128729
1	A1	3	REC	0.310558	-0.00855373
1	A1	4	REC	0.317588	-0.00254974
1	A1	5	REC	0.323771	0.00260631
1	A1	6	REC	0.323979	0.00178804
1	A1	7	REC	0.323469	0.000251864
1	A1	8	REC	0.327486	0.00324254
1	A1	9	REC	0.327613	0.00234282
1	A1	10	REC	0.326907	0.000610454
1	A1	11	REC	0.326205	-0.0011186
1	A1	12	REC	0.332553	0.00420282
1	A1	13	REC	0.333039	0.00366249
1	A1	14	REC	0.333734	0.00333053
1	A1	15	REC	0.331585	0.000155853
1	A1	16	REC	0.330067	-0.00238949
1	A1	17	REC	0.332083	-0.00139971
1	A1	18	REC	0.332558	-0.00195095
1	A1	19	REC	0.332452	-0.00308397
1	A1	20	REC	0.335902	-0.000660071
1	A1	21	REC	0.33602	-0.00156843
1	A1	22	REC	0.339099	0.000484215
1	A1	23	REC	0.340239	0.000596761
1	A1	24	REC	0.348207	0.00753866
1	A1	25	REC	0.36286	0.0211654
1	A1	26	REC	0.381051	0.03833
1	A1	27	REC	0.416096	0.0723485
1	A1	28	REC	0.476019	0.131244
1	A1	29	REC	0.555533	0.209732
1	A1	30	REC	0.651729	0.304901
1	A1	31	REC	0.755104	0.40725
1	A1	32	REC	0.853127	0.504247
1	A1	33	REC	0.945468	0.595561
1	A1	34	REC	1.01807	0.667141
1	A1	35	REC	1.07062	0.718663
1	A1	36	REC	1.10766	0.754675
1	A1	37	REC	1.1299	0.77589
1	A1	38	REC	1.1481	0.793059
1	A1	39	REC	1.15558	0.799516
1	A1	40	REC	1.16046	0.803365
2	A2	1	ASBVd	1.4715	-0.0403561
2	A2	2	ASBVd	1.46994	-0.0381901
2	A2	3	ASBVd	1.46895	-0.0354629
2	A2	4	ASBVd	1.47268	-0.0280103
2	A2	5	ASBVd	1.46794	-0.0290256
2	A2	6	ASBVd	1.47283	-0.0204127
2	A2	7	ASBVd	1.47537	-0.0141441
2	A2	8	ASBVd	1.47473	-0.0110571
2	A2	9	ASBVd	1.46901	-0.0130556
2	A2	10	ASBVd	1.46842	-0.00992271
2	A2	11	ASBVd	1.4707	-0.00392132
2	A2	12	ASBVd	1.4718	0.000904427
2	A2	13	ASBVd	1.46779	0.00061991
2	A2	14	ASBVd	1.46536	0.00190896
2	A2	15	ASBVd	1.46398	0.00425849
2	A2	16	ASBVd	1.46771	0.0117147
2	A2	17	ASBVd	1.47072	0.0184461
2	A2	18	ASBVd	1.47689	0.0283372
2	A2	19	ASBVd	1.47241	0.0275872
2	A2	20	ASBVd	1.46588	0.0247783
2	A2	21	ASBVd	1.46529	0.0279157
2	A2	22	ASBVd	1.4632	0.0295491
2	A2	23	ASBVd	1.46215	0.0322247
2	A2	24	ASBVd	1.45841	0.0322002
2	A2	25	ASBVd	1.45633	0.0338516
2	A2	26	ASBVd	1.45055	0.0317918
2	A2	27	ASBVd	1.44612	0.0310811
2	A2	28	ASBVd	1.43419	0.022885
2	A2	29	ASBVd	1.42176	0.0141745
2	A2	30	ASBVd	1.40891	0.00504878
2	A2	31	ASBVd	1.39749	-0.00265151
2	A2	32	ASBVd	1.38403	-0.0123865
2	A2	33	ASBVd	1.37294	-0.0197536
2	A2	34	ASBVd	1.3635	-0.0254672
2	A2	35	ASBVd	1.35418	-0.0310612
2	A2	36	ASBVd	1.34701	-0.0345033
2	A2	37	ASBVd	1.34202	-0.0357722
2	A2	38	ASBVd	1.34341	-0.03066
2	A2	39	ASBVd	1.34834	-0.02201
2	A2	40	ASBVd	1.35094	-0.0156806
2	A2	1	REC	0.300529	-0.0117205
2	A2	2	REC	0.30356	-0.00973889
2	A2	3	REC	0.309227	-0.00512062
2	A2	4	REC	0.311962	-0.00343465
2	A2	5	REC	0.31433	-0.00211567
2	A2	6	REC	0.318629	0.00113396
2	A2	7	REC	0.320041	0.00149634
2	A2	8	REC	0.323522	0.00392817
2	A2	9	REC	0.322982	0.00233936
2	A2	10	REC	0.324607	0.00291486
2	A2	11	REC	0.324458	0.00171668
2	A2	12	REC	0.32607	0.00227892
2	A2	13	REC	0.32757	0.00273059
2	A2	14	REC	0.326187	0.000297573
2	A2	15	REC	0.325759	-0.00117935
2	A2	16	REC	0.327612	-0.000375061
2	A2	17	REC	0.330044	0.00100781
2	A2	18	REC	0.329013	-0.001073
2	A2	19	REC	0.326992	-0.00414333
2	A2	20	REC	0.328551	-0.00363286
2	A2	21	REC	0.330761	-0.00247255
2	A2	22	REC	0.335393	0.00111039
2	A2	23	REC	0.337924	0.00259245
2	A2	24	REC	0.344094	0.00771346
2	A2	25	REC	0.355152	0.017722
2	A2	26	REC	0.377739	0.0392592
2	A2	27	REC	0.416766	0.0772374
2	A2	28	REC	0.475578	0.135
2	A2	29	REC	0.554298	0.212671
2	A2	30	REC	0.651109	0.308433
2	A2	31	REC	0.756863	0.413138
2	A2	32	REC	0.853583	0.508808
2	A2	33	REC	0.939148	0.593324
2	A2	34	REC	1.01304	0.666164
2	A2	35	REC	1.06261	0.714686
2	A2	36	REC	1.09343	0.744458
2	A2	37	REC	1.11715	0.767128
2	A2	38	REC	1.13059	0.779517
2	A2	39	REC	1.14384	0.791717
2	A2	40	REC	1.14876	0.795593
3	A3	1	ASBVd	1.58745	-0.0455577
3	A3	2	ASBVd	1.58743	-0.042442
3	A3	3	ASBVd	1.58817	-0.038568
3	A3	4	ASBVd	1.59198	-0.0316213
3	A3	5	ASBVd	1.59263	-0.0278303
3	A3	6	ASBVd	1.59695	-0.0203725
3	A3	7	ASBVd	1.60262	-0.0115698
3	A3	8	ASBVd	1.5998	-0.0112576
3	A3	9	ASBVd	1.59747	-0.0104482
3	A3	10	ASBVd	1.59876	-0.0060156
3	A3	11	ASBVd	1.59669	-0.0049498
3	A3	12	ASBVd	1.60076	0.00225623
3	A3	13	ASBVd	1.5973	0.00192407
3	A3	14	ASBVd	1.59349	0.00125656
3	A3	15	ASBVd	1.59397	0.00486831
3	A3	16	ASBVd	1.59562	0.00965809
3	A3	17	ASBVd	1.59945	0.016619
3	A3	18	ASBVd	1.60039	0.0206952
3	A3	19	ASBVd	1.59829	0.0217363
3	A3	20	ASBVd	1.59756	0.0241457
3	A3	21	ASBVd	1.59758	0.0272989
3	A3	22	ASBVd	1.59983	0.0326879
3	A3	23	ASBVd	1.60311	0.0391018
3	A3	24	ASBVd	1.59493	0.0340567
3	A3	25	ASBVd	1.58886	0.0311254
3	A3	26	ASBVd	1.59134	0.0367379
3	A3	27	ASBVd	1.58888	0.0374203
3	A3	28	ASBVd	1.57847	0.0301408
3	A3	29	ASBVd	1.56083	0.015639
3	A3	30	ASBVd	1.54546	0.00340829
3	A3	31	ASBVd	1.53466	-0.00425834
3	A3	32	ASBVd	1.5233	-0.0124823
3	A3	33	ASBVd	1.50832	-0.0243286
3	A3	34	ASBVd	1.49656	-0.0329494
3	A3	35	ASBVd	1.48894	-0.0374381
3	A3	36	ASBVd	1.48839	-0.0348435
3	A3	37	ASBVd	1.48598	-0.0341178
3	A3	38	ASBVd	1.49146	-0.0255031
3	A3	39	ASBVd	1.49161	-0.0222224
3	A3	40	ASBVd	1.49502	-0.015675
3	A3	1	REC	0.33078	-0.0117844
3	A3	2	REC	0.333364	-0.0103515
3	A3	3	REC	0.337243	-0.00762381
3	A3	4	REC	0.340625	-0.00539381
3	A3	5	REC	0.345193	-0.00197743
3	A3	6	REC	0.35101	0.00268787
3	A3	7	REC	0.352924	0.00345023
3	A3	8	REC	0.354594	0.00396857
3	A3	9	REC	0.353397	0.00161975
3	A3	10	REC	0.354144	0.00121594
3	A3	11	REC	0.358458	0.00437787
3	A3	12	REC	0.358382	0.00315039
3	A3	13	REC	0.359049	0.00266641
3	A3	14	REC	0.359789	0.00225447
3	A3	15	REC	0.360163	0.00147638
3	A3	16	REC	0.358067	-0.00177092
3	A3	17	REC	0.358058	-0.00293102
3	A3	18	REC	0.360619	-0.00152171
3	A3	19	REC	0.36204	-0.00125261
3	A3	20	REC	0.362522	-0.00192174
3	A3	21	REC	0.362508	-0.0030881
3	A3	22	REC	0.366979	0.00023148
3	A3	23	REC	0.368281	0.00038179
3	A3	24	REC	0.3757	0.00664983
3	A3	25	REC	0.386718	0.0165156
3	A3	26	REC	0.407287	0.0359334
3	A3	27	REC	0.446173	0.0736677
3	A3	28	REC	0.503567	0.129911
3	A3	29	REC	0.583509	0.208701
3	A3	30	REC	0.681229	0.305269
3	A3	31	REC	0.789741	0.41263
3	A3	32	REC	0.894275	0.516012
3	A3	33	REC	0.986609	0.607195
3	A3	34	REC	1.06131	0.680743
3	A3	35	REC	1.11505	0.733328
3	A3	36	REC	1.15393	0.77106
3	A3	37	REC	1.18105	0.797025
3	A3	38	REC	1.19665	0.811473
3	A3	39	REC	1.20386	0.817533
3	A3	40	REC	1.21166	0.824181
4	A4	1	ASBVd	1.46886	-0.0498047
4	A4	2	ASBVd	1.46853	-0.0462333
4	A4	3	ASBVd	1.47496	-0.0359044
4	A4	4	ASBVd	1.47481	-0.0321462
4	A4	5	ASBVd	1.47434	-0.028719
4	A4	6	ASBVd	1.47528	-0.0238756
4	A4	7	ASBVd	1.47994	-0.0153145
4	A4	8	ASBVd	1.47955	-0.0117952
4	A4	9	ASBVd	1.47797	-0.00947484
4	A4	10	ASBVd	1.47825	-0.00528817
4	A4	11	ASBVd	1.47687	-0.00276804
4	A4	12	ASBVd	1.47743	0.00169604
4	A4	13	ASBVd	1.47227	0.000436281
4	A4	14	ASBVd	1.47334	0.0054095
4	A4	15	ASBVd	1.47446	0.0104258
4	A4	16	ASBVd	1.47258	0.0124495
4	A4	17	ASBVd	1.47469	0.0184629
4	A4	18	ASBVd	1.47352	0.0212009
4	A4	19	ASBVd	1.47196	0.0235356
4	A4	20	ASBVd	1.46753	0.023014
4	A4	21	ASBVd	1.46346	0.0228432
4	A4	22	ASBVd	1.46075	0.0240407
4	A4	23	ASBVd	1.46578	0.0329674
4	A4	24	ASBVd	1.4651	0.0361967
4	A4	25	ASBVd	1.45942	0.0344137
4	A4	26	ASBVd	1.45301	0.0319087
4	A4	27	ASBVd	1.44835	0.0311504
4	A4	28	ASBVd	1.44078	0.0274838
4	A4	29	ASBVd	1.42927	0.0198716
4	A4	30	ASBVd	1.41811	0.0126145
4	A4	31	ASBVd	1.40506	0.00347001
4	A4	32	ASBVd	1.38301	-0.0146805
4	A4	33	ASBVd	1.36885	-0.0249401
4	A4	34	ASBVd	1.36064	-0.0292403
4	A4	35	ASBVd	1.35316	-0.0328163
4	A4	36	ASBVd	1.34566	-0.0364202
4	A4	37	ASBVd	1.34337	-0.0348093
4	A4	38	ASBVd	1.34451	-0.0297624
4	A4	39	ASBVd	1.34473	-0.0256364
4	A4	40	ASBVd	1.35105	-0.0154228
4	A4	1	REC	0.286203	-0.0147753
4	A4	2	REC	0.287686	-0.0145481
4	A4	3	REC	0.29631	-0.00717965
4	A4	4	REC	0.299672	-0.00507421
4	A4	5	REC	0.30214	-0.0038615
4	A4	6	REC	0.307756	0.000498613
4	A4	7	REC	0.310774	0.0022599
4	A4	8	REC	0.310824	0.00105374
4	A4	9	REC	0.313527	0.00250082
4	A4	10	REC	0.317272	0.00499065
4	A4	11	REC	0.318985	0.00544725
4	A4	12	REC	0.319701	0.00490738
4	A4	13	REC	0.31854	0.00249032
4	A4	14	REC	0.31922	0.00191484
4	A4	15	REC	0.320429	0.00186751
4	A4	16	REC	0.320249	0.000431245
4	A4	17	REC	0.319632	-0.00144133
4	A4	18	REC	0.321722	-0.000607398
4	A4	19	REC	0.32333	-0.000255077
4	A4	20	REC	0.322082	-0.00275889
4	A4	21	REC	0.322935	-0.00316253
4	A4	22	REC	0.324396	-0.00295759
4	A4	23	REC	0.327545	-0.0010641
4	A4	24	REC	0.334642	0.00477641
4	A4	25	REC	0.347098	0.0159772
4	A4	26	REC	0.368167	0.0357895
4	A4	27	REC	0.403639	0.0700059
4	A4	28	REC	0.461613	0.126724
4	A4	29	REC	0.540835	0.20469
4	A4	30	REC	0.638429	0.301028
4	A4	31	REC	0.744434	0.405777
4	A4	32	REC	0.846466	0.506553
4	A4	33	REC	0.934964	0.593795
4	A4	34	REC	1.0047	0.662274
4	A4	35	REC	1.0527	0.70902
4	A4	36	REC	1.08589	0.740957
4	A4	37	REC	1.11073	0.764541
4	A4	38	REC	1.12603	0.778586
4	A4	39	REC	1.13324	0.784539
4	A4	40	REC	1.13937	0.78941
5	A5	1	ASBVd	1.43061	-0.0431775
5	A5	2	ASBVd	1.4317	-0.0390501
5	A5	3	ASBVd	1.43594	-0.0317827
5	A5	4	ASBVd	1.43972	-0.0249672
5	A5	5	ASBVd	1.43831	-0.0233379
5	A5	6	ASBVd	1.44128	-0.0173333
5	A5	7	ASBVd	1.43831	-0.0172682
5	A5	8	ASBVd	1.43564	-0.0168971
5	A5	9	ASBVd	1.43626	-0.0132506
5	A5	10	ASBVd	1.43715	-0.00932377
5	A5	11	ASBVd	1.44105	-0.00238409
5	A5	12	ASBVd	1.4415	0.00109423
5	A5	13	ASBVd	1.44098	0.00361149
5	A5	14	ASBVd	1.44009	0.00575777
5	A5	15	ASBVd	1.43964	0.00834786
5	A5	16	ASBVd	1.441	0.0127428
5	A5	17	ASBVd	1.44059	0.015369
5	A5	18	ASBVd	1.43834	0.0161469
5	A5	19	ASBVd	1.43717	0.01802
5	A5	20	ASBVd	1.43586	0.0197365
5	A5	21	ASBVd	1.43654	0.023459
5	A5	22	ASBVd	1.43652	0.026476
5	A5	23	ASBVd	1.43757	0.0305584
5	A5	24	ASBVd	1.43836	0.0343774
5	A5	25	ASBVd	1.43651	0.0355655
5	A5	26	ASBVd	1.43333	0.0354219
5	A5	27	ASBVd	1.43126	0.0363894
5	A5	28	ASBVd	1.42038	0.028539
5	A5	29	ASBVd	1.40392	0.0151148
5	A5	30	ASBVd	1.39064	0.00487378
5	A5	31	ASBVd	1.37415	-0.00857693
5	A5	32	ASBVd	1.36277	-0.016923
5	A5	33	ASBVd	1.35284	-0.0238256
5	A5	34	ASBVd	1.34519	-0.0284336
5	A5	35	ASBVd	1.34047	-0.030122
5	A5	36	ASBVd	1.33894	-0.0286131
5	A5	37	ASBVd	1.33693	-0.02759
5	A5	38	ASBVd	1.33538	-0.026103
5	A5	39	ASBVd	1.33358	-0.0248696
5	A5	40	ASBVd	1.33524	-0.0201791
5	A5	1	REC	0.28848	-0.0107043
5	A5	2	REC	0.290462	-0.0102747
5	A5	3	REC	0.29494	-0.00734966
5	A5	4	REC	0.299863	-0.00398032
5	A5	5	REC	0.303906	-0.00148952
5	A5	6	REC	0.308197	0.00124863
5	A5	7	REC	0.310715	0.00221349
5	A5	8	REC	0.314811	0.00475653
5	A5	9	REC	0.315848	0.00424128
5	A5	10	REC	0.316081	0.00292098
5	A5	11	REC	0.316938	0.00222529
5	A5	12	REC	0.318763	0.00249807
5	A5	13	REC	0.318492	0.000674087
5	A5	14	REC	0.317681	-0.00168965
5	A5	15	REC	0.31963	-0.00129387
5	A5	16	REC	0.322685	0.000207939
5	A5	17	REC	0.325582	0.00155298
5	A5	18	REC	0.325439	-0.000143089
5	A5	19	REC	0.325243	-0.00189203
5	A5	20	REC	0.325939	-0.00274899
5	A5	21	REC	0.328214	-0.00202628
5	A5	22	REC	0.330327	-0.00146614
5	A5	23	REC	0.334887	0.00154027
5	A5	24	REC	0.344392	0.00949243
5	A5	25	REC	0.351039	0.0145874
5	A5	26	REC	0.371607	0.0336026
5	A5	27	REC	0.409883	0.0703254
5	A5	28	REC	0.465436	0.124325
5	A5	29	REC	0.543318	0.200655
5	A5	30	REC	0.640999	0.296783
5	A5	31	REC	0.740782	0.395013
5	A5	32	REC	0.841621	0.494299
5	A5	33	REC	0.928591	0.579717
5	A5	34	REC	0.99845	0.648022
5	A5	35	REC	1.04745	0.69547
5	A5	36	REC	1.08097	0.72744
5	A5	37	REC	1.10583	0.750748
5	A5	38	REC	1.12227	0.765634
5	A5	39	REC	1.13303	0.774843
5	A5	40	REC	1.13761	0.77787
6	A6	1	ASBVd	1.49519	-0.0496081
6	A6	2	ASBVd	1.49659	-0.0444015
6	A6	3	ASBVd	1.49853	-0.0386537
6	A6	4	ASBVd	1.49871	-0.0346684
6	A6	5	ASBVd	1.5007	-0.0288662
6	A6	6	ASBVd	1.50262	-0.0231409
6	A6	7	ASBVd	1.50403	-0.0179234
6	A6	8	ASBVd	1.50348	-0.0146716
6	A6	9	ASBVd	1.50378	-0.0105602
6	A6	10	ASBVd	1.50397	-0.00656685
6	A6	11	ASBVd	1.5015	-0.00523058
6	A6	12	ASBVd	1.50365	0.000725291
6	A6	13	ASBVd	1.50789	0.00877591
6	A6	14	ASBVd	1.5052	0.00988997
6	A6	15	ASBVd	1.50302	0.0115199
6	A6	16	ASBVd	1.50247	0.0147778
6	A6	17	ASBVd	1.50041	0.0165295
6	A6	18	ASBVd	1.49475	0.0146712
6	A6	19	ASBVd	1.49686	0.0205849
6	A6	20	ASBVd	1.49716	0.0247013
6	A6	21	ASBVd	1.4964	0.0277471
6	A6	22	ASBVd	1.49609	0.0312438
6	A6	23	ASBVd	1.49944	0.038401
6	A6	24	ASBVd	1.49483	0.037598
6	A6	25	ASBVd	1.48684	0.0334076
6	A6	26	ASBVd	1.48415	0.0345329
6	A6	27	ASBVd	1.48189	0.0360717
6	A6	28	ASBVd	1.47136	0.0293583
6	A6	29	ASBVd	1.45814	0.0199386
6	A6	30	ASBVd	1.44131	0.00691909
6	A6	31	ASBVd	1.42748	-0.00310123
6	A6	32	ASBVd	1.41335	-0.0134268
6	A6	33	ASBVd	1.3958	-0.0271692
6	A6	34	ASBVd	1.38632	-0.0328478
6	A6	35	ASBVd	1.38148	-0.0338767
6	A6	36	ASBVd	1.37894	-0.0326124
6	A6	37	ASBVd	1.37609	-0.0316496
6	A6	38	ASBVd	1.37152	-0.0324187
6	A6	39	ASBVd	1.37012	-0.0300094
6	A6	40	ASBVd	1.37183	-0.0244951
6	A6	1	REC	0.30117	-0.0104316
6	A6	2	REC	0.301627	-0.0111814
6	A6	3	REC	0.307004	-0.00701014
6	A6	4	REC	0.310934	-0.00428659
6	A6	5	REC	0.315435	-0.00099233
6	A6	6	REC	0.319822	0.00218866
6	A6	7	REC	0.321248	0.00240851
6	A6	8	REC	0.322777	0.00273166
6	A6	9	REC	0.324987	0.00373523
6	A6	10	REC	0.325333	0.00287461
6	A6	11	REC	0.325037	0.00137248
6	A6	12	REC	0.327577	0.00270611
6	A6	13	REC	0.328673	0.00259588
6	A6	14	REC	0.328258	0.000974697
6	A6	15	REC	0.328837	0.000347959
6	A6	16	REC	0.327944	-0.00175137
6	A6	17	REC	0.330243	-0.000658307
6	A6	18	REC	0.329299	-0.0028089
6	A6	19	REC	0.330861	-0.00245335
6	A6	20	REC	0.332896	-0.00162404
6	A6	21	REC	0.332985	-0.00274147
6	A6	22	REC	0.336732	-0.000200667
6	A6	23	REC	0.34073	0.00259137
6	A6	24	REC	0.345104	0.00575936
6	A6	25	REC	0.356809	0.0162573
6	A6	26	REC	0.378021	0.0362631
6	A6	27	REC	0.414059	0.0710957
6	A6	28	REC	0.471572	0.127402
6	A6	29	REC	0.550619	0.205243
6	A6	30	REC	0.642985	0.296403
6	A6	31	REC	0.744683	0.396895
6	A6	32	REC	0.844976	0.495981
6	A6	33	REC	0.933303	0.583102
6	A6	34	REC	1.0048	0.65339
6	A6	35	REC	1.05741	0.704799
6	A6	36	REC	1.09143	0.737608
6	A6	37	REC	1.11537	0.76034
6	A6	38	REC	1.131	0.774766
6	A6	39	REC	1.14219	0.78475
6	A6	40	REC	1.1453	0.786656
7	A7	1	ASBVd	1.47616	-0.0426449
7	A7	2	ASBVd	1.47693	-0.0383655
7	A7	3	ASBVd	1.47724	-0.0345512
7	A7	4	ASBVd	1.47927	-0.0290105
7	A7	5	ASBVd	1.48163	-0.0231402
7	A7	6	ASBVd	1.48276	-0.0185105
7	A7	7	ASBVd	1.48052	-0.0172348
7	A7	8	ASBVd	1.47667	-0.0175822
7	A7	9	ASBVd	1.47737	-0.0133713
7	A7	10	ASBVd	1.47723	-0.010007
7	A7	11	ASBVd	1.47867	-0.00505457
7	A7	12	ASBVd	1.48057	0.000351191
7	A7	13	ASBVd	1.48127	0.00456272
7	A7	14	ASBVd	1.48103	0.00782641
7	A7	15	ASBVd	1.47713	0.00743145
7	A7	16	ASBVd	1.47457	0.00838606
7	A7	17	ASBVd	1.47521	0.0125348
7	A7	18	ASBVd	1.47204	0.0128734
7	A7	19	ASBVd	1.4719	0.0162402
7	A7	20	ASBVd	1.47831	0.0261568
7	A7	21	ASBVd	1.48025	0.0316013
7	A7	22	ASBVd	1.47766	0.0325237
7	A7	23	ASBVd	1.47695	0.0353182
7	A7	24	ASBVd	1.47539	0.0372725
7	A7	25	ASBVd	1.47052	0.0359049
7	A7	26	ASBVd	1.46716	0.0360557
7	A7	27	ASBVd	1.4628	0.0352008
7	A7	28	ASBVd	1.45372	0.0296315
7	A7	29	ASBVd	1.44075	0.0201722
7	A7	30	ASBVd	1.42425	0.0071819
7	A7	31	ASBVd	1.41238	-0.00118828
7	A7	32	ASBVd	1.39814	-0.0119168
7	A7	33	ASBVd	1.38393	-0.0226188
7	A7	34	ASBVd	1.37669	-0.0263459
7	A7	35	ASBVd	1.36595	-0.0335875
7	A7	36	ASBVd	1.35887	-0.0371592
7	A7	37	ASBVd	1.35638	-0.0361394
7	A7	38	ASBVd	1.35883	-0.0301786
7	A7	39	ASBVd	1.35587	-0.0296288
7	A7	40	ASBVd	1.35476	-0.0272327
7	A7	1	REC	0.301142	-0.00859286
7	A7	2	REC	0.302339	-0.00844044
7	A7	3	REC	0.306378	-0.00544685
7	A7	4	REC	0.309008	-0.00386133
7	A7	5	REC	0.311992	-0.00192244
7	A7	6	REC	0.315817	0.000857715
7	A7	7	REC	0.317753	0.00174819
7	A7	8	REC	0.319649	0.0026001
7	A7	9	REC	0.319209	0.00111458
7	A7	10	REC	0.322703	0.00356431
7	A7	11	REC	0.322892	0.00270742
7	A7	12	REC	0.324384	0.00315473
7	A7	13	REC	0.324882	0.00260847
7	A7	14	REC	0.325852	0.00253352
7	A7	15	REC	0.324599	0.000235478
7	A7	16	REC	0.323917	-0.00149144
7	A7	17	REC	0.325166	-0.00128737
7	A7	18	REC	0.32537	-0.00212871
7	A7	19	REC	0.327478	-0.00106604
7	A7	20	REC	0.327328	-0.00226018
7	A7	21	REC	0.328174	-0.00245999
7	A7	22	REC	0.331902	0.000223274
7	A7	23	REC	0.3333	0.000576531
7	A7	24	REC	0.337902	0.00413381
7	A7	25	REC	0.347317	0.0125037
7	A7	26	REC	0.367475	0.0316168
7	A7	27	REC	0.403976	0.0670723
7	A7	28	REC	0.457746	0.119798
7	A7	29	REC	0.532243	0.193249
7	A7	30	REC	0.624052	0.284014
7	A7	31	REC	0.725736	0.384653
7	A7	32	REC	0.825291	0.483163
7	A7	33	REC	0.91412	0.570947
7	A7	34	REC	0.984276	0.640058
7	A7	35	REC	1.0316	0.68634
7	A7	36	REC	1.06628	0.719973
7	A7	37	REC	1.0899	0.742551
7	A7	38	REC	1.10647	0.758072
7	A7	39	REC	1.11778	0.768337
7	A7	40	REC	1.12637	0.775885
8	A8	1	ASBVd	1.45929	-0.0458298
8	A8	2	ASBVd	1.4596	-0.0420708
8	A8	3	ASBVd	1.46088	-0.0373451
8	A8	4	ASBVd	1.4649	-0.029866
8	A8	5	ASBVd	1.46753	-0.0237913
8	A8	6	ASBVd	1.46832	-0.0195529
8	A8	7	ASBVd	1.46978	-0.0146398
8	A8	8	ASBVd	1.46971	-0.0112545
8	A8	9	ASBVd	1.46584	-0.011679
8	A8	10	ASBVd	1.46511	-0.00895744
8	A8	11	ASBVd	1.46601	-0.00459832
8	A8	12	ASBVd	1.46212	-0.00503893
8	A8	13	ASBVd	1.46394	0.000235362
8	A8	14	ASBVd	1.46227	0.00200752
8	A8	15	ASBVd	1.46376	0.00695279
8	A8	16	ASBVd	1.46828	0.0149216
8	A8	17	ASBVd	1.46549	0.0155879
8	A8	18	ASBVd	1.4631	0.0166421
8	A8	19	ASBVd	1.46393	0.0209286
8	A8	20	ASBVd	1.46402	0.0244718
8	A8	21	ASBVd	1.46332	0.0272218
8	A8	22	ASBVd	1.46176	0.0291154
8	A8	23	ASBVd	1.46113	0.0319353
8	A8	24	ASBVd	1.462	0.0362528
8	A8	25	ASBVd	1.46189	0.0395906
8	A8	26	ASBVd	1.45773	0.0388902
8	A8	27	ASBVd	1.45293	0.0375369
8	A8	28	ASBVd	1.44121	0.0292702
8	A8	29	ASBVd	1.42728	0.0187879
8	A8	30	ASBVd	1.40992	0.00487751
8	A8	31	ASBVd	1.39727	-0.00431699
8	A8	32	ASBVd	1.3837	-0.0144324
8	A8	33	ASBVd	1.37434	-0.0203412
8	A8	34	ASBVd	1.36515	-0.0260871
8	A8	35	ASBVd	1.35715	-0.0306314
8	A8	36	ASBVd	1.35255	-0.0317809
8	A8	37	ASBVd	1.34628	-0.0345976
8	A8	38	ASBVd	1.34265	-0.0347786
8	A8	39	ASBVd	1.34244	-0.031537
8	A8	40	ASBVd	1.3434	-0.027128
8	A8	1	REC	0.27209	-0.0117816
8	A8	2	REC	0.274424	-0.0112162
8	A8	3	REC	0.279352	-0.00805655
8	A8	4	REC	0.286017	-0.00315979
8	A8	5	REC	0.292112	0.00116573
8	A8	6	REC	0.292622	-9.23916e-05
8	A8	7	REC	0.293155	-0.00132852
8	A8	8	REC	0.297801	0.00154854
8	A8	9	REC	0.300047	0.00202634
8	A8	10	REC	0.303606	0.00381673
8	A8	11	REC	0.304499	0.00294109
8	A8	12	REC	0.307396	0.00406905
8	A8	13	REC	0.307518	0.0024229
8	A8	14	REC	0.309374	0.00250997
8	A8	15	REC	0.310017	0.0013841
8	A8	16	REC	0.30964	-0.000761654
8	A8	17	REC	0.313738	0.00156741
8	A8	18	REC	0.313727	-0.000211543
8	A8	19	REC	0.315053	-0.000654337
8	A8	20	REC	0.314374	-0.00310238
8	A8	21	REC	0.31672	-0.00252563
8	A8	22	REC	0.318827	-0.00218719
8	A8	23	REC	0.321411	-0.00137188
8	A8	24	REC	0.326209	0.0016573
8	A8	25	REC	0.339309	0.0129888
8	A8	26	REC	0.356738	0.0286498
8	A8	27	REC	0.390347	0.0604897
8	A8	28	REC	0.442421	0.110795
8	A8	29	REC	0.514765	0.18137
8	A8	30	REC	0.607761	0.272597
8	A8	31	REC	0.707099	0.370167
8	A8	32	REC	0.803427	0.464726
8	A8	33	REC	0.88989	0.549421
8	A8	34	REC	0.959714	0.617476
8	A8	35	REC	1.00891	0.664902
8	A8	36	REC	1.0419	0.69612
8	A8	37	REC	1.06619	0.718641
8	A8	38	REC	1.08329	0.733979
8	A8	39	REC	1.09543	0.744351
8	A8	40	REC	1.10163	0.748781
9	A9	1	ASBVd	1.4567	-0.0357717
9	A9	2	ASBVd	1.4636	-0.0257196
9	A9	3	ASBVd	1.46714	-0.0190179
9	A9	4	ASBVd	1.46512	-0.0178827
9	A9	5	ASBVd	1.45659	-0.0232496
9	A9	6	ASBVd	1.45542	-0.0212638
9	A9	7	ASBVd	1.46195	-0.0115755
9	A9	8	ASBVd	1.4583	-0.0120733
9	A9	9	ASBVd	1.45556	-0.0116503
9	A9	10	ASBVd	1.4526	-0.0114489
9	A9	11	ASBVd	1.4579	-0.00299171
9	A9	12	ASBVd	1.45706	-0.000681426
9	A9	13	ASBVd	1.45299	-0.00158741
9	A9	14	ASBVd	1.45196	0.000535959
9	A9	15	ASBVd	1.4561	0.00783551
9	A9	16	ASBVd	1.45327	0.00816394
9	A9	17	ASBVd	1.45248	0.0105329
9	A9	18	ASBVd	1.45165	0.0128624
9	A9	19	ASBVd	1.45464	0.0190059
9	A9	20	ASBVd	1.45199	0.019514
9	A9	21	ASBVd	1.45179	0.0224792
9	A9	22	ASBVd	1.4525	0.0263466
9	A9	23	ASBVd	1.4532	0.0302035
9	A9	24	ASBVd	1.45085	0.0310038
9	A9	25	ASBVd	1.44871	0.0320304
9	A9	26	ASBVd	1.44344	0.0299166
9	A9	27	ASBVd	1.43315	0.022779
9	A9	28	ASBVd	1.42638	0.0191672
9	A9	29	ASBVd	1.41912	0.0150727
9	A9	30	ASBVd	1.41079	0.00989989
9	A9	31	ASBVd	1.39937	0.00163166
9	A9	32	ASBVd	1.38318	-0.0114006
9	A9	33	ASBVd	1.37125	-0.0201705
9	A9	34	ASBVd	1.35902	-0.0292376
9	A9	35	ASBVd	1.3516	-0.0335058
9	A9	36	ASBVd	1.35142	-0.0305264
9	A9	37	ASBVd	1.35212	-0.0266706
9	A9	38	ASBVd	1.35679	-0.0188357
9	A9	39	ASBVd	1.35726	-0.0152116
9	A9	40	ASBVd	1.35651	-0.0127989
9	A9	1	REC	0.292566	-0.00997731
9	A9	2	REC	0.297031	-0.00663206
9	A9	3	REC	0.299863	-0.00492073
9	A9	4	REC	0.302796	-0.00310711
9	A9	5	REC	0.306347	-0.000676168
9	A9	6	REC	0.308642	0.000499143
9	A9	7	REC	0.310972	0.00170938
9	A9	8	REC	0.312849	0.00246609
9	A9	9	REC	0.314434	0.00293097
9	A9	10	REC	0.315309	0.00268629
9	A9	11	REC	0.316245	0.00250298
9	A9	12	REC	0.316662	0.00179979
9	A9	13	REC	0.316338	0.000355831
9	A9	14	REC	0.317311	0.000208515
9	A9	15	REC	0.317651	-0.000571355
9	A9	16	REC	0.318425	-0.000917214
9	A9	17	REC	0.319399	-0.00106232
9	A9	18	REC	0.320389	-0.00119304
9	A9	19	REC	0.321996	-0.000705776
9	A9	20	REC	0.322062	-0.00175902
9	A9	21	REC	0.323622	-0.0013192
9	A9	22	REC	0.3257	-0.000360884
9	A9	23	REC	0.328615	0.00143384
9	A9	24	REC	0.335061	0.00676032
9	A9	25	REC	0.346074	0.0166536
9	A9	26	REC	0.365212	0.0346713
9	A9	27	REC	0.400728	0.0690675
9	A9	28	REC	0.453668	0.120887
9	A9	29	REC	0.528353	0.194452
9	A9	30	REC	0.619692	0.284671
9	A9	31	REC	0.716588	0.380448
9	A9	32	REC	0.812176	0.474916
9	A9	33	REC	0.897043	0.558663
9	A9	34	REC	0.965248	0.625748
9	A9	35	REC	1.01626	0.675638
9	A9	36	REC	1.05323	0.711495
9	A9	37	REC	1.08034	0.737485
9	A9	38	REC	1.09771	0.753727
9	A9	39	REC	1.10626	0.761159
9	A9	40	REC	1.10951	0.763292
10	A10	1	ASBVd	1.35383	-0.0362853
10	A10	2	ASBVd	1.35843	-0.0290199
10	A10	3	ASBVd	1.36067	-0.0241148
10	A10	4	ASBVd	1.35963	-0.0224841
10	A10	5	ASBVd	1.36133	-0.0181234
10	A10	6	ASBVd	1.36079	-0.0159966
10	A10	7	ASBVd	1.35733	-0.0167834
10	A10	8	ASBVd	1.35822	-0.0132337
10	A10	9	ASBVd	1.36196	-0.00682834
10	A10	10	ASBVd	1.36201	-0.00410442
10	A10	11	ASBVd	1.36087	-0.00257606
10	A10	12	ASBVd	1.35839	-0.00239166
10	A10	13	ASBVd	1.35888	0.000767613
10	A10	14	ASBVd	1.36138	0.00593163
10	A10	15	ASBVd	1.35953	0.00674295
10	A10	16	ASBVd	1.35716	0.00704632
10	A10	17	ASBVd	1.35812	0.010669
10	A10	18	ASBVd	1.35737	0.012588
10	A10	19	ASBVd	1.35783	0.0157162
10	A10	20	ASBVd	1.36014	0.0206936
10	A10	21	ASBVd	1.36144	0.024657
10	A10	22	ASBVd	1.35848	0.0243657
10	A10	23	ASBVd	1.35758	0.0261326
10	A10	24	ASBVd	1.35769	0.02891
10	A10	25	ASBVd	1.35507	0.0289591
10	A10	26	ASBVd	1.35071	0.027258
10	A10	27	ASBVd	1.34386	0.0230825
10	A10	28	ASBVd	1.33868	0.0205679
10	A10	29	ASBVd	1.32811	0.0126584
10	A10	30	ASBVd	1.31671	0.00392926
10	A10	31	ASBVd	1.30682	-0.00329352
10	A10	32	ASBVd	1.29471	-0.0127367
10	A10	33	ASBVd	1.28482	-0.019962
10	A10	34	ASBVd	1.27662	-0.0254901
10	A10	35	ASBVd	1.26986	-0.0295882
10	A10	36	ASBVd	1.27023	-0.0265472
10	A10	37	ASBVd	1.2703	-0.0238133
10	A10	38	ASBVd	1.27335	-0.0180918
10	A10	39	ASBVd	1.27426	-0.0145166
10	A10	40	ASBVd	1.27664	-0.00947299
10	A10	1	REC	0.32571	-0.00921446
10	A10	2	REC	0.327757	-0.00833622
10	A10	3	REC	0.329952	-0.00730966
10	A10	4	REC	0.334533	-0.00389736
10	A10	5	REC	0.338937	-0.00066223
10	A10	6	REC	0.343239	0.00247073
10	A10	7	REC	0.344316	0.00237926
10	A10	8	REC	0.346636	0.00353022
10	A10	9	REC	0.347709	0.00343482
10	A10	10	REC	0.347587	0.00214375
10	A10	11	REC	0.34785	0.00123751
10	A10	12	REC	0.350146	0.00236511
10	A10	13	REC	0.349175	0.000225266
10	A10	14	REC	0.350411	0.000291987
10	A10	15	REC	0.352455	0.00116784
10	A10	16	REC	0.351437	-0.00101954
10	A10	17	REC	0.352647	-0.000978235
10	A10	18	REC	0.354974	0.000179639
10	A10	19	REC	0.354388	-0.00157516
10	A10	20	REC	0.354046	-0.00308546
10	A10	21	REC	0.356041	-0.00225988
10	A10	22	REC	0.359747	0.000277814
10	A10	23	REC	0.361722	0.00108354
10	A10	24	REC	0.36582	0.00401325
10	A10	25	REC	0.377156	0.0141801
10	A10	26	REC	0.397181	0.033036
10	A10	27	REC	0.42893	0.063617
10	A10	28	REC	0.479514	0.113032
10	A10	29	REC	0.550749	0.183098
10	A10	30	REC	0.637497	0.268677
10	A10	31	REC	0.733551	0.363562
10	A10	32	REC	0.825163	0.454006
10	A10	33	REC	0.906237	0.53391
10	A10	34	REC	0.973174	0.599679
10	A10	35	REC	1.0206	0.645938
10	A10	36	REC	1.0545	0.678671
10	A10	37	REC	1.07704	0.700042
10	A10	38	REC	1.09128	0.713111
10	A10	39	REC	1.10167	0.722334
10	A10	40	REC	1.10828	0.727769
11	A11	1	ASBVd	1.52939	-0.0291521
11	A11	2	ASBVd	1.52927	-0.0260161
11	A11	3	ASBVd	1.53183	-0.0202116
11	A11	4	ASBVd	1.53066	-0.0181309
11	A11	5	ASBVd	1.53004	-0.0154967
11	A11	6	ASBVd	1.52909	-0.0132002
11	A11	7	ASBVd	1.52713	-0.0119065
11	A11	8	ASBVd	1.52149	-0.0142961
11	A11	9	ASBVd	1.52146	-0.0110817
11	A11	10	ASBVd	1.52067	-0.00861707
11	A11	11	ASBVd	1.52182	-0.0042171
11	A11	12	ASBVd	1.51831	-0.00447462
11	A11	13	ASBVd	1.51582	-0.00371268
11	A11	14	ASBVd	1.51563	-0.00066048
11	A11	15	ASBVd	1.51339	0.000353715
11	A11	16	ASBVd	1.51394	0.00414954
11	A11	17	ASBVd	1.51581	0.0092699
11	A11	18	ASBVd	1.514	0.0107156
11	A11	19	ASBVd	1.5153	0.0152641
11	A11	20	ASBVd	1.51974	0.0229499
11	A11	21	ASBVd	1.51891	0.025376
11	A11	22	ASBVd	1.51807	0.0277886
11	A11	23	ASBVd	1.51426	0.0272237
11	A11	24	ASBVd	1.5123	0.028518
11	A11	25	ASBVd	1.51063	0.0300959
11	A11	26	ASBVd	1.50839	0.031101
11	A11	27	ASBVd	1.50446	0.0304273
11	A11	28	ASBVd	1.49499	0.0242062
11	A11	29	ASBVd	1.48192	0.0143846
11	A11	30	ASBVd	1.46841	0.00412779
11	A11	31	ASBVd	1.4572	-0.00383555
11	A11	32	ASBVd	1.44703	-0.0107502
11	A11	33	ASBVd	1.43723	-0.017304
11	A11	34	ASBVd	1.42373	-0.0275574
11	A11	35	ASBVd	1.41735	-0.030682
11	A11	36	ASBVd	1.41783	-0.026952
11	A11	37	ASBVd	1.41712	-0.0244111
11	A11	38	ASBVd	1.4166	-0.0216799
11	A11	39	ASBVd	1.41826	-0.0167741
11	A11	40	ASBVd	1.41857	-0.0132136
11	A11	1	REC	0.291634	-0.0117808
11	A11	2	REC	0.294457	-0.0102236
11	A11	3	REC	0.301494	-0.00445247
11	A11	4	REC	0.306172	-0.00104047
11	A11	5	REC	0.307445	-0.00103327
11	A11	6	REC	0.310737	0.000992537
11	A11	7	REC	0.309998	-0.00101174
11	A11	8	REC	0.313686	0.00141029
11	A11	9	REC	0.314624	0.00108296
11	A11	10	REC	0.315163	0.000355744
11	A11	11	REC	0.318769	0.00269629
11	A11	12	REC	0.321344	0.00400529
11	A11	13	REC	0.321046	0.00244116
11	A11	14	REC	0.320605	0.000734465
11	A11	15	REC	0.32151	0.000374414
11	A11	16	REC	0.322601	0.000198928
11	A11	17	REC	0.322684	-0.00098316
11	A11	18	REC	0.323589	-0.00134455
11	A11	19	REC	0.325321	-0.000878096
11	A11	20	REC	0.326381	-0.00108413
11	A11	21	REC	0.325793	-0.00293817
11	A11	22	REC	0.329227	-0.000769106
11	A11	23	REC	0.332505	0.00124308
11	A11	24	REC	0.3389	0.00637169
11	A11	25	REC	0.347875	0.0140815
11	A11	26	REC	0.366382	0.0313224
11	A11	27	REC	0.40128	0.064955
11	A11	28	REC	0.456454	0.118863
11	A11	29	REC	0.532117	0.193261
11	A11	30	REC	0.625506	0.285384
11	A11	31	REC	0.726117	0.384728
11	A11	32	REC	0.824396	0.481742
11	A11	33	REC	0.913339	0.569419
11	A11	34	REC	0.980521	0.635335
11	A11	35	REC	1.02957	0.683119
11	A11	36	REC	1.06706	0.719346
11	A11	37	REC	1.09176	0.742779
11	A11	38	REC	1.10632	0.756074
11	A11	39	REC	1.11732	0.765805
11	A11	40	REC	1.12058	0.7678
12	A12	1	ASBVd	1.4353	-0.0346933
12	A12	2	ASBVd	1.43749	-0.0300084
12	A12	3	ASBVd	1.4418	-0.0231926
12	A12	4	ASBVd	1.44336	-0.0191225
12	A12	5	ASBVd	1.4462	-0.013777
12	A12	6	ASBVd	1.44978	-0.00770034
12	A12	7	ASBVd	1.44416	-0.0108152
12	A12	8	ASBVd	1.44258	-0.0098851
12	A12	9	ASBVd	1.44295	-0.00701686
12	A12	10	ASBVd	1.44481	-0.0026547
12	A12	11	ASBVd	1.44299	-0.00196776
12	A12	12	ASBVd	1.44044	-0.00201372
12	A12	13	ASBVd	1.44024	0.000296498
12	A12	14	ASBVd	1.44534	0.00789293
12	A12	15	ASBVd	1.44606	0.0111202
12	A12	16	ASBVd	1.43974	0.0073057
12	A12	17	ASBVd	1.43813	0.00820364
12	A12	18	ASBVd	1.43753	0.010107
12	A12	19	ASBVd	1.43845	0.0135228
12	A12	20	ASBVd	1.43539	0.012974
12	A12	21	ASBVd	1.43802	0.0181067
12	A12	22	ASBVd	1.43849	0.0210771
12	A12	23	ASBVd	1.43593	0.0210242
12	A12	24	ASBVd	1.42991	0.0175071
12	A12	25	ASBVd	1.4264	0.0165021
12	A12	26	ASBVd	1.42848	0.0210897
12	A12	27	ASBVd	1.42523	0.0203409
12	A12	28	ASBVd	1.42	0.017617
12	A12	29	ASBVd	1.40768	0.00780188
12	A12	30	ASBVd	1.39679	-0.00059171
12	A12	31	ASBVd	1.38746	-0.00741245
12	A12	32	ASBVd	1.3773	-0.0150721
12	A12	33	ASBVd	1.36915	-0.020717
12	A12	34	ASBVd	1.36825	-0.0191062
12	A12	35	ASBVd	1.36225	-0.0226083
12	A12	36	ASBVd	1.36234	-0.0200127
12	A12	37	ASBVd	1.36705	-0.0127949
12	A12	38	ASBVd	1.36565	-0.0116977
12	A12	39	ASBVd	1.37051	-0.00433067
12	A12	40	ASBVd	1.37963	0.00729694
12	A12	1	REC	0.303762	-0.0135105
12	A12	2	REC	0.305413	-0.0128938
12	A12	3	REC	0.310741	-0.00860083
12	A12	4	REC	0.31601	-0.00436671
12	A12	5	REC	0.319063	-0.00234767
12	A12	6	REC	0.323886	0.00143984
12	A12	7	REC	0.326022	0.00254102
12	A12	8	REC	0.327823	0.00330803
12	A12	9	REC	0.328324	0.00277396
12	A12	10	REC	0.330578	0.00399385
12	A12	11	REC	0.332131	0.00451222
12	A12	12	REC	0.330874	0.00222035
12	A12	13	REC	0.329642	-4.69316e-05
12	A12	14	REC	0.333276	0.00255239
12	A12	15	REC	0.334606	0.00284751
12	A12	16	REC	0.332106	-0.000686911
12	A12	17	REC	0.331289	-0.00253788
12	A12	18	REC	0.334323	-0.000538965
12	A12	19	REC	0.336189	0.000292419
12	A12	20	REC	0.335008	-0.00192328
12	A12	21	REC	0.336608	-0.00135767
12	A12	22	REC	0.336927	-0.00207425
12	A12	23	REC	0.338035	-0.0020005
12	A12	24	REC	0.345056	0.00398553
12	A12	25	REC	0.358225	0.01612
12	A12	26	REC	0.376867	0.033727
12	A12	27	REC	0.410285	0.0661108
12	A12	28	REC	0.464214	0.119005
12	A12	29	REC	0.540246	0.194003
12	A12	30	REC	0.631982	0.284703
12	A12	31	REC	0.736265	0.387952
12	A12	32	REC	0.836425	0.487078
12	A12	33	REC	0.925409	0.575027
12	A12	34	REC	0.996382	0.644965
12	A12	35	REC	1.04497	0.692515
12	A12	36	REC	1.08454	0.731051
12	A12	37	REC	1.11233	0.757814
12	A12	38	REC	1.12691	0.771357
12	A12	39	REC	1.13594	0.779354
12	A12	40	REC	1.14452	0.786897
13	B1	1	ASBVd	1.43372	-0.0392898
13	B1	2	ASBVd	1.43752	-0.0323626
13	B1	3	ASBVd	1.43648	-0.0302798
13	B1	4	ASBVd	1.43581	-0.0278123
13	B1	5	ASBVd	1.43784	-0.0226523
13	B1	6	ASBVd	1.44093	-0.0164403
13	B1	7	ASBVd	1.44324	-0.0110026
13	B1	8	ASBVd	1.44548	-0.0056312
13	B1	9	ASBVd	1.43989	-0.00808997
13	B1	10	ASBVd	1.43941	-0.00543895
13	B1	11	ASBVd	1.44424	0.00251592
13	B1	12	ASBVd	1.44073	0.00214117
13	B1	13	ASBVd	1.43342	-0.00204006
13	B1	14	ASBVd	1.43489	0.00254954
13	B1	15	ASBVd	1.43386	0.00465577
13	B1	16	ASBVd	1.4328	0.00672445
13	B1	17	ASBVd	1.43538	0.0124315
13	B1	18	ASBVd	1.43605	0.0162335
13	B1	19	ASBVd	1.43628	0.0195884
13	B1	20	ASBVd	1.43121	0.0176463
13	B1	21	ASBVd	1.42806	0.0176297
13	B1	22	ASBVd	1.43034	0.0230369
13	B1	23	ASBVd	1.42853	0.0243556
13	B1	24	ASBVd	1.42698	0.0259314
13	B1	25	ASBVd	1.42816	0.0302409
13	B1	26	ASBVd	1.42817	0.0333817
13	B1	27	ASBVd	1.42541	0.0337523
13	B1	28	ASBVd	1.41564	0.0271141
13	B1	29	ASBVd	1.40057	0.0151705
13	B1	30	ASBVd	1.38547	0.00319511
13	B1	31	ASBVd	1.36975	-0.00939025
13	B1	32	ASBVd	1.35977	-0.016239
13	B1	33	ASBVd	1.35319	-0.0196962
13	B1	34	ASBVd	1.34712	-0.0226367
13	B1	35	ASBVd	1.34114	-0.0254906
13	B1	36	ASBVd	1.33732	-0.0261788
13	B1	37	ASBVd	1.33583	-0.0245335
13	B1	38	ASBVd	1.33475	-0.0224902
13	B1	39	ASBVd	1.33186	-0.0222521
13	B1	40	ASBVd	1.33708	-0.0138983
13	B1	1	REC	0.299336	-0.00584869
13	B1	2	REC	0.300357	-0.00591078
13	B1	3	REC	0.301528	-0.00582302
13	B1	4	REC	0.305342	-0.00309194
13	B1	5	REC	0.306557	-0.0029607
13	B1	6	REC	0.311456	0.000854821
13	B1	7	REC	0.312631	0.000947081
13	B1	8	REC	0.315479	0.00271173
13	B1	9	REC	0.316349	0.00249845
13	B1	10	REC	0.316261	0.0013273
13	B1	11	REC	0.320088	0.00407063
13	B1	12	REC	0.321131	0.00403066
13	B1	13	REC	0.320778	0.00259477
13	B1	14	REC	0.320383	0.00111579
13	B1	15	REC	0.322468	0.00211828
13	B1	16	REC	0.321948	0.000514873
13	B1	17	REC	0.320749	-0.00176817
13	B1	18	REC	0.321355	-0.00224508
13	B1	19	REC	0.322186	-0.00249689
13	B1	20	REC	0.323534	-0.00223296
13	B1	21	REC	0.323733	-0.00311697
13	B1	22	REC	0.328868	0.000935334
13	B1	23	REC	0.329032	1.60133e-05
13	B1	24	REC	0.332792	0.0026924
13	B1	25	REC	0.347199	0.0160164
13	B1	26	REC	0.367892	0.0356261
13	B1	27	REC	0.402663	0.0693137
13	B1	28	REC	0.455914	0.121481
13	B1	29	REC	0.530434	0.194918
13	B1	30	REC	0.626602	0.290003
13	B1	31	REC	0.731166	0.393483
13	B1	32	REC	0.827191	0.488425
13	B1	33	REC	0.911114	0.571265
13	B1	34	REC	0.97866	0.637727
13	B1	35	REC	1.02969	0.687677
13	B1	36	REC	1.06589	0.722793
13	B1	37	REC	1.09092	0.746733
13	B1	38	REC	1.10631	0.761045
13	B1	39	REC	1.11672	0.770375
13	B1	40	REC	1.12194	0.774512
14	B2	1	ASBVd	1.52094	-0.00930809
14	B2	2	ASBVd	1.52485	-0.00292754
14	B2	3	ASBVd	1.52551	0.000209796
14	B2	4	ASBVd	1.52239	-0.000438833
14	B2	5	ASBVd	1.5206	0.000248277
14	B2	6	ASBVd	1.51786	-1.92404e-05
14	B2	7	ASBVd	1.51792	0.00251597
14	B2	8	ASBVd	1.523	0.0100681
14	B2	9	ASBVd	1.52508	0.0146159
14	B2	10	ASBVd	1.52431	0.0163268
14	B2	11	ASBVd	1.52559	0.0200741
14	B2	12	ASBVd	1.52577	0.0227299
14	B2	13	ASBVd	1.52481	0.0242448
14	B2	14	ASBVd	1.52411	0.0260163
14	B2	15	ASBVd	1.52198	0.0263619
14	B2	16	ASBVd	1.51979	0.0266408
14	B2	17	ASBVd	1.52303	0.0323579
14	B2	18	ASBVd	1.52246	0.0342592
14	B2	19	ASBVd	1.52269	0.036964
14	B2	20	ASBVd	1.51927	0.0360192
14	B2	21	ASBVd	1.51374	0.0329592
14	B2	22	ASBVd	1.51388	0.0355773
14	B2	23	ASBVd	1.51339	0.0375612
14	B2	24	ASBVd	1.51058	0.0372185
14	B2	25	ASBVd	1.50759	0.0367037
14	B2	26	ASBVd	1.5039	0.0354903
14	B2	27	ASBVd	1.4993	0.0333583
14	B2	28	ASBVd	1.48281	0.0193474
14	B2	29	ASBVd	1.47348	0.012484
14	B2	30	ASBVd	1.45684	-0.00167761
14	B2	31	ASBVd	1.43385	-0.0221946
14	B2	32	ASBVd	1.42227	-0.0313007
14	B2	33	ASBVd	1.41127	-0.0398246
14	B2	34	ASBVd	1.40219	-0.0464385
14	B2	35	ASBVd	1.39642	-0.0497339
14	B2	36	ASBVd	1.39012	-0.0535555
14	B2	37	ASBVd	1.39088	-0.050324
14	B2	38	ASBVd	1.39189	-0.0468416
14	B2	39	ASBVd	1.39118	-0.045075
14	B2	40	ASBVd	1.38815	-0.0456321
14	B2	1	REC	0.306047	-0.0124722
14	B2	2	REC	0.309051	-0.0104568
14	B2	3	REC	0.314502	-0.00599458
14	B2	4	REC	0.318052	-0.00343312
14	B2	5	REC	0.321997	-0.000476124
14	B2	6	REC	0.323951	0.000488974
14	B2	7	REC	0.325067	0.000616477
14	B2	8	REC	0.327246	0.00180736
14	B2	9	REC	0.330192	0.00376469
14	B2	10	REC	0.331707	0.00429149
14	B2	11	REC	0.329948	0.00154384
14	B2	12	REC	0.330863	0.00146961
14	B2	13	REC	0.33147	0.00108887
14	B2	14	REC	0.330781	-0.000588786
14	B2	15	REC	0.332706	0.000347672
14	B2	16	REC	0.333012	-0.000335448
14	B2	17	REC	0.334048	-0.000288053
14	B2	18	REC	0.337217	0.00189313
14	B2	19	REC	0.338024	0.00171155
14	B2	20	REC	0.33573	-0.00157173
14	B2	21	REC	0.334275	-0.00401513
14	B2	22	REC	0.336635	-0.00264329
14	B2	23	REC	0.340589	0.00032259
14	B2	24	REC	0.346735	0.0054798
14	B2	25	REC	0.359634	0.0173901
14	B2	26	REC	0.380398	0.0371654
14	B2	27	REC	0.416876	0.0726548
14	B2	28	REC	0.473834	0.128625
14	B2	29	REC	0.556876	0.210678
14	B2	30	REC	0.655838	0.308651
14	B2	31	REC	0.762333	0.414158
14	B2	32	REC	0.865326	0.516163
14	B2	33	REC	0.957757	0.607605
14	B2	34	REC	1.03006	0.678916
14	B2	35	REC	1.08467	0.732545
14	B2	36	REC	1.11616	0.763046
14	B2	37	REC	1.13696	0.782856
14	B2	38	REC	1.15647	0.801376
14	B2	39	REC	1.16601	0.809929
14	B2	40	REC	1.16539	0.808323
15	B3	1	ASBVd	1.53776	-0.0471161
15	B3	2	ASBVd	1.53955	-0.0416218
15	B3	3	ASBVd	1.53854	-0.0389273
15	B3	4	ASBVd	1.54087	-0.0328907
15	B3	5	ASBVd	1.54323	-0.0268207
15	B3	6	ASBVd	1.54016	-0.0261797
15	B3	7	ASBVd	1.5405	-0.0221362
15	B3	8	ASBVd	1.54259	-0.0163411
15	B3	9	ASBVd	1.54156	-0.0136575
15	B3	10	ASBVd	1.54567	-0.00584716
15	B3	11	ASBVd	1.54595	-0.00185821
15	B3	12	ASBVd	1.54429	0.000187513
15	B3	13	ASBVd	1.54325	0.00286183
15	B3	14	ASBVd	1.54149	0.00480968
15	B3	15	ASBVd	1.54215	0.00917748
15	B3	16	ASBVd	1.54528	0.0160091
15	B3	17	ASBVd	1.54586	0.0203042
15	B3	18	ASBVd	1.54665	0.0247982
15	B3	19	ASBVd	1.54151	0.0233686
15	B3	20	ASBVd	1.53722	0.0227792
15	B3	21	ASBVd	1.53767	0.0269356
15	B3	22	ASBVd	1.53684	0.0298203
15	B3	23	ASBVd	1.53735	0.0340318
15	B3	24	ASBVd	1.541	0.0413925
15	B3	25	ASBVd	1.54212	0.0462202
15	B3	26	ASBVd	1.53876	0.0465669
15	B3	27	ASBVd	1.52454	0.0360538
15	B3	28	ASBVd	1.51072	0.0259431
15	B3	29	ASBVd	1.49688	0.0158058
15	B3	30	ASBVd	1.48306	0.00569625
15	B3	31	ASBVd	1.47133	-0.00232394
15	B3	32	ASBVd	1.45243	-0.0175161
15	B3	33	ASBVd	1.44159	-0.0246477
15	B3	34	ASBVd	1.43078	-0.0317591
15	B3	35	ASBVd	1.42072	-0.0381121
15	B3	36	ASBVd	1.41747	-0.0376493
15	B3	37	ASBVd	1.41553	-0.0358849
15	B3	38	ASBVd	1.41461	-0.0330915
15	B3	39	ASBVd	1.41688	-0.0271189
15	B3	40	ASBVd	1.41396	-0.0263289
15	B3	1	REC	0.306213	-0.0110965
15	B3	2	REC	0.306655	-0.0118343
15	B3	3	REC	0.312308	-0.00736091
15	B3	4	REC	0.318052	-0.00279594
15	B3	5	REC	0.322769	0.000741121
15	B3	6	REC	0.324059	0.000851718
15	B3	7	REC	0.32358	-0.000807347
15	B3	8	REC	0.327722	0.00215551
15	B3	9	REC	0.330034	0.00328791
15	B3	10	REC	0.331913	0.00398752
15	B3	11	REC	0.331268	0.00216267
15	B3	12	REC	0.331205	0.00091985
15	B3	13	REC	0.333327	0.00186226
15	B3	14	REC	0.334555	0.0019103
15	B3	15	REC	0.335177	0.00135333
15	B3	16	REC	0.334928	-7.56055e-05
15	B3	17	REC	0.336424	0.000240866
15	B3	18	REC	0.336561	-0.000802155
15	B3	19	REC	0.335214	-0.003329
15	B3	20	REC	0.337589	-0.00213283
15	B3	21	REC	0.338906	-0.00199606
15	B3	22	REC	0.341409	-0.000672811
15	B3	23	REC	0.343761	0.000499613
15	B3	24	REC	0.350363	0.00592215
15	B3	25	REC	0.365027	0.0194061
15	B3	26	REC	0.387539	0.0407389
15	B3	27	REC	0.424067	0.0760878
15	B3	28	REC	0.481826	0.132667
15	B3	29	REC	0.561868	0.211529
15	B3	30	REC	0.662342	0.310823
15	B3	31	REC	0.773599	0.4209
15	B3	32	REC	0.873414	0.519536
15	B3	33	REC	0.961042	0.605985
15	B3	34	REC	1.0283	0.672061
15	B3	35	REC	1.07843	0.721012
15	B3	36	REC	1.11462	0.756028
15	B3	37	REC	1.13978	0.780001
15	B3	38	REC	1.15551	0.794551
15	B3	39	REC	1.16735	0.805211
15	B3	40	REC	1.1718	0.808489
16	B4	1	ASBVd	1.4857	-0.0433281
16	B4	2	ASBVd	1.48868	-0.0365993
16	B4	3	ASBVd	1.494	-0.0275354
16	B4	4	ASBVd	1.49714	-0.0206504
16	B4	5	ASBVd	1.49214	-0.0219001
16	B4	6	ASBVd	1.48671	-0.0235847
16	B4	7	ASBVd	1.48745	-0.0190984
16	B4	8	ASBVd	1.48876	-0.0140428
16	B4	9	ASBVd	1.48492	-0.0141343
16	B4	10	ASBVd	1.4839	-0.0114124
16	B4	11	ASBVd	1.4875	-0.00406714
16	B4	12	ASBVd	1.48951	0.00169307
16	B4	13	ASBVd	1.48974	0.00567361
16	B4	14	ASBVd	1.48811	0.00778518
16	B4	15	ASBVd	1.48613	0.00955248
16	B4	16	ASBVd	1.4832	0.0103699
16	B4	17	ASBVd	1.48273	0.0136471
16	B4	18	ASBVd	1.48279	0.0174504
16	B4	19	ASBVd	1.47717	0.0155731
16	B4	20	ASBVd	1.47904	0.0211965
16	B4	21	ASBVd	1.4831	0.0290016
16	B4	22	ASBVd	1.47922	0.0288608
16	B4	23	ASBVd	1.47788	0.0312677
16	B4	24	ASBVd	1.47705	0.0341906
16	B4	25	ASBVd	1.4766	0.037481
16	B4	26	ASBVd	1.47	0.0346305
16	B4	27	ASBVd	1.45827	0.0266502
16	B4	28	ASBVd	1.45083	0.0229509
16	B4	29	ASBVd	1.43689	0.0127547
16	B4	30	ASBVd	1.41801	-0.00237921
16	B4	31	ASBVd	1.4066	-0.0100353
16	B4	32	ASBVd	1.3909	-0.0219908
16	B4	33	ASBVd	1.38305	-0.0260939
16	B4	34	ASBVd	1.38179	-0.0236128
16	B4	35	ASBVd	1.37708	-0.0245768
16	B4	36	ASBVd	1.37188	-0.0260313
16	B4	37	ASBVd	1.36709	-0.0270758
16	B4	38	ASBVd	1.36645	-0.0239698
16	B4	39	ASBVd	1.36813	-0.0185383
16	B4	40	ASBVd	1.36543	-0.017492
16	B4	1	REC	0.284537	-0.0123282
16	B4	2	REC	0.285296	-0.0128239
16	B4	3	REC	0.29328	-0.0060948
16	B4	4	REC	0.296359	-0.00427036
16	B4	5	REC	0.298896	-0.00298894
16	B4	6	REC	0.302849	-0.000290695
16	B4	7	REC	0.304778	0.000383377
16	B4	8	REC	0.30593	0.00028089
16	B4	9	REC	0.309918	0.00301401
16	B4	10	REC	0.312285	0.00412522
16	B4	11	REC	0.314444	0.00502933
16	B4	12	REC	0.313978	0.00330906
16	B4	13	REC	0.314468	0.00254407
16	B4	14	REC	0.316013	0.00283452
16	B4	15	REC	0.317134	0.00270036
16	B4	16	REC	0.316141	0.000452372
16	B4	17	REC	0.316941	-2.34866e-06
16	B4	18	REC	0.319425	0.00122673
16	B4	19	REC	0.317769	-0.00168495
16	B4	20	REC	0.318386	-0.00232266
16	B4	21	REC	0.318491	-0.00347273
16	B4	22	REC	0.320884	-0.00233466
16	B4	23	REC	0.322035	-0.0024378
16	B4	24	REC	0.329478	0.00375033
16	B4	25	REC	0.343651	0.0166682
16	B4	26	REC	0.361524	0.0332858
16	B4	27	REC	0.395096	0.0656032
16	B4	28	REC	0.44956	0.118812
16	B4	29	REC	0.528146	0.196144
16	B4	30	REC	0.622672	0.289415
16	B4	31	REC	0.730325	0.395813
16	B4	32	REC	0.831729	0.495962
16	B4	33	REC	0.92444	0.587417
16	B4	34	REC	0.999136	0.660858
16	B4	35	REC	1.05165	0.712119
16	B4	36	REC	1.08631	0.745519
16	B4	37	REC	1.10939	0.767353
16	B4	38	REC	1.12624	0.782941
16	B4	39	REC	1.13706	0.792504
16	B4	40	REC	1.13997	0.79416
17	B5	1	ASBVd	1.47041	-0.0384559
17	B5	2	ASBVd	1.47143	-0.0343693
17	B5	3	ASBVd	1.47558	-0.0271476
17	B5	4	ASBVd	1.47914	-0.0205184
17	B5	5	ASBVd	1.47674	-0.0198468
17	B5	6	ASBVd	1.47329	-0.0202263
17	B5	7	ASBVd	1.47402	-0.0164215
17	B5	8	ASBVd	1.47815	-0.0092209
17	B5	9	ASBVd	1.48059	-0.00370206
17	B5	10	ASBVd	1.47922	-0.00200709
17	B5	11	ASBVd	1.47383	-0.00432734
17	B5	12	ASBVd	1.4703	-0.00478351
17	B5	13	ASBVd	1.4739	0.00189333
17	B5	14	ASBVd	1.47259	0.00365303
17	B5	15	ASBVd	1.47069	0.00482323
17	B5	16	ASBVd	1.46984	0.00704295
17	B5	17	ASBVd	1.46952	0.00979685
17	B5	18	ASBVd	1.47117	0.0145135
17	B5	19	ASBVd	1.47439	0.0208045
17	B5	20	ASBVd	1.47367	0.0231642
17	B5	21	ASBVd	1.47181	0.0243763
17	B5	22	ASBVd	1.46812	0.0237533
17	B5	23	ASBVd	1.46591	0.0246165
17	B5	24	ASBVd	1.46634	0.0281201
17	B5	25	ASBVd	1.46893	0.0337743
17	B5	26	ASBVd	1.46584	0.0337614
17	B5	27	ASBVd	1.45903	0.03002
17	B5	28	ASBVd	1.4484	0.0224605
17	B5	29	ASBVd	1.43543	0.012564
17	B5	30	ASBVd	1.41933	-0.00046158
17	B5	31	ASBVd	1.40493	-0.0117919
17	B5	32	ASBVd	1.38913	-0.024525
17	B5	33	ASBVd	1.38025	-0.0303328
17	B5	34	ASBVd	1.37894	-0.0285707
17	B5	35	ASBVd	1.37843	-0.0260066
17	B5	36	ASBVd	1.37733	-0.0240322
17	B5	37	ASBVd	1.37698	-0.0213154
17	B5	38	ASBVd	1.37988	-0.0153437
17	B5	39	ASBVd	1.38359	-0.00855679
17	B5	40	ASBVd	1.38757	-0.00150408
17	B5	1	REC	0.295464	-0.0119196
17	B5	2	REC	0.297162	-0.0113704
17	B5	3	REC	0.302186	-0.00749535
17	B5	4	REC	0.308048	-0.0027829
17	B5	5	REC	0.311124	-0.000855112
17	B5	6	REC	0.31289	-0.00023875
17	B5	7	REC	0.315318	0.00104063
17	B5	8	REC	0.316179	0.000752934
17	B5	9	REC	0.319668	0.00309285
17	B5	10	REC	0.321502	0.00377761
17	B5	11	REC	0.322599	0.00372599
17	B5	12	REC	0.323356	0.00333422
17	B5	13	REC	0.323766	0.00259542
17	B5	14	REC	0.324083	0.00176309
17	B5	15	REC	0.32414	0.000671211
17	B5	16	REC	0.324369	-0.000247872
17	B5	17	REC	0.325429	-0.000336991
17	B5	18	REC	0.326196	-0.000718887
17	B5	19	REC	0.325767	-0.00229693
17	B5	20	REC	0.327962	-0.00125073
17	B5	21	REC	0.328414	-0.00194793
17	B5	22	REC	0.328998	-0.00251288
17	B5	23	REC	0.33259	-6.96302e-05
17	B5	24	REC	0.338319	0.00451089
17	B5	25	REC	0.351626	0.0166692
17	B5	26	REC	0.374841	0.0387346
17	B5	27	REC	0.409182	0.0719265
17	B5	28	REC	0.463297	0.124894
17	B5	29	REC	0.542193	0.20264
17	B5	30	REC	0.637934	0.297232
17	B5	31	REC	0.739778	0.397928
17	B5	32	REC	0.838506	0.495506
17	B5	33	REC	0.925704	0.581556
17	B5	34	REC	0.99598	0.650683
17	B5	35	REC	1.04915	0.7027
17	B5	36	REC	1.0863	0.738709
17	B5	37	REC	1.11278	0.76404
17	B5	38	REC	1.12857	0.778677
17	B5	39	REC	1.13955	0.788511
17	B5	40	REC	1.14029	0.788095
18	B6	1	ASBVd	1.51987	-0.0540767
18	B6	2	ASBVd	1.52074	-0.0493509
18	B6	3	ASBVd	1.53	-0.0362395
18	B6	4	ASBVd	1.53275	-0.0296326
18	B6	5	ASBVd	1.53163	-0.0269016
18	B6	6	ASBVd	1.52732	-0.027355
18	B6	7	ASBVd	1.52514	-0.0256855
18	B6	8	ASBVd	1.52294	-0.0240249
18	B6	9	ASBVd	1.53117	-0.0119452
18	B6	10	ASBVd	1.53199	-0.00727406
18	B6	11	ASBVd	1.53079	-0.00461745
18	B6	12	ASBVd	1.53291	0.0013583
18	B6	13	ASBVd	1.53677	0.00906414
18	B6	14	ASBVd	1.53767	0.013822
18	B6	15	ASBVd	1.53375	0.013759
18	B6	16	ASBVd	1.52579	0.00964942
18	B6	17	ASBVd	1.52521	0.0129257
18	B6	18	ASBVd	1.52904	0.0206002
18	B6	19	ASBVd	1.5305	0.0259158
18	B6	20	ASBVd	1.52564	0.0249156
18	B6	21	ASBVd	1.52511	0.0282387
18	B6	22	ASBVd	1.52595	0.0329236
18	B6	23	ASBVd	1.52488	0.0357122
18	B6	24	ASBVd	1.52627	0.0409559
18	B6	25	ASBVd	1.52314	0.0416762
18	B6	26	ASBVd	1.52096	0.043352
18	B6	27	ASBVd	1.51038	0.036623
18	B6	28	ASBVd	1.49702	0.0271137
18	B6	29	ASBVd	1.48246	0.0164109
18	B6	30	ASBVd	1.46838	0.00618475
18	B6	31	ASBVd	1.45315	-0.00519589
18	B6	32	ASBVd	1.43787	-0.0166217
18	B6	33	ASBVd	1.4285	-0.0221373
18	B6	34	ASBVd	1.41661	-0.0301749
18	B6	35	ASBVd	1.40544	-0.0374865
18	B6	36	ASBVd	1.40075	-0.0383271
18	B6	37	ASBVd	1.39891	-0.0363072
18	B6	38	ASBVd	1.39796	-0.0334042
18	B6	39	ASBVd	1.39965	-0.0278703
18	B6	40	ASBVd	1.39765	-0.0260089
18	B6	1	REC	0.299592	-0.0100903
18	B6	2	REC	0.299915	-0.0109768
18	B6	3	REC	0.304675	-0.00742498
18	B6	4	REC	0.31121	-0.00209865
18	B6	5	REC	0.314415	-0.000101864
18	B6	6	REC	0.316032	0.000306188
18	B6	7	REC	0.317681	0.000746755
18	B6	8	REC	0.319377	0.00123399
18	B6	9	REC	0.321308	0.00195589
18	B6	10	REC	0.322543	0.00198242
18	B6	11	REC	0.324045	0.002276
18	B6	12	REC	0.327021	0.00404283
18	B6	13	REC	0.325836	0.00164896
18	B6	14	REC	0.326846	0.00145119
18	B6	15	REC	0.327849	0.00124475
18	B6	16	REC	0.327022	-0.000790932
18	B6	17	REC	0.330932	0.00191121
18	B6	18	REC	0.331478	0.00124802
18	B6	19	REC	0.329899	-0.00153975
18	B6	20	REC	0.330196	-0.0024508
18	B6	21	REC	0.330615	-0.00324134
18	B6	22	REC	0.332987	-0.00207777
18	B6	23	REC	0.335951	-0.000322116
18	B6	24	REC	0.341594	0.0041116
18	B6	25	REC	0.355364	0.0166738
18	B6	26	REC	0.37769	0.0377912
18	B6	27	REC	0.412848	0.0717406
18	B6	28	REC	0.469213	0.126896
18	B6	29	REC	0.549014	0.205489
18	B6	30	REC	0.647046	0.302312
18	B6	31	REC	0.752988	0.407046
18	B6	32	REC	0.853158	0.506006
18	B6	33	REC	0.94329	0.59493
18	B6	34	REC	1.01447	0.664903
18	B6	35	REC	1.06318	0.712408
18	B6	36	REC	1.10047	0.748484
18	B6	37	REC	1.12451	0.771318
18	B6	38	REC	1.13974	0.785335
18	B6	39	REC	1.15156	0.795946
18	B6	40	REC	1.15785	0.801029
19	B7	1	ASBVd	1.49804	-0.0416998
19	B7	2	ASBVd	1.4981	-0.0380906
19	B7	3	ASBVd	1.49834	-0.034297
19	B7	4	ASBVd	1.49391	-0.0351862
19	B7	5	ASBVd	1.49815	-0.0274011
19	B7	6	ASBVd	1.49716	-0.0248445
19	B7	7	ASBVd	1.50115	-0.0173009
19	B7	8	ASBVd	1.50397	-0.0109418
19	B7	9	ASBVd	1.50178	-0.00958394
19	B7	10	ASBVd	1.50296	-0.00485858
19	B7	11	ASBVd	1.5038	-0.000472002
19	B7	12	ASBVd	1.50399	0.00327215
19	B7	13	ASBVd	1.50057	0.00339986
19	B7	14	ASBVd	1.49714	0.00351278
19	B7	15	ASBVd	1.49863	0.00854606
19	B7	16	ASBVd	1.49607	0.00953422
19	B7	17	ASBVd	1.49902	0.0160335
19	B7	18	ASBVd	1.50057	0.0211314
19	B7	19	ASBVd	1.50114	0.0252423
19	B7	20	ASBVd	1.49739	0.0250416
19	B7	21	ASBVd	1.49148	0.022675
19	B7	22	ASBVd	1.49067	0.0254157
19	B7	23	ASBVd	1.49577	0.0340613
19	B7	24	ASBVd	1.49381	0.0356502
19	B7	25	ASBVd	1.49191	0.0372975
19	B7	26	ASBVd	1.49139	0.0403254
19	B7	27	ASBVd	1.48451	0.0369927
19	B7	28	ASBVd	1.47191	0.0279325
19	B7	29	ASBVd	1.45991	0.0194848
19	B7	30	ASBVd	1.43904	0.00215952
19	B7	31	ASBVd	1.42242	-0.0109141
19	B7	32	ASBVd	1.41239	-0.0173962
19	B7	33	ASBVd	1.40006	-0.026181
19	B7	34	ASBVd	1.39293	-0.0297651
19	B7	35	ASBVd	1.38507	-0.0340792
19	B7	36	ASBVd	1.38267	-0.0329275
19	B7	37	ASBVd	1.37846	-0.0335959
19	B7	38	ASBVd	1.38008	-0.028429
19	B7	39	ASBVd	1.38542	-0.0195345
19	B7	40	ASBVd	1.38505	-0.0163579
19	B7	1	REC	0.302009	-0.00990069
19	B7	2	REC	0.3032	-0.00993858
19	B7	3	REC	0.307808	-0.00655856
19	B7	4	REC	0.311298	-0.00429801
19	B7	5	REC	0.314883	-0.00194137
19	B7	6	REC	0.317322	-0.000731168
19	B7	7	REC	0.32038	0.00109758
19	B7	8	REC	0.323622	0.00311116
19	B7	9	REC	0.325185	0.00344568
19	B7	10	REC	0.327421	0.00445207
19	B7	11	REC	0.326618	0.00242076
19	B7	12	REC	0.328012	0.00258597
19	B7	13	REC	0.32832	0.0016648
19	B7	14	REC	0.329616	0.00173277
19	B7	15	REC	0.330988	0.00187557
19	B7	16	REC	0.330576	0.00023506
19	B7	17	REC	0.33166	8.97621e-05
19	B7	18	REC	0.333869	0.00107058
19	B7	19	REC	0.332445	-0.00158235
19	B7	20	REC	0.332839	-0.0024176
19	B7	21	REC	0.332899	-0.00358607
19	B7	22	REC	0.336052	-0.0016621
19	B7	23	REC	0.337938	-0.00100453
19	B7	24	REC	0.34481	0.00463793
19	B7	25	REC	0.359916	0.0185157
19	B7	26	REC	0.381759	0.0391301
19	B7	27	REC	0.416364	0.0725057
19	B7	28	REC	0.469731	0.124644
19	B7	29	REC	0.550419	0.204103
19	B7	30	REC	0.645236	0.297691
19	B7	31	REC	0.749267	0.400494
19	B7	32	REC	0.851256	0.501254
19	B7	33	REC	0.935564	0.584333
19	B7	34	REC	1.00532	0.652858
19	B7	35	REC	1.05719	0.703502
19	B7	36	REC	1.09413	0.739216
19	B7	37	REC	1.11607	0.759922
19	B7	38	REC	1.13323	0.775854
19	B7	39	REC	1.14622	0.787619
19	B7	40	REC	1.14919	0.789353
20	B8	1	ASBVd	1.47851	-0.0499184
20	B8	2	ASBVd	1.48061	-0.0438558
20	B8	3	ASBVd	1.48509	-0.0354124
20	B8	4	ASBVd	1.48927	-0.0272607
20	B8	5	ASBVd	1.49092	-0.021649
20	B8	6	ASBVd	1.48669	-0.0219129
20	B8	7	ASBVd	1.48471	-0.0199283
20	B8	8	ASBVd	1.4842	-0.0164732
20	B8	9	ASBVd	1.4767	-0.0200051
20	B8	10	ASBVd	1.4802	-0.0125446
20	B8	11	ASBVd	1.48601	-0.00277023
20	B8	12	ASBVd	1.48401	-0.000798311
20	B8	13	ASBVd	1.48203	0.00118028
20	B8	14	ASBVd	1.48356	0.00667544
20	B8	15	ASBVd	1.48144	0.00852087
20	B8	16	ASBVd	1.47868	0.00972723
20	B8	17	ASBVd	1.48005	0.0150691
20	B8	18	ASBVd	1.48097	0.0199508
20	B8	19	ASBVd	1.48283	0.0257778
20	B8	20	ASBVd	1.48241	0.0293222
20	B8	21	ASBVd	1.47878	0.0296575
20	B8	22	ASBVd	1.4744	0.0292413
20	B8	23	ASBVd	1.47234	0.0311486
20	B8	24	ASBVd	1.46966	0.0324296
20	B8	25	ASBVd	1.4756	0.0423372
20	B8	26	ASBVd	1.47304	0.0437445
20	B8	27	ASBVd	1.46496	0.0396298
20	B8	28	ASBVd	1.4506	0.0292371
20	B8	29	ASBVd	1.43703	0.0196357
20	B8	30	ASBVd	1.41772	0.00428655
20	B8	31	ASBVd	1.40541	-0.00405337
20	B8	32	ASBVd	1.39239	-0.0131083
20	B8	33	ASBVd	1.38145	-0.0200908
20	B8	34	ASBVd	1.36674	-0.0308316
20	B8	35	ASBVd	1.35972	-0.0338861
20	B8	36	ASBVd	1.3505	-0.0391453
20	B8	37	ASBVd	1.34756	-0.0381164
20	B8	38	ASBVd	1.35119	-0.0305188
20	B8	39	ASBVd	1.34868	-0.0290662
20	B8	40	ASBVd	1.34341	-0.0303713
20	B8	1	REC	0.29059	-0.0115143
20	B8	2	REC	0.292678	-0.0108294
20	B8	3	REC	0.297758	-0.0071518
20	B8	4	REC	0.303429	-0.00288394
20	B8	5	REC	0.306806	-0.000910418
20	B8	6	REC	0.308709	-0.000409546
20	B8	7	REC	0.311685	0.00116305
20	B8	8	REC	0.315329	0.00340402
20	B8	9	REC	0.316391	0.00306363
20	B8	10	REC	0.318623	0.00389242
20	B8	11	REC	0.317888	0.0017548
20	B8	12	REC	0.318732	0.00119531
20	B8	13	REC	0.319063	0.000123155
20	B8	14	REC	0.322586	0.00224331
20	B8	15	REC	0.323423	0.00167746
20	B8	16	REC	0.324006	0.000857975
20	B8	17	REC	0.324813	0.00026236
20	B8	18	REC	0.326688	0.000733997
20	B8	19	REC	0.326946	-0.000410934
20	B8	20	REC	0.325434	-0.00332547
20	B8	21	REC	0.326304	-0.00385853
20	B8	22	REC	0.328625	-0.00294045
20	B8	23	REC	0.334488	0.0015196
20	B8	24	REC	0.338755	0.00438362
20	B8	25	REC	0.349645	0.0138704
20	B8	26	REC	0.371809	0.0346319
20	B8	27	REC	0.406447	0.0678671
20	B8	28	REC	0.461775	0.121792
20	B8	29	REC	0.539036	0.197649
20	B8	30	REC	0.6323	0.289511
20	B8	31	REC	0.737796	0.393604
20	B8	32	REC	0.838464	0.492869
20	B8	33	REC	0.929078	0.58208
20	B8	34	REC	0.999753	0.651352
20	B8	35	REC	1.05311	0.703309
20	B8	36	REC	1.08852	0.737315
20	B8	37	REC	1.11354	0.760927
20	B8	38	REC	1.13101	0.776997
20	B8	39	REC	1.13985	0.784439
20	B8	40	REC	1.14315	0.786327
21	B9	1	ASBVd	1.51619	-0.0386917
21	B9	2	ASBVd	1.51609	-0.0361165
21	B9	3	ASBVd	1.51536	-0.0341612
21	B9	4	ASBVd	1.51996	-0.0268855
21	B9	5	ASBVd	1.527	-0.0171643
21	B9	6	ASBVd	1.52821	-0.0132846
21	B9	7	ASBVd	1.52656	-0.012251
21	B9	8	ASBVd	1.5261	-0.0100328
21	B9	9	ASBVd	1.52396	-0.00949788
21	B9	10	ASBVd	1.52599	-0.00478342
21	B9	11	ASBVd	1.53038	0.00228364
21	B9	12	ASBVd	1.52729	0.00186591
21	B9	13	ASBVd	1.52693	0.00418665
21	B9	14	ASBVd	1.52668	0.00661217
21	B9	15	ASBVd	1.52522	0.0078381
21	B9	16	ASBVd	1.52738	0.0126734
21	B9	17	ASBVd	1.52561	0.0135767
21	B9	18	ASBVd	1.52266	0.0133091
21	B9	19	ASBVd	1.52434	0.0176679
21	B9	20	ASBVd	1.52305	0.0190587
21	B9	21	ASBVd	1.52389	0.0225701
21	B9	22	ASBVd	1.52443	0.02579
21	B9	23	ASBVd	1.52112	0.0251601
21	B9	24	ASBVd	1.51891	0.0256311
21	B9	25	ASBVd	1.52035	0.0297443
21	B9	26	ASBVd	1.51807	0.0301441
21	B9	27	ASBVd	1.51305	0.0278006
21	B9	28	ASBVd	1.50017	0.0176069
21	B9	29	ASBVd	1.48796	0.00807319
21	B9	30	ASBVd	1.47189	-0.00532393
21	B9	31	ASBVd	1.46018	-0.014358
21	B9	32	ASBVd	1.44651	-0.0253501
21	B9	33	ASBVd	1.44006	-0.0291142
21	B9	34	ASBVd	1.43617	-0.0303316
21	B9	35	ASBVd	1.434	-0.0298198
21	B9	36	ASBVd	1.43916	-0.0219793
21	B9	37	ASBVd	1.44496	-0.0135048
21	B9	38	ASBVd	1.4443	-0.0114859
21	B9	39	ASBVd	1.45084	-0.00226429
21	B9	40	ASBVd	1.461	0.0105701
21	B9	1	REC	0.298225	-0.0132435
21	B9	2	REC	0.300633	-0.0121095
21	B9	3	REC	0.307484	-0.00653288
21	B9	4	REC	0.313714	-0.00157675
21	B9	5	REC	0.316379	-0.000185634
21	B9	6	REC	0.317274	-0.000565193
21	B9	7	REC	0.319727	0.000614505
21	B9	8	REC	0.322379	0.00199191
21	B9	9	REC	0.324651	0.00298988
21	B9	10	REC	0.323453	0.000518282
21	B9	11	REC	0.325049	0.000840061
21	B9	12	REC	0.329245	0.00376272
21	B9	13	REC	0.32993	0.00317338
21	B9	14	REC	0.329756	0.0017252
21	B9	15	REC	0.330512	0.00120721
21	B9	16	REC	0.331143	0.000564404
21	B9	17	REC	0.330832	-0.00102048
21	B9	18	REC	0.332449	-0.000677781
21	B9	19	REC	0.332312	-0.00208895
21	B9	20	REC	0.334745	-0.000929605
21	B9	21	REC	0.334477	-0.00247151
21	B9	22	REC	0.336741	-0.00148145
21	B9	23	REC	0.339639	0.000142691
21	B9	24	REC	0.343614	0.00284389
21	B9	25	REC	0.357597	0.015552
21	B9	26	REC	0.379867	0.0365487
21	B9	27	REC	0.411689	0.0670962
21	B9	28	REC	0.463965	0.118098
21	B9	29	REC	0.541164	0.194023
21	B9	30	REC	0.631998	0.283584
21	B9	31	REC	0.736401	0.386713
21	B9	32	REC	0.83376	0.482797
21	B9	33	REC	0.927064	0.574828
21	B9	34	REC	0.999696	0.646185
21	B9	35	REC	1.0509	0.69612
21	B9	36	REC	1.09218	0.736122
21	B9	37	REC	1.11864	0.761304
21	B9	38	REC	1.13433	0.775721
21	B9	39	REC	1.14728	0.787398
21	B9	40	REC	1.1515	0.790348
22	B10	1	ASBVd	1.53622	-0.0359643
22	B10	2	ASBVd	1.53598	-0.0327657
22	B10	3	ASBVd	1.53393	-0.0313664
22	B10	4	ASBVd	1.53419	-0.0276668
22	B10	5	ASBVd	1.53615	-0.0222539
22	B10	6	ASBVd	1.53485	-0.0201165
22	B10	7	ASBVd	1.53754	-0.0139767
22	B10	8	ASBVd	1.53894	-0.00913776
22	B10	9	ASBVd	1.53668	-0.00794912
22	B10	10	ASBVd	1.53794	-0.00324404
22	B10	11	ASBVd	1.53391	-0.00383603
22	B10	12	ASBVd	1.53515	0.000851165
22	B10	13	ASBVd	1.53572	0.00486662
22	B10	14	ASBVd	1.5345	0.00709226
22	B10	15	ASBVd	1.5289	0.00492993
22	B10	16	ASBVd	1.52543	0.00491038
22	B10	17	ASBVd	1.5293	0.0122246
22	B10	18	ASBVd	1.52802	0.0143886
22	B10	19	ASBVd	1.53021	0.0200178
22	B10	20	ASBVd	1.52793	0.0211826
22	B10	21	ASBVd	1.52682	0.0235195
22	B10	22	ASBVd	1.52569	0.0258285
22	B10	23	ASBVd	1.52733	0.0309196
22	B10	24	ASBVd	1.5269	0.033931
22	B10	25	ASBVd	1.52409	0.0345643
22	B10	26	ASBVd	1.51626	0.0301752
22	B10	27	ASBVd	1.5108	0.0281636
22	B10	28	ASBVd	1.50178	0.0225838
22	B10	29	ASBVd	1.49386	0.018112
22	B10	30	ASBVd	1.47656	0.0042548
22	B10	31	ASBVd	1.45831	-0.0105499
22	B10	32	ASBVd	1.44687	-0.0185435
22	B10	33	ASBVd	1.43808	-0.0238864
22	B10	34	ASBVd	1.43055	-0.0279727
22	B10	35	ASBVd	1.42391	-0.0311738
22	B10	36	ASBVd	1.42104	-0.0305964
22	B10	37	ASBVd	1.41989	-0.0283079
22	B10	38	ASBVd	1.42363	-0.0211187
22	B10	39	ASBVd	1.43049	-0.0108198
22	B10	40	ASBVd	1.43424	-0.00362392
22	B10	1	REC	0.300358	-0.0127724
22	B10	2	REC	0.302573	-0.011828
22	B10	3	REC	0.307415	-0.00825595
22	B10	4	REC	0.3124	-0.00454177
22	B10	5	REC	0.31662	-0.00159145
22	B10	6	REC	0.320983	0.00150103
22	B10	7	REC	0.323051	0.00229962
22	B10	8	REC	0.326466	0.00444412
22	B10	9	REC	0.326873	0.00358067
22	B10	10	REC	0.326833	0.00227092
22	B10	11	REC	0.329447	0.00361514
22	B10	12	REC	0.330203	0.00310028
22	B10	13	REC	0.32867	0.000297982
22	B10	14	REC	0.329588	-5.5016e-05
22	B10	15	REC	0.331762	0.000849644
22	B10	16	REC	0.332302	0.000119408
22	B10	17	REC	0.333342	-0.000110655
22	B10	18	REC	0.334212	-0.000511486
22	B10	19	REC	0.334645	-0.00134818
22	B10	20	REC	0.33632	-0.000943718
22	B10	21	REC	0.337093	-0.00144012
22	B10	22	REC	0.337961	-0.00184271
22	B10	23	REC	0.339636	-0.00143775
22	B10	24	REC	0.346365	0.00402121
22	B10	25	REC	0.361009	0.017395
22	B10	26	REC	0.381888	0.0370037
22	B10	27	REC	0.417646	0.0714921
22	B10	28	REC	0.473725	0.126301
22	B10	29	REC	0.555375	0.20668
22	B10	30	REC	0.651677	0.301713
22	B10	31	REC	0.757341	0.406106
22	B10	32	REC	0.859691	0.507186
22	B10	33	REC	0.949533	0.595757
22	B10	34	REC	1.02376	0.668714
22	B10	35	REC	1.07629	0.719971
22	B10	36	REC	1.11347	0.755883
22	B10	37	REC	1.13609	0.777232
22	B10	38	REC	1.1545	0.794374
22	B10	39	REC	1.16539	0.803994
22	B10	40	REC	1.17047	0.807805
23	B11	1	ASBVd	1.55674	-0.0502718
23	B11	2	ASBVd	1.55763	-0.0458621
23	B11	3	ASBVd	1.55732	-0.0426451
23	B11	4	ASBVd	1.55849	-0.0379493
23	B11	5	ASBVd	1.55495	-0.0379585
23	B11	6	ASBVd	1.57046	-0.0189299
23	B11	7	ASBVd	1.57552	-0.0103443
23	B11	8	ASBVd	1.57605	-0.00628459
23	B11	9	ASBVd	1.57432	-0.0044891
23	B11	10	ASBVd	1.57566	0.000380087
23	B11	11	ASBVd	1.57105	-0.000708691
23	B11	12	ASBVd	1.56711	-0.00111988
23	B11	13	ASBVd	1.56518	0.00046723
23	B11	14	ASBVd	1.57073	0.00954844
23	B11	15	ASBVd	1.57106	0.013398
23	B11	16	ASBVd	1.56728	0.0131491
23	B11	17	ASBVd	1.56437	0.013763
23	B11	18	ASBVd	1.56472	0.0176362
23	B11	19	ASBVd	1.56526	0.0217026
23	B11	20	ASBVd	1.56257	0.0225446
23	B11	21	ASBVd	1.5624	0.0258955
23	B11	22	ASBVd	1.56135	0.0283663
23	B11	23	ASBVd	1.56082	0.0313691
23	B11	24	ASBVd	1.56227	0.0363445
23	B11	25	ASBVd	1.56083	0.0384267
23	B11	26	ASBVd	1.55866	0.039778
23	B11	27	ASBVd	1.54955	0.0341947
23	B11	28	ASBVd	1.53552	0.0236959
23	B11	29	ASBVd	1.52541	0.0171089
23	B11	30	ASBVd	1.50465	-0.000124475
23	B11	31	ASBVd	1.49214	-0.00911182
23	B11	32	ASBVd	1.48085	-0.0168735
23	B11	33	ASBVd	1.46857	-0.0256319
23	B11	34	ASBVd	1.45932	-0.031349
23	B11	35	ASBVd	1.45456	-0.0325902
23	B11	36	ASBVd	1.4497	-0.0339239
23	B11	37	ASBVd	1.44824	-0.0318535
23	B11	38	ASBVd	1.4504	-0.0261689
23	B11	39	ASBVd	1.45333	-0.0197121
23	B11	40	ASBVd	1.45441	-0.0151132
23	B11	1	REC	0.297626	-0.0151033
23	B11	2	REC	0.299842	-0.0141221
23	B11	3	REC	0.305531	-0.00966794
23	B11	4	REC	0.311535	-0.00489852
23	B11	5	REC	0.316021	-0.00164743
23	B11	6	REC	0.32049	0.00158714
23	B11	7	REC	0.321995	0.0018571
23	B11	8	REC	0.325821	0.00444884
23	B11	9	REC	0.32844	0.00583287
23	B11	10	REC	0.32895	0.00510863
23	B11	11	REC	0.327797	0.00272061
23	B11	12	REC	0.327423	0.00111233
23	B11	13	REC	0.328391	0.000845137
23	B11	14	REC	0.331275	0.00249494
23	B11	15	REC	0.332029	0.00201386
23	B11	16	REC	0.331123	-0.00012609
23	B11	17	REC	0.33058	-0.00190433
23	B11	18	REC	0.331725	-0.00199372
23	B11	19	REC	0.33154	-0.00341329
23	B11	20	REC	0.334694	-0.00149365
23	B11	21	REC	0.334697	-0.00272596
23	B11	22	REC	0.337205	-0.0014522
23	B11	23	REC	0.341193	0.00130166
23	B11	24	REC	0.348856	0.00772961
23	B11	25	REC	0.36005	0.0176894
23	B11	26	REC	0.380091	0.0364952
23	B11	27	REC	0.417807	0.0729763
23	B11	28	REC	0.474594	0.128529
23	B11	29	REC	0.557137	0.209837
23	B11	30	REC	0.655203	0.306669
23	B11	31	REC	0.764942	0.415173
23	B11	32	REC	0.867833	0.51683
23	B11	33	REC	0.959748	0.60751
23	B11	34	REC	1.03092	0.67745
23	B11	35	REC	1.0848	0.730097
23	B11	36	REC	1.12188	0.765935
23	B11	37	REC	1.14719	0.790009
23	B11	38	REC	1.16237	0.803962
23	B11	39	REC	1.17491	0.815268
23	B11	40	REC	1.17946	0.818575
24	B12	1	ASBVd	1.45661	-0.0417961
24	B12	2	ASBVd	1.45983	-0.0377408
24	B12	3	ASBVd	1.46471	-0.0320269
24	B12	4	ASBVd	1.46721	-0.0286959
24	B12	5	ASBVd	1.48769	-0.00738487
24	B12	6	ASBVd	1.49261	-0.00162758
24	B12	7	ASBVd	1.49122	-0.00218075
24	B12	8	ASBVd	1.49834	0.00576498
24	B12	9	ASBVd	1.49921	0.00747261
24	B12	10	ASBVd	1.49654	0.00563246
24	B12	11	ASBVd	1.49933	0.00926055
24	B12	12	ASBVd	1.49625	0.00700745
24	B12	13	ASBVd	1.49554	0.00713914
24	B12	14	ASBVd	1.50223	0.0146536
24	B12	15	ASBVd	1.49682	0.0100856
24	B12	16	ASBVd	1.49236	0.00645499
24	B12	17	ASBVd	1.49211	0.00703764
24	B12	18	ASBVd	1.49166	0.00742443
24	B12	19	ASBVd	1.49161	0.00820354
24	B12	20	ASBVd	1.49708	0.0145082
24	B12	21	ASBVd	1.49249	0.01075
24	B12	22	ASBVd	1.48863	0.00772825
24	B12	23	ASBVd	1.48903	0.00895559
24	B12	24	ASBVd	1.48798	0.00874228
24	B12	25	ASBVd	1.49037	0.0119635
24	B12	26	ASBVd	1.48799	0.0104213
24	B12	27	ASBVd	1.48404	0.00729484
24	B12	28	ASBVd	1.47352	-0.0023856
24	B12	29	ASBVd	1.46332	-0.0117579
24	B12	30	ASBVd	1.44974	-0.0245027
24	B12	31	ASBVd	1.44212	-0.0312872
24	B12	32	ASBVd	1.44212	-0.0304588
24	B12	33	ASBVd	1.44058	-0.0311614
24	B12	34	ASBVd	1.44525	-0.0256532
24	B12	35	ASBVd	1.45643	-0.0136431
24	B12	36	ASBVd	1.4641	-0.005138
24	B12	37	ASBVd	1.47936	0.0109521
24	B12	38	ASBVd	1.49317	0.0255916
24	B12	39	ASBVd	1.5016	0.0348592
24	B12	40	ASBVd	1.50966	0.0437504
24	B12	1	REC	0.295357	-0.0137811
24	B12	2	REC	0.297751	-0.0122194
24	B12	3	REC	0.302378	-0.00842407
24	B12	4	REC	0.307978	-0.0036569
24	B12	5	REC	0.313199	0.000731957
24	B12	6	REC	0.314529	0.00123021
24	B12	7	REC	0.31586	0.00172891
24	B12	8	REC	0.317656	0.00269306
24	B12	9	REC	0.31705	0.00125455
24	B12	10	REC	0.319341	0.00271342
24	B12	11	REC	0.320353	0.00289344
24	B12	12	REC	0.32046	0.00216786
24	B12	13	REC	0.319986	0.000861582
24	B12	14	REC	0.32289	0.00293334
24	B12	15	REC	0.322559	0.00177011
24	B12	16	REC	0.322805	0.00118448
24	B12	17	REC	0.321782	-0.000670786
24	B12	18	REC	0.322108	-0.00117753
24	B12	19	REC	0.321735	-0.0023823
24	B12	20	REC	0.323036	-0.001914
24	B12	21	REC	0.322855	-0.00292673
24	B12	22	REC	0.324592	-0.00202185
24	B12	23	REC	0.328457	0.00101124
24	B12	24	REC	0.335695	0.00741628
24	B12	25	REC	0.34812	0.0190092
24	B12	26	REC	0.367355	0.0374124
24	B12	27	REC	0.400831	0.0700563
24	B12	28	REC	0.452645	0.121037
24	B12	29	REC	0.530536	0.198097
24	B12	30	REC	0.623303	0.290032
24	B12	31	REC	0.721939	0.387835
24	B12	32	REC	0.821391	0.486455
24	B12	33	REC	0.910556	0.574788
24	B12	34	REC	0.979403	0.642803
24	B12	35	REC	1.03011	0.692675
24	B12	36	REC	1.06594	0.727677
24	B12	37	REC	1.09245	0.75335
24	B12	38	REC	1.10833	0.768403
24	B12	39	REC	1.11711	0.776354
24	B12	40	REC	1.11739	0.775799
25	C1	1	ASBVd	1.48146	-0.0389903
25	C1	2	ASBVd	1.48421	-0.0327471
25	C1	3	ASBVd	1.48489	-0.0285868
25	C1	4	ASBVd	1.48496	-0.0250279
25	C1	5	ASBVd	1.48445	-0.0220496
25	C1	6	ASBVd	1.47722	-0.0257888
25	C1	7	ASBVd	1.48076	-0.0187629
25	C1	8	ASBVd	1.48338	-0.0126571
25	C1	9	ASBVd	1.48202	-0.0105346
25	C1	10	ASBVd	1.48174	-0.00732317
25	C1	11	ASBVd	1.47891	-0.0066653
25	C1	12	ASBVd	1.48281	0.000720734
25	C1	13	ASBVd	1.48163	0.00302941
25	C1	14	ASBVd	1.47998	0.00486399
25	C1	15	ASBVd	1.47802	0.00638982
25	C1	16	ASBVd	1.47844	0.0102951
25	C1	17	ASBVd	1.48065	0.0159908
25	C1	18	ASBVd	1.47841	0.0172413
25	C1	19	ASBVd	1.47783	0.0201433
25	C1	20	ASBVd	1.47549	0.0212935
25	C1	21	ASBVd	1.47801	0.027306
25	C1	22	ASBVd	1.47427	0.0270444
25	C1	23	ASBVd	1.46947	0.0257335
25	C1	24	ASBVd	1.46869	0.0284462
25	C1	25	ASBVd	1.47419	0.0374256
25	C1	26	ASBVd	1.46871	0.0354413
25	C1	27	ASBVd	1.46514	0.0353508
25	C1	28	ASBVd	1.45635	0.0300551
25	C1	29	ASBVd	1.44398	0.0211633
25	C1	30	ASBVd	1.42878	0.00945381
25	C1	31	ASBVd	1.41209	-0.00374783
25	C1	32	ASBVd	1.39729	-0.0150607
25	C1	33	ASBVd	1.3863	-0.0225669
25	C1	34	ASBVd	1.37547	-0.0299087
[truncated: 4,526 more rows]

## Sheet: Results
Block Type	96-Well 0.2-mL Block
Calibration Background is expired	No
Calibration Background performed on	09-20-2019
Calibration Pure Dye ABY is expired	No
Calibration Pure Dye ABY performed on	09-20-2019
Calibration Pure Dye CY5 is expired	No
Calibration Pure Dye CY5 performed on	09-20-2019
Calibration Pure Dye FAM is expired	No
Calibration Pure Dye FAM performed on	09-20-2019
Calibration Pure Dye JUN is expired	No
Calibration Pure Dye JUN performed on	09-20-2019
Calibration Pure Dye MUSTANG PURPLE is expired	No
Calibration Pure Dye MUSTANG PURPLE performed on	09-20-2019
Calibration Pure Dye NED is expired	No
Calibration Pure Dye NED performed on	09-20-2019
Calibration Pure Dye ROX is expired	No
Calibration Pure Dye ROX performed on	09-20-2019
Calibration Pure Dye SYBR is expired	No
Calibration Pure Dye SYBR performed on	09-20-2019
Calibration Pure Dye TAMRA is expired	No
Calibration Pure Dye TAMRA performed on	09-20-2019
Calibration Pure Dye VIC is expired	No
Calibration Pure Dye VIC performed on	09-20-2019
Calibration ROI is expired	No
Calibration ROI performed on	09-20-2019
Calibration Uniformity is expired	No
Calibration Uniformity performed on	09-20-2019
Chemistry	TAQMAN
Date Created	2021-08-10 12:40:40 PM AEST
Experiment Barcode
Experiment Comment
Experiment File Name	D:\Real-Time 2021\Degradation Assay\Degradation Assay Negative.eds
Experiment Name	Degradation Assay Negative
Experiment Run End Time	2021-08-09 18:52:06 PM AEST
Experiment Type	Standard Curve
Instrument Name	Death_Kitten
Instrument Serial Number	272522981
Instrument Type	QuantStudio™ 5 System
Passive Reference	ROX
Post-read Stage/Step
Pre-read Stage/Step
Quantification Cycle Method	Ct
Signal Smoothing On	true
Stage/ Cycle where Ct Analysis is performed	Stage2, Step2
User Name
Well	Well Position	Omit	Sample Name	Target Name	Task	Reporter	Quencher	CT	Ct Mean	Ct SD	Quantity	Quantity Mean	Quantity SD	Y-Intercept	R(superscript 2)	Slope	Efficiency	Automatic Ct Threshold	Ct Threshold	Automatic Baseline	Baseline Start	Baseline End	Amp Status	Comments	Cq Conf	CQCONF	EXPFAIL
1	A1	FALSE		ASBVd	UNKNOWN	FAM	NFQ-MGB	Undetermined	14.6273	0.153352								TRUE	0.194911	TRUE	3	39	No Amp		0	Y	Y
1	A1	FALSE		REC	UNKNOWN	VIC	NFQ-MGB	27.063	27.1832	0.0915073								TRUE	0.0787038	TRUE	3	23	Amp		0.902258	N	N
2	A2	FALSE		ASBVd	UNKNOWN	FAM	NFQ-MGB	Undetermined	14.6273	0.153352								TRUE	0.194911	TRUE	3	39	No Amp		0	Y	Y
2	A2	FALSE		REC	UNKNOWN	VIC	NFQ-MGB	27.0077	27.1832	0.0915073								TRUE	0.0787038	TRUE	3	23	Amp		0.906631	N	N
3	A3	FALSE		ASBVd	UNKNOWN	FAM	NFQ-MGB	Undetermined	14.6273	0.153352								TRUE	0.194911	TRUE	3	39	No Amp		0	Y	Y
3	A3	FALSE		REC	UNKNOWN	VIC	NFQ-MGB	27.0905	27.1832	0.0915073								TRUE	0.0787038	TRUE	3	23	Amp		0.906616	N	N
4	A4	FALSE		ASBVd	UNKNOWN	FAM	NFQ-MGB	Undetermined	14.6273	0.153352								TRUE	0.194911	TRUE	3	39	No Amp		0	Y	Y
4	A4	FALSE		REC	UNKNOWN	VIC	NFQ-MGB	27.1405	27.1832	0.0915073								TRUE	0.0787038	TRUE	3	23	Amp		0.893057	N	N
5	A5	FALSE		ASBVd	UNKNOWN	FAM	NFQ-MGB	Undetermined	14.6273	0.153352								TRUE	0.194911	TRUE	3	39	No Amp		0	Y	Y
5	A5	FALSE		REC	UNKNOWN	VIC	NFQ-MGB	27.1823	27.1832	0.0915073								TRUE	0.0787038	TRUE	3	23	Amp		0.890055	N	N
6	A6	FALSE		ASBVd	UNKNOWN	FAM	NFQ-MGB	Undetermined	14.6273	0.153352								TRUE	0.194911	TRUE	3	39	No Amp		0	Y	Y
6	A6	FALSE		REC	UNKNOWN	VIC	NFQ-MGB	27.1148	27.1832	0.0915073								TRUE	0.0787038	TRUE	3	23	Amp		0.906355	N	N
7	A7	FALSE		ASBVd	UNKNOWN	FAM	NFQ-MGB	Undetermined	14.6273	0.153352								TRUE	0.194911	TRUE	3	39	No Amp		0	Y	Y
7	A7	FALSE		REC	UNKNOWN	VIC	NFQ-MGB	27.242	27.1832	0.0915073								TRUE	0.0787038	TRUE	3	23	Amp		0.917358	N	N
8	A8	FALSE		ASBVd	UNKNOWN	FAM	NFQ-MGB	Undetermined	14.6273	0.153352								TRUE	0.194911	TRUE	3	39	No Amp		0	Y	Y
8	A8	FALSE		REC	UNKNOWN	VIC	NFQ-MGB	27.3926	27.1832	0.0915073								TRUE	0.0787038	TRUE	3	23	Amp		0.875535	N	N
9	A9	FALSE		ASBVd	UNKNOWN	FAM	NFQ-MGB	Undetermined	14.6273	0.153352								TRUE	0.194911	TRUE	3	39	No Amp		0	Y	Y
9	A9	FALSE		REC	UNKNOWN	VIC	NFQ-MGB	27.1983	27.1832	0.0915073								TRUE	0.0787038	TRUE	3	23	Amp		0.908287	N	N
10	A10	FALSE		ASBVd	UNKNOWN	FAM	NFQ-MGB	Undetermined	14.6273	0.153352								TRUE	0.194911	TRUE	3	39	No Amp		0	Y	Y
10	A10	FALSE		REC	UNKNOWN	VIC	NFQ-MGB	27.3167	27.1832	0.0915073								TRUE	0.0787038	TRUE	3	23	Amp		0.903205	N	N
11	A11	FALSE		ASBVd	UNKNOWN	FAM	NFQ-MGB	Undetermined	14.6273	0.153352								TRUE	0.194911	TRUE	3	39	No Amp		0	Y	Y
11	A11	FALSE		REC	UNKNOWN	VIC	NFQ-MGB	27.2685	27.1832	0.0915073								TRUE	0.0787038	TRUE	3	23	Amp		0.897307	N	N
12	A12	FALSE		ASBVd	UNKNOWN	FAM	NFQ-MGB	Undetermined	14.6273	0.153352								TRUE	0.194911	TRUE	3	39	No Amp		0	Y	Y
12	A12	FALSE		REC	UNKNOWN	VIC	NFQ-MGB	27.2363	27.1832	0.0915073								TRUE	0.0787038	TRUE	3	23	Amp		0.904004	N	N
13	B1	FALSE		ASBVd	UNKNOWN	FAM	NFQ-MGB	Undetermined	14.6273	0.153352								TRUE	0.194911	TRUE	3	39	No Amp		0	Y	Y
13	B1	FALSE		REC	UNKNOWN	VIC	NFQ-MGB	27.1925	27.1832	0.0915073								TRUE	0.0787038	TRUE	3	23	Amp		0.926364	N	N
14	B2	FALSE		ASBVd	UNKNOWN	FAM	NFQ-MGB	Undetermined	14.6273	0.153352								TRUE	0.194911	TRUE	3	6	No Amp		0	Y	N
14	B2	FALSE		REC	UNKNOWN	VIC	NFQ-MGB	27.095	27.1832	0.0915073								TRUE	0.0787038	TRUE	3	23	Amp		0.912555	N	N
15	B3	FALSE		ASBVd	UNKNOWN	FAM	NFQ-MGB	Undetermined	14.6273	0.153352								TRUE	0.194911	TRUE	3	39	No Amp		0	Y	Y
15	B3	FALSE		REC	UNKNOWN	VIC	NFQ-MGB	27.0212	27.1832	0.0915073								TRUE	0.0787038	TRUE	3	23	Amp		0.908784	N	N
16	B4	FALSE		ASBVd	UNKNOWN	FAM	NFQ-MGB	Undetermined	14.6273	0.153352								TRUE	0.194911	TRUE	3	39	No Amp		0	Y	Y
16	B4	FALSE		REC	UNKNOWN	VIC	NFQ-MGB	27.244	27.1832	0.0915073								TRUE	0.0787038	TRUE	3	23	Amp		0.901702	N	N
17	B5	FALSE		ASBVd	UNKNOWN	FAM	NFQ-MGB	Undetermined	14.6273	0.153352								TRUE	0.194911	TRUE	3	39	No Amp		0	Y	Y
17	B5	FALSE		REC	UNKNOWN	VIC	NFQ-MGB	27.1203	27.1832	0.0915073								TRUE	0.0787038	TRUE	3	23	Amp		0.905331	N	N
18	B6	FALSE		ASBVd	UNKNOWN	FAM	NFQ-MGB	Undetermined	14.6273	0.153352								TRUE	0.194911	TRUE	3	39	No Amp		0	Y	Y
18	B6	FALSE		REC	UNKNOWN	VIC	NFQ-MGB	27.1134	27.1832	0.0915073								TRUE	0.0787038	TRUE	3	23	Amp		0.91054	N	N
19	B7	FALSE		ASBVd	UNKNOWN	FAM	NFQ-MGB	Undetermined	14.6273	0.153352								TRUE	0.194911	TRUE	3	39	No Amp		0	Y	Y
19	B7	FALSE		REC	UNKNOWN	VIC	NFQ-MGB	27.1067	27.1832	0.0915073								TRUE	0.0787038	TRUE	3	23	Amp		0.909151	N	N
20	B8	FALSE		ASBVd	UNKNOWN	FAM	NFQ-MGB	Undetermined	14.6273	0.153352								TRUE	0.194911	TRUE	3	39	No Amp		0	Y	Y
20	B8	FALSE		REC	UNKNOWN	VIC	NFQ-MGB	27.2001	27.1832	0.0915073								TRUE	0.0787038	TRUE	3	23	Amp		0.891939	N	N
21	B9	FALSE		ASBVd	UNKNOWN	FAM	NFQ-MGB	Undetermined	14.6273	0.153352								TRUE	0.194911	TRUE	3	39	No Amp		0	Y	Y
21	B9	FALSE		REC	UNKNOWN	VIC	NFQ-MGB	27.218	27.1832	0.0915073								TRUE	0.0787038	TRUE	3	23	Amp		0.896459	N	N
22	B10	FALSE		ASBVd	UNKNOWN	FAM	NFQ-MGB	Undetermined	14.6273	0.153352								TRUE	0.194911	TRUE	3	39	No Amp		0	Y	Y
22	B10	FALSE		REC	UNKNOWN	VIC	NFQ-MGB	27.1159	27.1832	0.0915073								TRUE	0.0787038	TRUE	3	23	Amp		0.897554	N	N
23	B11	FALSE		ASBVd	UNKNOWN	FAM	NFQ-MGB	Undetermined	14.6273	0.153352								TRUE	0.194911	TRUE	3	39	No Amp		0	Y	Y
23	B11	FALSE		REC	UNKNOWN	VIC	NFQ-MGB	27.0991	27.1832	0.0915073								TRUE	0.0787038	TRUE	3	23	Amp		0.892087	N	N
24	B12	FALSE		ASBVd	UNKNOWN	FAM	NFQ-MGB	Undetermined	14.6273	0.153352								TRUE	0.194911	TRUE	3	39	No Amp		0	Y	Y
24	B12	FALSE		REC	UNKNOWN	VIC	NFQ-MGB	27.1693	27.1832	0.0915073								TRUE	0.0787038	TRUE	3	23	Amp		0.911235	N	N
25	C1	FALSE		ASBVd	UNKNOWN	FAM	NFQ-MGB	Undetermined	14.6273	0.153352								TRUE	0.194911	TRUE	3	39	No Amp		0	Y	Y
25	C1	FALSE		REC	UNKNOWN	VIC	NFQ-MGB	27.2006	27.1832	0.0915073								TRUE	0.0787038	TRUE	3	23	Amp		0.898025	N	N
26	C2	FALSE		ASBVd	UNKNOWN	FAM	NFQ-MGB	Undetermined	14.6273	0.153352								TRUE	0.194911	TRUE	3	39	No Amp		0	Y	Y
26	C2	FALSE		REC	UNKNOWN	VIC	NFQ-MGB	27.1296	27.1832	0.0915073								TRUE	0.0787038	TRUE	3	23	Amp		0.905625	N	N
27	C3	FALSE		ASBVd	UNKNOWN	FAM	NFQ-MGB	Undetermined	14.6273	0.153352								TRUE	0.194911	TRUE	3	39	No Amp		0	Y	Y
27	C3	FALSE		REC	UNKNOWN	VIC	NFQ-MGB	27.0034	27.1832	0.0915073								TRUE	0.0787038	TRUE	3	23	Amp		0.896163	N	N
28	C4	FALSE		ASBVd	UNKNOWN	FAM	NFQ-MGB	Undetermined	14.6273	0.153352								TRUE	0.194911	TRUE	3	39	No Amp		0	Y	Y
28	C4	FALSE		REC	UNKNOWN	VIC	NFQ-MGB	27.259	27.1832	0.0915073								TRUE	0.0787038	TRUE	3	23	Amp		0.897528	N	N
29	C5	FALSE		ASBVd	UNKNOWN	FAM	NFQ-MGB	Undetermined	14.6273	0.153352								TRUE	0.194911	TRUE	3	39	No Amp		0	Y	Y
29	C5	FALSE		REC	UNKNOWN	VIC	NFQ-MGB	27.246	27.1832	0.0915073								TRUE	0.0787038	TRUE	3	23	Amp		0.890524	N	N
30	C6	FALSE		ASBVd	UNKNOWN	FAM	NFQ-MGB	Undetermined	14.6273	0.153352								TRUE	0.194911	TRUE	3	39	No Amp		0	Y	Y
30	C6	FALSE		REC	UNKNOWN	VIC	NFQ-MGB	27.238	27.1832	0.0915073								TRUE	0.0787038	TRUE	3	23	Amp		0.885517	N	N
31	C7	FALSE		ASBVd	UNKNOWN	FAM	NFQ-MGB	Undetermined	14.6273	0.153352								TRUE	0.194911	TRUE	3	39	No Amp		0	Y	Y
31	C7	FALSE		REC	UNKNOWN	VIC	NFQ-MGB	27.1145	27.1832	0.0915073								TRUE	0.0787038	TRUE	3	23	Amp		0.89155	N	N
32	C8	FALSE		ASBVd	UNKNOWN	FAM	NFQ-MGB	Undetermined	14.6273	0.153352								TRUE	0.194911	TRUE	3	39	No Amp		0	Y	Y
32	C8	FALSE		REC	UNKNOWN	VIC	NFQ-MGB	27.0082	27.1832	0.0915073								TRUE	0.0787038	TRUE	3	22	Amp		0.880156	N	N
33	C9	FALSE		ASBVd	UNKNOWN	FAM	NFQ-MGB	Undetermined	14.6273	0.153352								TRUE	0.194911	TRUE	3	39	No Amp		0	Y	Y
33	C9	FALSE		REC	UNKNOWN	VIC	NFQ-MGB	27.3751	27.1832	0.0915073								TRUE	0.0787038	TRUE	3	23	Amp		0.889688	N	N
34	C10	FALSE		ASBVd	UNKNOWN	FAM	NFQ-MGB	Undetermined	14.6273	0.153352								TRUE	0.194911	TRUE	3	39	No Amp		0	Y	Y
34	C10	FALSE		REC	UNKNOWN	VIC	NFQ-MGB	27.3482	27.1832	0.0915073								TRUE	0.0787038	TRUE	3	23	Amp		0.881824	N	N
35	C11	FALSE		ASBVd	UNKNOWN	FAM	NFQ-MGB	Undetermined	14.6273	0.153352								TRUE	0.194911	TRUE	3	39	No Amp		0	Y	Y
35	C11	FALSE		REC	UNKNOWN	VIC	NFQ-MGB	27.1972	27.1832	0.0915073								TRUE	0.0787038	TRUE	3	23	Amp		0.883027	N	N
36	C12	FALSE		ASBVd	UNKNOWN	FAM	NFQ-MGB	Undetermined	14.6273	0.153352								TRUE	0.194911	TRUE	3	39	No Amp		0	Y	Y
36	C12	FALSE		REC	UNKNOWN	VIC	NFQ-MGB	27.3023	27.1832	0.0915073								TRUE	0.0787038	TRUE	3	23	Amp		0.886773	N	N
37	D1	FALSE		ASBVd	UNKNOWN	FAM	NFQ-MGB	Undetermined	14.6273	0.153352								TRUE	0.194911	TRUE	3	39	No Amp		0	Y	Y
37	D1	FALSE		REC	UNKNOWN	VIC	NFQ-MGB	27.3312	27.1832	0.0915073								TRUE	0.0787038	TRUE	3	23	Amp		0.901656	N	N
38	D2	FALSE		ASBVd	UNKNOWN	FAM	NFQ-MGB	Undetermined	14.6273	0.153352								TRUE	0.194911	TRUE	3	39	No Amp		0	Y	Y
38	D2	FALSE		REC	UNKNOWN	VIC	NFQ-MGB	27.0567	27.1832	0.0915073								TRUE	0.0787038	TRUE	3	23	Amp		0.916481	N	N
39	D3	FALSE		ASBVd	UNKNOWN	FAM	NFQ-MGB	Undetermined	14.6273	0.153352								TRUE	0.194911	TRUE	3	12	No Amp		0	Y	N
39	D3	FALSE		REC	UNKNOWN	VIC	NFQ-MGB	27.2432	27.1832	0.0915073								TRUE	0.0787038	TRUE	3	23	Amp		0.901876	N	N
40	D4	FALSE		ASBVd	UNKNOWN	FAM	NFQ-MGB	Undetermined	14.6273	0.153352								TRUE	0.194911	TRUE	3	39	No Amp		0	Y	Y
40	D4	FALSE		REC	UNKNOWN	VIC	NFQ-MGB	27.1576	27.1832	0.0915073								TRUE	0.0787038	TRUE	3	23	Amp		0.883348	N	N
41	D5	FALSE		ASBVd	UNKNOWN	FAM	NFQ-MGB	Undetermined	14.6273	0.153352								TRUE	0.194911	TRUE	3	39	No Amp		0	Y	Y
41	D5	FALSE		REC	UNKNOWN	VIC	NFQ-MGB	27.2416	27.1832	0.0915073								TRUE	0.0787038	TRUE	3	23	Amp		0.887551	N	N
42	D6	FALSE		ASBVd	UNKNOWN	FAM	NFQ-MGB	Undetermined	14.6273	0.153352								TRUE	0.194911	TRUE	3	39	No Amp		0	Y	Y
42	D6	FALSE		REC	UNKNOWN	VIC	NFQ-MGB	27.1905	27.1832	0.0915073								TRUE	0.0787038	TRUE	3	23	Amp		0.896267	N	N
43	D7	FALSE		ASBVd	UNKNOWN	FAM	NFQ-MGB	Undetermined	14.6273	0.153352								TRUE	0.194911	TRUE	3	39	No Amp		0	Y	Y
43	D7	FALSE		REC	UNKNOWN	VIC	NFQ-MGB	27.2639	27.1832	0.0915073								TRUE	0.0787038	TRUE	3	23	Amp		0.890137	N	N
44	D8	FALSE		ASBVd	UNKNOWN	FAM	NFQ-MGB	Undetermined	14.6273	0.153352								TRUE	0.194911	TRUE	3	39	No Amp		0	Y	Y
44	D8	FALSE		REC	UNKNOWN	VIC	NFQ-MGB	27.2742	27.1832	0.0915073								TRUE	0.0787038	TRUE	3	23	Amp		0.892496	N	N
45	D9	FALSE		ASBVd	UNKNOWN	FAM	NFQ-MGB	Undetermined	14.6273	0.153352								TRUE	0.194911	TRUE	3	39	No Amp		0	Y	Y
45	D9	FALSE		REC	UNKNOWN	VIC	NFQ-MGB	27.2529	27.1832	0.0915073								TRUE	0.0787038	TRUE	3	23	Amp		0.887401	N	N
46	D10	FALSE		ASBVd	UNKNOWN	FAM	NFQ-MGB	Undetermined	14.6273	0.153352								TRUE	0.194911	TRUE	3	39	No Amp		0	Y	Y
46	D10	FALSE		REC	UNKNOWN	VIC	NFQ-MGB	27.3302	27.1832	0.0915073								TRUE	0.0787038	TRUE	3	23	Amp		0.870443	N	N
47	D11	FALSE		ASBVd	UNKNOWN	FAM	NFQ-MGB	Undetermined	14.6273	0.153352								TRUE	0.194911	TRUE	3	39	No Amp		0	Y	Y
47	D11	FALSE		REC	UNKNOWN	VIC	NFQ-MGB	27.094	27.1832	0.0915073								TRUE	0.0787038	TRUE	3	23	Amp		0.884016	N	N
48	D12	FALSE		ASBVd	UNKNOWN	FAM	NFQ-MGB	Undetermined	14.6273	0.153352								TRUE	0.194911	TRUE	3	39	No Amp		0	Y	Y
48	D12	FALSE		REC	UNKNOWN	VIC	NFQ-MGB	27.2241	27.1832	0.0915073								TRUE	0.0787038	TRUE	3	23	Amp		0.90162	N	N
49	E1	FALSE		ASBVd	UNKNOWN	FAM	NFQ-MGB	Undetermined	14.6273	0.153352								TRUE	0.194911	TRUE	3	39	No Amp		0	Y	Y
49	E1	FALSE		REC	UNKNOWN	VIC	NFQ-MGB	27.1448	27.1832	0.0915073								TRUE	0.0787038	TRUE	3	23	Amp		0.920059	N	N
50	E2	FALSE		ASBVd	UNKNOWN	FAM	NFQ-MGB	Undetermined	14.6273	0.153352								TRUE	0.194911	TRUE	3	39	No Amp		0	Y	Y
50	E2	FALSE		REC	UNKNOWN	VIC	NFQ-MGB	27.1193	27.1832	0.0915073								TRUE	0.0787038	TRUE	3	23	Amp		0.919675	N	N
51	E3	FALSE		ASBVd	UNKNOWN	FAM	NFQ-MGB	Undetermined	14.6273	0.153352								TRUE	0.194911	TRUE	3	39	No Amp		0	Y	Y
51	E3	FALSE		REC	UNKNOWN	VIC	NFQ-MGB	27.225	27.1832	0.0915073								TRUE	0.0787038	TRUE	3	23	Amp		0.911725	N	N
52	E4	FALSE		ASBVd	UNKNOWN	FAM	NFQ-MGB	Undetermined	14.6273	0.153352								TRUE	0.194911	TRUE	3	39	No Amp		0	Y	Y
52	E4	FALSE		REC	UNKNOWN	VIC	NFQ-MGB	27.1262	27.1832	0.0915073								TRUE	0.0787038	TRUE	3	23	Amp		0.910722	N	N
53	E5	FALSE		ASBVd	UNKNOWN	FAM	NFQ-MGB	Undetermined	14.6273	0.153352								TRUE	0.194911	TRUE	3	39	No Amp		0	Y	Y
53	E5	FALSE		REC	UNKNOWN	VIC	NFQ-MGB	27.1166	27.1832	0.0915073								TRUE	0.0787038	TRUE	3	23	Amp		0.911179	N	N
54	E6	FALSE		ASBVd	UNKNOWN	FAM	NFQ-MGB	Undetermined	14.6273	0.153352								TRUE	0.194911	TRUE	3	39	No Amp		0	Y	Y
54	E6	FALSE		REC	UNKNOWN	VIC	NFQ-MGB	27.1874	27.1832	0.0915073								TRUE	0.0787038	TRUE	3	23	Amp		0.907112	N	N
61	F1	FALSE		ASBVd	UNKNOWN	FAM	NFQ-MGB	Undetermined	14.6273	0.153352								TRUE	0.194911	TRUE	3	39	No Amp		0	Y	Y
61	F1	FALSE		REC	UNKNOWN	VIC	NFQ-MGB	27.2343	27.1832	0.0915073								TRUE	0.0787038	TRUE	3	23	Amp		0.914233	N	N
62	F2	FALSE		ASBVd	UNKNOWN	FAM	NFQ-MGB	Undetermined	14.6273	0.153352								TRUE	0.194911	TRUE	3	39	No Amp		0	Y	Y
62	F2	FALSE		REC	UNKNOWN	VIC	NFQ-MGB	27.1538	27.1832	0.0915073								TRUE	0.0787038	TRUE	3	23	Amp		0.91639	N	N
63	F3	FALSE		ASBVd	UNKNOWN	FAM	NFQ-MGB	Undetermined	14.6273	0.153352								TRUE	0.194911	TRUE	3	39	No Amp		0	Y	Y
63	F3	FALSE		REC	UNKNOWN	VIC	NFQ-MGB	27.1807	27.1832	0.0915073								TRUE	0.0787038	TRUE	3	23	Amp		0.921049	N	N
64	F4	FALSE		ASBVd	UNKNOWN	FAM	NFQ-MGB	Undetermined	14.6273	0.153352								TRUE	0.194911	TRUE	3	39	No Amp		0	Y	Y
64	F4	FALSE		REC	UNKNOWN	VIC	NFQ-MGB	27.2017	27.1832	0.0915073								TRUE	0.0787038	TRUE	3	23	Amp		0.907004	N	N
65	F5	FALSE		ASBVd	UNKNOWN	FAM	NFQ-MGB	Undetermined	14.6273	0.153352								TRUE	0.194911	TRUE	3	39	No Amp		0	Y	Y
65	F5	FALSE		REC	UNKNOWN	VIC	NFQ-MGB	27.116	27.1832	0.0915073								TRUE	0.0787038	TRUE	3	23	Amp		0.913247	N	N
66	F6	FALSE		ASBVd	UNKNOWN	FAM	NFQ-MGB	Undetermined	14.6273	0.153352								TRUE	0.194911	TRUE	3	39	No Amp		0	Y	Y
66	F6	FALSE		REC	UNKNOWN	VIC	NFQ-MGB	27.3027	27.1832	0.0915073								TRUE	0.0787038	TRUE	3	23	Amp		0.907095	N	N
82	G10	FALSE		ASBVd	UNKNOWN	FAM	NFQ-MGB	14.5189	14.6273	0.153352								TRUE	0.194911	TRUE	3	9	Amp		0.975879	N	N
82	G10	FALSE		REC	UNKNOWN	VIC	NFQ-MGB	27.0875	27.1832	0.0915073								TRUE	0.0787038	TRUE	3	23	Amp		0.873739	N	N
83	G11	FALSE		ASBVd	UNKNOWN	FAM	NFQ-MGB	Undetermined	14.6273	0.153352								TRUE	0.194911	TRUE	3	39	No Amp		0	Y	Y
83	G11	FALSE		REC	UNKNOWN	VIC	NFQ-MGB	27.0927	27.1832	0.0915073								TRUE	0.0787038	TRUE	3	23	Amp		0.904759	N	N
84	G12	FALSE		ASBVd	UNKNOWN	FAM	NFQ-MGB	Undetermined	14.6273	0.153352								TRUE	0.194911	TRUE	3	39	No Amp		0	Y	Y
84	G12	FALSE		REC	UNKNOWN	VIC	NFQ-MGB	27.299	27.1832	0.0915073								TRUE	0.0787038	TRUE	3	23	Amp		0.878628	N	N
94	H10	FALSE		ASBVd	UNKNOWN	FAM	NFQ-MGB	14.7358	14.6273	0.153352								TRUE	0.194911	TRUE	3	10	Amp		0.974435	N	N
94	H10	FALSE		REC	UNKNOWN	VIC	NFQ-MGB	27.1034	27.1832	0.0915073								TRUE	0.0787038	TRUE	3	23	Amp		0.877893	N	N
95	H11	FALSE		ASBVd	UNKNOWN	FAM	NFQ-MGB	Undetermined	14.6273	0.153352								TRUE	0.194911	TRUE	3	39	No Amp		0	Y	Y
95	H11	FALSE		REC	UNKNOWN	VIC	NFQ-MGB	27.1166	27.1832	0.0915073								TRUE	0.0787038	TRUE	3	23	Amp		0.912347	N	N
96	H12	FALSE		ASBVd	UNKNOWN	FAM	NFQ-MGB	Undetermined	14.6273	0.153352								TRUE	0.194911	TRUE	3	39	No Amp		0	Y	Y
96	H12	FALSE		REC	UNKNOWN	VIC	NFQ-MGB	27.2541	27.1832	0.0915073								TRUE	0.0787038	TRUE	3	23	Amp		0.871494	N	N

## Sheet: ASBVd
	Sample Name	Target Name	CT1	CT2	Average CT	Std Dev				Sample Name	Average CT	Postivity Threshold	Std Dev
Room Temperature	DOF	ASBVd	40	40	40	0			RT	Week 0	40	24.4363	0
		ASBVd	40	40						Week 1	40	24.4363	0
		ASBVd	40	40						Week 2	40	24.4363	0
	Week 1	ASBVd	40	40	40	0				Week 3	40	24.4363	0
		ASBVd	40	40						Week 4	40	24.4363	0
		ASBVd	40	40					4°C	Week 0	40	24.4363	0
	Week 2	ASBVd	40	40	40	0				Week 1	40	24.4363	0
		ASBVd	40	40						Week 2	40	24.4363	0
		ASBVd	40	40						Week 3	40	24.4363	0
	Week 3	ASBVd	40	40	40	0				Week 4	40	24.4363	0
		ASBVd	40	40					Controls	Positive	14.3802	24.4363	0.349436
		ASBVd	40	40						Negative	40	24.4363	0
	Week 4	ASBVd	40	40	40	0				NTC	40	24.4363	0
		ASBVd	40	40
		ASBVd	40	40
4°C	DOF	ASBVd	40	40	40	0
		ASBVd	40	40
		ASBVd	40	40
	Week 1	ASBVd	40	40	40	0
		ASBVd	40	40
		ASBVd	40	40
	Week 2	ASBVd	40	40	40	0
		ASBVd	40	40
		ASBVd	40	40
	Week 3	ASBVd	40	40	40	0
		ASBVd	40	40
		ASBVd	40	40
	Week 4	ASBVd	40	40	40	0
		ASBVd	40	40
		ASBVd	40	40
Controls	Positive	ASBVd	14.5189	14.7358	14.6273	0.153352
	Negative	ASBVd	40	40	40	0
	NTC	ASBVd	40	40	40	0

## Sheet: REC
Sample Name	Target Name	CT1	CT2	Well Position1	Well Position2
	REC	27.063	27.1925	A1	B1
	REC	27.0077	27.095	A2	B2
	REC	27.0905	27.0212	A3	B3
	REC	27.1405	27.244	A4	B4
	REC	27.1823	27.1203	A5	B5
	REC	27.1148	27.1134	A6	B6
	REC	27.242	27.1067	A7	B7
	REC	27.3926	27.2001	A8	B8
	REC	27.1983	27.218	A9	B9
	REC	27.3167	27.1159	A10	B10
	REC	27.2685	27.0991	A11	B11
	REC	27.2363	27.1693	A12	B12
	REC	27.2006	27.3312	C1	D1
	REC	27.1296	27.0567	C2	D2
	REC	27.0034	27.2432	C3	D3
	REC	27.259	27.1576	C4	D4
	REC	27.246	27.2416	C5	D5
	REC	27.238	27.1905	C6	D6
	REC	27.1145	27.2639	C7	D7
	REC	27.0082	27.2742	C8	D8
	REC	27.3751	27.2529	C9	D9
	REC	27.3482	27.3302	C10	D10
	REC	27.1972	27.094	C11	D11
	REC	27.3023	27.2241	C12	D12
	REC	27.1448	27.2343	E1	F1
	REC	27.1193	27.1538	E2	F2
	REC	27.225	27.1807	E3	F3
	REC	27.1262	27.2017	E4	F4
	REC	27.1166	27.116	E5	F5
	REC	27.1874	27.3027	E6	F6
	REC	27.0875	27.1034	G10	H10
	REC	27.0927	27.1166	G11	H11
	REC	27.299	27.2541	G12	H12
