# Supplementary material for: Rational design of a survey protocol for avocado sunblotch viroid in commercial orchards to demonstrate pest freedom
Source: PLoS One. 2023 Apr 11;18(4):e0277725. doi: 10.1371/journal.pone.0277725 (PMC10089318; doi:10.1371/journal.pone.0277725)
Supplement: S2 File — The archive file asbvd-detect-r.tar.gz is an R package that contains the source code and data used for all the statistical analysis, as well as the source code for the interactive tool [22]. It is a copy of the source code available at [26]. (GZ) [file pone.0277725.s002.gz › asbvd-detect-r-main/inst/extdata/Degradation Assay Positive- Sorted.xlsx]

## Sheet: Sample Setup
Block Type	96-Well 0.2-mL Block
Calibration Background is expired	No
Calibration Background performed on	02-13-2020
Calibration Pure Dye ABY is expired	No
Calibration Pure Dye ABY performed on	02-13-2020
Calibration Pure Dye CY5 is expired	No
Calibration Pure Dye CY5 performed on	02-13-2020
Calibration Pure Dye FAM is expired	No
Calibration Pure Dye FAM performed on	02-13-2020
Calibration Pure Dye JUN is expired	No
Calibration Pure Dye JUN performed on	02-13-2020
Calibration Pure Dye MUSTANG PURPLE is expired	No
Calibration Pure Dye MUSTANG PURPLE performed on	02-13-2020
Calibration Pure Dye NED is expired	No
Calibration Pure Dye NED performed on	02-13-2020
Calibration Pure Dye ROX is expired	No
Calibration Pure Dye ROX performed on	02-13-2020
Calibration Pure Dye SYBR is expired	No
Calibration Pure Dye SYBR performed on	02-13-2020
Calibration Pure Dye TAMRA is expired	No
Calibration Pure Dye TAMRA performed on	02-13-2020
Calibration Pure Dye VIC is expired	No
Calibration Pure Dye VIC performed on	02-13-2020
Calibration ROI is expired	No
Calibration ROI performed on	02-13-2020
Calibration Uniformity is expired	No
Calibration Uniformity performed on	02-13-2020
Chemistry	TAQMAN
Date Created	2021-08-10 12:38:38 PM AEST
Experiment Barcode
Experiment Comment
Experiment File Name	D:\Real-Time 2021\Degradation Assay\degradation Assay Positive.eds
Experiment Name	degradation Assay Positive
Experiment Run End Time	2021-08-09 19:09:57 PM AEST
Experiment Type	Standard Curve
Instrument Name	Baron_Pistachio
Instrument Serial Number	272523378
Instrument Type	QuantStudio™ 5 System
Passive Reference	ROX
Post-read Stage/Step
Pre-read Stage/Step
Quantification Cycle Method	Ct
Signal Smoothing On	true
Stage/ Cycle where Ct Analysis is performed	Stage2, Step2
User Name
Well	Well Position	Sample Name	Sample Color	Biogroup Name	Biogroup Color	Target Name	Target Color	Task	Reporter	Quencher	Quantity	Comments
1	A1					ASBVd	RGB(128,0,255)	UNKNOWN	FAM	NFQ-MGB
1	A1					REC	RGB(0,255,0)	UNKNOWN	VIC	NFQ-MGB
2	A2					ASBVd	RGB(128,0,255)	UNKNOWN	FAM	NFQ-MGB
2	A2					REC	RGB(0,255,0)	UNKNOWN	VIC	NFQ-MGB
3	A3					ASBVd	RGB(128,0,255)	UNKNOWN	FAM	NFQ-MGB
3	A3					REC	RGB(0,255,0)	UNKNOWN	VIC	NFQ-MGB
4	A4					ASBVd	RGB(128,0,255)	UNKNOWN	FAM	NFQ-MGB
4	A4					REC	RGB(0,255,0)	UNKNOWN	VIC	NFQ-MGB
5	A5					ASBVd	RGB(128,0,255)	UNKNOWN	FAM	NFQ-MGB
5	A5					REC	RGB(0,255,0)	UNKNOWN	VIC	NFQ-MGB
6	A6					ASBVd	RGB(128,0,255)	UNKNOWN	FAM	NFQ-MGB
6	A6					REC	RGB(0,255,0)	UNKNOWN	VIC	NFQ-MGB
7	A7					ASBVd	RGB(128,0,255)	UNKNOWN	FAM	NFQ-MGB
7	A7					REC	RGB(0,255,0)	UNKNOWN	VIC	NFQ-MGB
8	A8					ASBVd	RGB(128,0,255)	UNKNOWN	FAM	NFQ-MGB
8	A8					REC	RGB(0,255,0)	UNKNOWN	VIC	NFQ-MGB
9	A9					ASBVd	RGB(128,0,255)	UNKNOWN	FAM	NFQ-MGB
9	A9					REC	RGB(0,255,0)	UNKNOWN	VIC	NFQ-MGB
10	A10					ASBVd	RGB(128,0,255)	UNKNOWN	FAM	NFQ-MGB
10	A10					REC	RGB(0,255,0)	UNKNOWN	VIC	NFQ-MGB
11	A11					ASBVd	RGB(128,0,255)	UNKNOWN	FAM	NFQ-MGB
11	A11					REC	RGB(0,255,0)	UNKNOWN	VIC	NFQ-MGB
12	A12					ASBVd	RGB(128,0,255)	UNKNOWN	FAM	NFQ-MGB
12	A12					REC	RGB(0,255,0)	UNKNOWN	VIC	NFQ-MGB
13	B1					ASBVd	RGB(128,0,255)	UNKNOWN	FAM	NFQ-MGB
13	B1					REC	RGB(0,255,0)	UNKNOWN	VIC	NFQ-MGB
14	B2					ASBVd	RGB(128,0,255)	UNKNOWN	FAM	NFQ-MGB
14	B2					REC	RGB(0,255,0)	UNKNOWN	VIC	NFQ-MGB
15	B3					ASBVd	RGB(128,0,255)	UNKNOWN	FAM	NFQ-MGB
15	B3					REC	RGB(0,255,0)	UNKNOWN	VIC	NFQ-MGB
16	B4					ASBVd	RGB(128,0,255)	UNKNOWN	FAM	NFQ-MGB
16	B4					REC	RGB(0,255,0)	UNKNOWN	VIC	NFQ-MGB
17	B5					ASBVd	RGB(128,0,255)	UNKNOWN	FAM	NFQ-MGB
17	B5					REC	RGB(0,255,0)	UNKNOWN	VIC	NFQ-MGB
18	B6					ASBVd	RGB(128,0,255)	UNKNOWN	FAM	NFQ-MGB
18	B6					REC	RGB(0,255,0)	UNKNOWN	VIC	NFQ-MGB
19	B7					ASBVd	RGB(128,0,255)	UNKNOWN	FAM	NFQ-MGB
19	B7					REC	RGB(0,255,0)	UNKNOWN	VIC	NFQ-MGB
20	B8					ASBVd	RGB(128,0,255)	UNKNOWN	FAM	NFQ-MGB
20	B8					REC	RGB(0,255,0)	UNKNOWN	VIC	NFQ-MGB
21	B9					ASBVd	RGB(128,0,255)	UNKNOWN	FAM	NFQ-MGB
21	B9					REC	RGB(0,255,0)	UNKNOWN	VIC	NFQ-MGB
22	B10					ASBVd	RGB(128,0,255)	UNKNOWN	FAM	NFQ-MGB
22	B10					REC	RGB(0,255,0)	UNKNOWN	VIC	NFQ-MGB
23	B11					ASBVd	RGB(128,0,255)	UNKNOWN	FAM	NFQ-MGB
23	B11					REC	RGB(0,255,0)	UNKNOWN	VIC	NFQ-MGB
24	B12					ASBVd	RGB(128,0,255)	UNKNOWN	FAM	NFQ-MGB
24	B12					REC	RGB(0,255,0)	UNKNOWN	VIC	NFQ-MGB
25	C1					ASBVd	RGB(128,0,255)	UNKNOWN	FAM	NFQ-MGB
25	C1					REC	RGB(0,255,0)	UNKNOWN	VIC	NFQ-MGB
26	C2					ASBVd	RGB(128,0,255)	UNKNOWN	FAM	NFQ-MGB
26	C2					REC	RGB(0,255,0)	UNKNOWN	VIC	NFQ-MGB
27	C3					ASBVd	RGB(128,0,255)	UNKNOWN	FAM	NFQ-MGB
27	C3					REC	RGB(0,255,0)	UNKNOWN	VIC	NFQ-MGB
28	C4					ASBVd	RGB(128,0,255)	UNKNOWN	FAM	NFQ-MGB
28	C4					REC	RGB(0,255,0)	UNKNOWN	VIC	NFQ-MGB
29	C5					ASBVd	RGB(128,0,255)	UNKNOWN	FAM	NFQ-MGB
29	C5					REC	RGB(0,255,0)	UNKNOWN	VIC	NFQ-MGB
30	C6					ASBVd	RGB(128,0,255)	UNKNOWN	FAM	NFQ-MGB
30	C6					REC	RGB(0,255,0)	UNKNOWN	VIC	NFQ-MGB
31	C7					ASBVd	RGB(128,0,255)	UNKNOWN	FAM	NFQ-MGB
31	C7					REC	RGB(0,255,0)	UNKNOWN	VIC	NFQ-MGB
32	C8					ASBVd	RGB(128,0,255)	UNKNOWN	FAM	NFQ-MGB
32	C8					REC	RGB(0,255,0)	UNKNOWN	VIC	NFQ-MGB
33	C9					ASBVd	RGB(128,0,255)	UNKNOWN	FAM	NFQ-MGB
33	C9					REC	RGB(0,255,0)	UNKNOWN	VIC	NFQ-MGB
34	C10					ASBVd	RGB(128,0,255)	UNKNOWN	FAM	NFQ-MGB
34	C10					REC	RGB(0,255,0)	UNKNOWN	VIC	NFQ-MGB
35	C11					ASBVd	RGB(128,0,255)	UNKNOWN	FAM	NFQ-MGB
35	C11					REC	RGB(0,255,0)	UNKNOWN	VIC	NFQ-MGB
36	C12					ASBVd	RGB(128,0,255)	UNKNOWN	FAM	NFQ-MGB
36	C12					REC	RGB(0,255,0)	UNKNOWN	VIC	NFQ-MGB
37	D1					ASBVd	RGB(128,0,255)	UNKNOWN	FAM	NFQ-MGB
37	D1					REC	RGB(0,255,0)	UNKNOWN	VIC	NFQ-MGB
38	D2					ASBVd	RGB(128,0,255)	UNKNOWN	FAM	NFQ-MGB
38	D2					REC	RGB(0,255,0)	UNKNOWN	VIC	NFQ-MGB
39	D3					ASBVd	RGB(128,0,255)	UNKNOWN	FAM	NFQ-MGB
39	D3					REC	RGB(0,255,0)	UNKNOWN	VIC	NFQ-MGB
40	D4					ASBVd	RGB(128,0,255)	UNKNOWN	FAM	NFQ-MGB
40	D4					REC	RGB(0,255,0)	UNKNOWN	VIC	NFQ-MGB
41	D5					ASBVd	RGB(128,0,255)	UNKNOWN	FAM	NFQ-MGB
41	D5					REC	RGB(0,255,0)	UNKNOWN	VIC	NFQ-MGB
42	D6					ASBVd	RGB(128,0,255)	UNKNOWN	FAM	NFQ-MGB
42	D6					REC	RGB(0,255,0)	UNKNOWN	VIC	NFQ-MGB
43	D7					ASBVd	RGB(128,0,255)	UNKNOWN	FAM	NFQ-MGB
43	D7					REC	RGB(0,255,0)	UNKNOWN	VIC	NFQ-MGB
44	D8					ASBVd	RGB(128,0,255)	UNKNOWN	FAM	NFQ-MGB
44	D8					REC	RGB(0,255,0)	UNKNOWN	VIC	NFQ-MGB
45	D9					ASBVd	RGB(128,0,255)	UNKNOWN	FAM	NFQ-MGB
45	D9					REC	RGB(0,255,0)	UNKNOWN	VIC	NFQ-MGB
46	D10					ASBVd	RGB(128,0,255)	UNKNOWN	FAM	NFQ-MGB
46	D10					REC	RGB(0,255,0)	UNKNOWN	VIC	NFQ-MGB
47	D11					ASBVd	RGB(128,0,255)	UNKNOWN	FAM	NFQ-MGB
47	D11					REC	RGB(0,255,0)	UNKNOWN	VIC	NFQ-MGB
48	D12					ASBVd	RGB(128,0,255)	UNKNOWN	FAM	NFQ-MGB
48	D12					REC	RGB(0,255,0)	UNKNOWN	VIC	NFQ-MGB
49	E1					ASBVd	RGB(128,0,255)	UNKNOWN	FAM	NFQ-MGB
49	E1					REC	RGB(0,255,0)	UNKNOWN	VIC	NFQ-MGB
50	E2					ASBVd	RGB(128,0,255)	UNKNOWN	FAM	NFQ-MGB
50	E2					REC	RGB(0,255,0)	UNKNOWN	VIC	NFQ-MGB
51	E3					ASBVd	RGB(128,0,255)	UNKNOWN	FAM	NFQ-MGB
51	E3					REC	RGB(0,255,0)	UNKNOWN	VIC	NFQ-MGB
52	E4					ASBVd	RGB(128,0,255)	UNKNOWN	FAM	NFQ-MGB
52	E4					REC	RGB(0,255,0)	UNKNOWN	VIC	NFQ-MGB
53	E5					ASBVd	RGB(128,0,255)	UNKNOWN	FAM	NFQ-MGB
53	E5					REC	RGB(0,255,0)	UNKNOWN	VIC	NFQ-MGB
54	E6					ASBVd	RGB(128,0,255)	UNKNOWN	FAM	NFQ-MGB
54	E6					REC	RGB(0,255,0)	UNKNOWN	VIC	NFQ-MGB
55	E7
56	E8
57	E9
58	E10
59	E11
60	E12
61	F1					ASBVd	RGB(128,0,255)	UNKNOWN	FAM	NFQ-MGB
61	F1					REC	RGB(0,255,0)	UNKNOWN	VIC	NFQ-MGB
62	F2					ASBVd	RGB(128,0,255)	UNKNOWN	FAM	NFQ-MGB
62	F2					REC	RGB(0,255,0)	UNKNOWN	VIC	NFQ-MGB
63	F3					ASBVd	RGB(128,0,255)	UNKNOWN	FAM	NFQ-MGB
63	F3					REC	RGB(0,255,0)	UNKNOWN	VIC	NFQ-MGB
64	F4					ASBVd	RGB(128,0,255)	UNKNOWN	FAM	NFQ-MGB
64	F4					REC	RGB(0,255,0)	UNKNOWN	VIC	NFQ-MGB
65	F5					ASBVd	RGB(128,0,255)	UNKNOWN	FAM	NFQ-MGB
65	F5					REC	RGB(0,255,0)	UNKNOWN	VIC	NFQ-MGB
66	F6					ASBVd	RGB(128,0,255)	UNKNOWN	FAM	NFQ-MGB
66	F6					REC	RGB(0,255,0)	UNKNOWN	VIC	NFQ-MGB
67	F7
68	F8
69	F9
70	F10
71	F11
72	F12
73	G1
74	G2
75	G3
76	G4
77	G5
78	G6
79	G7
80	G8
81	G9
82	G10					ASBVd	RGB(128,0,255)	UNKNOWN	FAM	NFQ-MGB
82	G10					REC	RGB(0,255,0)	UNKNOWN	VIC	NFQ-MGB
83	G11					ASBVd	RGB(128,0,255)	UNKNOWN	FAM	NFQ-MGB
83	G11					REC	RGB(0,255,0)	UNKNOWN	VIC	NFQ-MGB
84	G12					ASBVd	RGB(128,0,255)	UNKNOWN	FAM	NFQ-MGB
84	G12					REC	RGB(0,255,0)	UNKNOWN	VIC	NFQ-MGB
85	H1
86	H2
87	H3
88	H4
89	H5
90	H6
91	H7
92	H8
93	H9
94	H10					ASBVd	RGB(128,0,255)	UNKNOWN	FAM	NFQ-MGB
94	H10					REC	RGB(0,255,0)	UNKNOWN	VIC	NFQ-MGB
95	H11					ASBVd	RGB(128,0,255)	UNKNOWN	FAM	NFQ-MGB
95	H11					REC	RGB(0,255,0)	UNKNOWN	VIC	NFQ-MGB
96	H12					ASBVd	RGB(128,0,255)	UNKNOWN	FAM	NFQ-MGB
96	H12					REC	RGB(0,255,0)	UNKNOWN	VIC	NFQ-MGB

## Sheet: Amplification Data
Block Type	96-Well 0.2-mL Block
Calibration Background is expired	No
Calibration Background performed on	02-13-2020
Calibration Pure Dye ABY is expired	No
Calibration Pure Dye ABY performed on	02-13-2020
Calibration Pure Dye CY5 is expired	No
Calibration Pure Dye CY5 performed on	02-13-2020
Calibration Pure Dye FAM is expired	No
Calibration Pure Dye FAM performed on	02-13-2020
Calibration Pure Dye JUN is expired	No
Calibration Pure Dye JUN performed on	02-13-2020
Calibration Pure Dye MUSTANG PURPLE is expired	No
Calibration Pure Dye MUSTANG PURPLE performed on	02-13-2020
Calibration Pure Dye NED is expired	No
Calibration Pure Dye NED performed on	02-13-2020
Calibration Pure Dye ROX is expired	No
Calibration Pure Dye ROX performed on	02-13-2020
Calibration Pure Dye SYBR is expired	No
Calibration Pure Dye SYBR performed on	02-13-2020
Calibration Pure Dye TAMRA is expired	No
Calibration Pure Dye TAMRA performed on	02-13-2020
Calibration Pure Dye VIC is expired	No
Calibration Pure Dye VIC performed on	02-13-2020
Calibration ROI is expired	No
Calibration ROI performed on	02-13-2020
Calibration Uniformity is expired	No
Calibration Uniformity performed on	02-13-2020
Chemistry	TAQMAN
Date Created	2021-08-10 12:38:39 PM AEST
Experiment Barcode
Experiment Comment
Experiment File Name	D:\Real-Time 2021\Degradation Assay\degradation Assay Positive.eds
Experiment Name	degradation Assay Positive
Experiment Run End Time	2021-08-09 19:09:57 PM AEST
Experiment Type	Standard Curve
Instrument Name	Baron_Pistachio
Instrument Serial Number	272523378
Instrument Type	QuantStudio™ 5 System
Passive Reference	ROX
Post-read Stage/Step
Pre-read Stage/Step
Quantification Cycle Method	Ct
Signal Smoothing On	true
Stage/ Cycle where Ct Analysis is performed	Stage2, Step2
User Name
Well	Well Position	Cycle	Target Name	Rn	Delta Rn
1	A1	1	ASBVd	1.67287	0.00788504
1	A1	2	ASBVd	1.67305	0.00506695
1	A1	3	ASBVd	1.67608	0.00510048
1	A1	4	ASBVd	1.6787	0.00472023
1	A1	5	ASBVd	1.67413	-0.00285299
1	A1	6	ASBVd	1.67433	-0.00565403
1	A1	7	ASBVd	1.67466	-0.00832
1	A1	8	ASBVd	1.68451	-0.00146771
1	A1	9	ASBVd	1.69127	0.00228551
1	A1	10	ASBVd	1.69664	0.00465482
1	A1	11	ASBVd	1.69652	0.0015337
1	A1	12	ASBVd	1.70565	0.00766872
1	A1	13	ASBVd	1.73476	0.0337786
1	A1	14	ASBVd	1.77656	0.0725773
1	A1	15	ASBVd	1.84395	0.136965
1	A1	16	ASBVd	1.95368	0.243697
1	A1	17	ASBVd	2.13099	0.418011
1	A1	18	ASBVd	2.36837	0.652391
1	A1	19	ASBVd	2.62893	0.909953
1	A1	20	ASBVd	2.86906	1.14708
1	A1	21	ASBVd	3.06862	1.34364
1	A1	22	ASBVd	3.20455	1.47657
1	A1	23	ASBVd	3.30024	1.56926
1	A1	24	ASBVd	3.35846	1.62448
1	A1	25	ASBVd	3.40188	1.6649
1	A1	26	ASBVd	3.43251	1.69253
1	A1	27	ASBVd	3.43386	1.69088
1	A1	28	ASBVd	3.43843	1.69246
1	A1	29	ASBVd	3.43061	1.68163
1	A1	30	ASBVd	3.41892	1.66694
1	A1	31	ASBVd	3.40562	1.65064
1	A1	32	ASBVd	3.3825	1.62452
1	A1	33	ASBVd	3.36744	1.60647
1	A1	34	ASBVd	3.35242	1.58844
1	A1	35	ASBVd	3.357	1.59003
1	A1	36	ASBVd	3.35293	1.58296
1	A1	37	ASBVd	3.3532	1.58023
1	A1	38	ASBVd	3.36516	1.58918
1	A1	39	ASBVd	3.36337	1.58439
1	A1	40	ASBVd	3.37008	1.58811
1	A1	1	REC	0.316185	-0.00344051
1	A1	2	REC	0.318645	-0.00404126
1	A1	3	REC	0.323721	-0.00202504
1	A1	4	REC	0.327586	-0.00121995
1	A1	5	REC	0.335825	0.00395934
1	A1	6	REC	0.33927	0.00434481
1	A1	7	REC	0.338986	0.00100043
1	A1	8	REC	0.344095	0.0030497
1	A1	9	REC	0.347935	0.00382969
1	A1	10	REC	0.348876	0.00171129
1	A1	11	REC	0.351133	0.000908094
1	A1	12	REC	0.351238	-0.00204695
1	A1	13	REC	0.354121	-0.00222361
1	A1	14	REC	0.356014	-0.00339067
1	A1	15	REC	0.355236	-0.00722854
1	A1	16	REC	0.356962	-0.00856234
1	A1	17	REC	0.363106	-0.00547788
1	A1	18	REC	0.368468	-0.0031763
1	A1	19	REC	0.374125	-0.00057852
1	A1	20	REC	0.378334	0.000570543
1	A1	21	REC	0.384185	0.00336076
1	A1	22	REC	0.389585	0.00570088
1	A1	23	REC	0.394438	0.00749427
1	A1	24	REC	0.402814	0.0128104
1	A1	25	REC	0.414127	0.0210635
1	A1	26	REC	0.43988	0.0437566
1	A1	27	REC	0.481416	0.0822327
1	A1	28	REC	0.542826	0.140583
1	A1	29	REC	0.630877	0.225574
1	A1	30	REC	0.729302	0.32094
1	A1	31	REC	0.832961	0.421539
1	A1	32	REC	0.932856	0.518373
1	A1	33	REC	1.02178	0.604241
1	A1	34	REC	1.09472	0.674115
1	A1	35	REC	1.15573	0.73207
1	A1	36	REC	1.19776	0.771034
1	A1	37	REC	1.22437	0.79459
1	A1	38	REC	1.24869	0.815852
1	A1	39	REC	1.25958	0.823679
1	A1	40	REC	1.26577	0.826804
2	A2	1	ASBVd	1.74349	0.00346352
2	A2	2	ASBVd	1.7482	0.00565655
2	A2	3	ASBVd	1.74498	-9.17912e-05
2	A2	4	ASBVd	1.74945	0.00185709
2	A2	5	ASBVd	1.74933	-0.000794309
2	A2	6	ASBVd	1.75517	0.00252608
2	A2	7	ASBVd	1.74947	-0.00570003
2	A2	8	ASBVd	1.75596	-0.00173567
2	A2	9	ASBVd	1.76416	0.00393862
2	A2	10	ASBVd	1.7651	0.00235403
2	A2	11	ASBVd	1.78097	0.0157012
2	A2	12	ASBVd	1.80979	0.0419949
2	A2	13	ASBVd	1.8648	0.0944749
2	A2	14	ASBVd	1.95189	0.179042
2	A2	15	ASBVd	2.09714	0.321773
2	A2	16	ASBVd	2.30065	0.522753
2	A2	17	ASBVd	2.55663	0.776211
2	A2	18	ASBVd	2.82032	1.03738
2	A2	19	ASBVd	3.04612	1.26065
2	A2	20	ASBVd	3.22081	1.43281
2	A2	21	ASBVd	3.35232	1.5618
2	A2	22	ASBVd	3.43599	1.64295
2	A2	23	ASBVd	3.48723	1.69166
2	A2	24	ASBVd	3.51825	1.72016
2	A2	25	ASBVd	3.54153	1.74091
2	A2	26	ASBVd	3.56084	1.75769
2	A2	27	ASBVd	3.56085	1.75518
2	A2	28	ASBVd	3.55822	1.75003
2	A2	29	ASBVd	3.55321	1.74249
2	A2	30	ASBVd	3.53797	1.72473
2	A2	31	ASBVd	3.52071	1.70494
2	A2	32	ASBVd	3.5078	1.68951
2	A2	33	ASBVd	3.49426	1.67344
2	A2	34	ASBVd	3.47831	1.65497
2	A2	35	ASBVd	3.47694	1.65107
2	A2	36	ASBVd	3.48594	1.65755
2	A2	37	ASBVd	3.49369	1.66278
2	A2	38	ASBVd	3.48973	1.65629
2	A2	39	ASBVd	3.48992	1.65395
2	A2	40	ASBVd	3.50697	1.66848
2	A2	1	REC	0.314676	-0.0051109
2	A2	2	REC	0.318152	-0.00367214
2	A2	3	REC	0.321384	-0.00247803
2	A2	4	REC	0.322354	-0.0035457
2	A2	5	REC	0.328388	0.000450492
2	A2	6	REC	0.33164	0.00166428
2	A2	7	REC	0.334969	0.00295522
2	A2	8	REC	0.33621	0.00215821
2	A2	9	REC	0.339209	0.00311951
2	A2	10	REC	0.33926	0.00113274
2	A2	11	REC	0.343066	0.00290052
2	A2	12	REC	0.343481	0.00127822
2	A2	13	REC	0.344332	9.11625e-05
2	A2	14	REC	0.343434	-0.00284518
2	A2	15	REC	0.344818	-0.0034988
2	A2	16	REC	0.347279	-0.00307541
2	A2	17	REC	0.349574	-0.00281789
2	A2	18	REC	0.353692	-0.000738435
2	A2	19	REC	0.355038	-0.00143006
2	A2	20	REC	0.356343	-0.0021629
2	A2	21	REC	0.359675	-0.000869011
2	A2	22	REC	0.364946	0.00236483
2	A2	23	REC	0.369966	0.00534623
2	A2	24	REC	0.376891	0.0102333
2	A2	25	REC	0.390968	0.022273
2	A2	26	REC	0.41594	0.0452068
2	A2	27	REC	0.457667	0.0848964
2	A2	28	REC	0.517959	0.14315
2	A2	29	REC	0.603025	0.226179
2	A2	30	REC	0.705814	0.32693
2	A2	31	REC	0.808403	0.42748
2	A2	32	REC	0.905677	0.522717
2	A2	33	REC	0.993244	0.608246
2	A2	34	REC	1.06459	0.677551
2	A2	35	REC	1.11736	0.728288
2	A2	36	REC	1.15839	0.767277
2	A2	37	REC	1.18835	0.795196
2	A2	38	REC	1.20838	0.813193
2	A2	39	REC	1.2212	0.823979
2	A2	40	REC	1.22813	0.828868
3	A3	1	ASBVd	1.76476	0.000747485
3	A3	2	ASBVd	1.76603	0.0014497
3	A3	3	ASBVd	1.76517	3.74913e-05
3	A3	4	ASBVd	1.76997	0.00427688
3	A3	5	ASBVd	1.76624	-2.04274e-05
3	A3	6	ASBVd	1.76105	-0.00576875
3	A3	7	ASBVd	1.76274	-0.00463655
3	A3	8	ASBVd	1.77241	0.00447611
3	A3	9	ASBVd	1.77071	0.00221085
3	A3	10	ASBVd	1.76848	-0.000575602
3	A3	11	ASBVd	1.78055	0.010937
3	A3	12	ASBVd	1.79578	0.025606
3	A3	13	ASBVd	1.83271	0.0619735
3	A3	14	ASBVd	1.90015	0.128857
3	A3	15	ASBVd	2.00787	0.236019
3	A3	16	ASBVd	2.17251	0.400098
3	A3	17	ASBVd	2.4049	0.631929
3	A3	18	ASBVd	2.6613	0.88776
3	A3	19	ASBVd	2.9275	1.15341
3	A3	20	ASBVd	3.15695	1.3823
3	A3	21	ASBVd	3.33059	1.55538
3	A3	22	ASBVd	3.43839	1.66262
3	A3	23	ASBVd	3.51151	1.73518
3	A3	24	ASBVd	3.55273	1.77583
3	A3	25	ASBVd	3.58054	1.80309
3	A3	26	ASBVd	3.60197	1.82395
3	A3	27	ASBVd	3.61023	1.83165
3	A3	28	ASBVd	3.59873	1.81959
3	A3	29	ASBVd	3.59411	1.81442
3	A3	30	ASBVd	3.58836	1.8081
3	A3	31	ASBVd	3.58011	1.79929
3	A3	32	ASBVd	3.55613	1.77475
3	A3	33	ASBVd	3.53503	1.7531
3	A3	34	ASBVd	3.51976	1.73726
3	A3	35	ASBVd	3.51728	1.73423
3	A3	36	ASBVd	3.51651	1.73289
3	A3	37	ASBVd	3.51886	1.73469
3	A3	38	ASBVd	3.52945	1.74472
3	A3	39	ASBVd	3.52847	1.74317
3	A3	40	ASBVd	3.53388	1.74802
3	A3	1	REC	0.319294	-0.00981204
3	A3	2	REC	0.322197	-0.00845615
3	A3	3	REC	0.328614	-0.00358712
3	A3	4	REC	0.332279	-0.00147035
3	A3	5	REC	0.334726	-0.000570873
3	A3	6	REC	0.338127	0.00128272
3	A3	7	REC	0.340216	0.00182403
3	A3	8	REC	0.343147	0.00320701
3	A3	9	REC	0.34531	0.00382271
3	A3	10	REC	0.344709	0.00167343
3	A3	11	REC	0.346361	0.00177837
3	A3	12	REC	0.347192	0.00106167
3	A3	13	REC	0.346598	-0.00108019
3	A3	14	REC	0.347103	-0.00212246
3	A3	15	REC	0.348897	-0.00187643
3	A3	16	REC	0.350238	-0.00208346
3	A3	17	REC	0.35146	-0.0024085
3	A3	18	REC	0.353131	-0.00228538
3	A3	19	REC	0.355569	-0.00139542
3	A3	20	REC	0.356306	-0.0022063
3	A3	21	REC	0.359456	-0.000603434
3	A3	22	REC	0.36296	0.00135247
3	A3	23	REC	0.368843	0.0056875
3	A3	24	REC	0.375792	0.0110892
3	A3	25	REC	0.39073	0.0244797
3	A3	26	REC	0.417648	0.0498504
3	A3	27	REC	0.458904	0.0895586
3	A3	28	REC	0.520549	0.149655
3	A3	29	REC	0.607685	0.235244
3	A3	30	REC	0.709069	0.335081
3	A3	31	REC	0.815076	0.439539
3	A3	32	REC	0.911975	0.534891
3	A3	33	REC	0.999395	0.620763
3	A3	34	REC	1.07416	0.693979
3	A3	35	REC	1.13019	0.748467
3	A3	36	REC	1.173	0.789729
3	A3	37	REC	1.20427	0.819444
3	A3	38	REC	1.22796	0.841588
3	A3	39	REC	1.24321	0.855293
3	A3	40	REC	1.25382	0.864354
4	A4	1	ASBVd	1.64298	0.00455244
4	A4	2	ASBVd	1.64527	0.00516591
4	A4	3	ASBVd	1.64874	0.00696777
4	A4	4	ASBVd	1.64425	0.000806099
4	A4	5	ASBVd	1.63993	-0.00517342
4	A4	6	ASBVd	1.64023	-0.00654253
4	A4	7	ASBVd	1.6476	-0.000841327
4	A4	8	ASBVd	1.65131	0.00119192
4	A4	9	ASBVd	1.65035	-0.00143365
4	A4	10	ASBVd	1.65848	0.00502513
4	A4	11	ASBVd	1.66671	0.0115865
4	A4	12	ASBVd	1.68397	0.027179
4	A4	13	ASBVd	1.7234	0.0649455
4	A4	14	ASBVd	1.79781	0.137679
4	A4	15	ASBVd	1.90885	0.247054
4	A4	16	ASBVd	2.07385	0.410383
4	A4	17	ASBVd	2.29783	0.632691
4	A4	18	ASBVd	2.54416	0.877359
4	A4	19	ASBVd	2.78575	1.11728
4	A4	20	ASBVd	2.9943	1.32416
4	A4	21	ASBVd	3.13271	1.4609
4	A4	22	ASBVd	3.22036	1.54688
4	A4	23	ASBVd	3.27578	1.60063
4	A4	24	ASBVd	3.31206	1.63524
4	A4	25	ASBVd	3.33633	1.65784
4	A4	26	ASBVd	3.35717	1.67701
4	A4	27	ASBVd	3.36225	1.68043
4	A4	28	ASBVd	3.35573	1.67223
4	A4	29	ASBVd	3.35037	1.66521
4	A4	30	ASBVd	3.34196	1.65513
4	A4	31	ASBVd	3.32741	1.63891
4	A4	32	ASBVd	3.31079	1.62062
4	A4	33	ASBVd	3.31118	1.61934
4	A4	34	ASBVd	3.29584	1.60233
4	A4	35	ASBVd	3.2844	1.58923
4	A4	36	ASBVd	3.28285	1.586
4	A4	37	ASBVd	3.29599	1.59747
4	A4	38	ASBVd	3.31192	1.61173
4	A4	39	ASBVd	3.32298	1.62112
4	A4	40	ASBVd	3.33368	1.63016
4	A4	1	REC	0.29456	-0.00785837
4	A4	2	REC	0.296615	-0.00730706
4	A4	3	REC	0.300328	-0.00509778
4	A4	4	REC	0.304235	-0.00269493
4	A4	5	REC	0.308206	-0.000228759
4	A4	6	REC	0.312721	0.00278262
4	A4	7	REC	0.312583	0.00114063
4	A4	8	REC	0.314971	0.00202463
4	A4	9	REC	0.317027	0.00257606
4	A4	10	REC	0.318003	0.00204791
4	A4	11	REC	0.320219	0.0027598
4	A4	12	REC	0.319915	0.000951487
4	A4	13	REC	0.321084	0.000616481
4	A4	14	REC	0.322492	0.00052043
4	A4	15	REC	0.323153	-0.000322139
4	A4	16	REC	0.322878	-0.00210181
4	A4	17	REC	0.324689	-0.00179523
4	A4	18	REC	0.325718	-0.00226998
4	A4	19	REC	0.327011	-0.00248137
4	A4	20	REC	0.328775	-0.00222107
4	A4	21	REC	0.331843	-0.000657224
4	A4	22	REC	0.335551	0.00154675
4	A4	23	REC	0.338412	0.0029035
4	A4	24	REC	0.346662	0.00964944
4	A4	25	REC	0.360666	0.0221494
4	A4	26	REC	0.385536	0.0455153
4	A4	27	REC	0.424479	0.0829539
4	A4	28	REC	0.483127	0.140098
4	A4	29	REC	0.564305	0.219772
4	A4	30	REC	0.660866	0.314829
4	A4	31	REC	0.76001	0.412468
4	A4	32	REC	0.854083	0.505038
4	A4	33	REC	0.940565	0.590015
4	A4	34	REC	1.00905	0.656994
4	A4	35	REC	1.06114	0.707584
4	A4	36	REC	1.10125	0.746187
4	A4	37	REC	1.12948	0.772917
4	A4	38	REC	1.14828	0.790212
4	A4	39	REC	1.16116	0.80159
4	A4	40	REC	1.16934	0.808258
5	A5	1	ASBVd	1.63429	0.00650319
5	A5	2	ASBVd	1.63901	0.00866651
5	A5	3	ASBVd	1.6323	-0.000603288
5	A5	4	ASBVd	1.63167	-0.00378531
5	A5	5	ASBVd	1.63956	0.00154624
5	A5	6	ASBVd	1.6427	0.00213136
5	A5	7	ASBVd	1.64735	0.00422208
5	A5	8	ASBVd	1.64579	0.000112972
5	A5	9	ASBVd	1.64602	-0.00221396
5	A5	10	ASBVd	1.64938	-0.0014101
5	A5	11	ASBVd	1.66034	0.00699169
5	A5	12	ASBVd	1.67888	0.0229679
5	A5	13	ASBVd	1.71227	0.0538069
5	A5	14	ASBVd	1.7742	0.113176
5	A5	15	ASBVd	1.87118	0.207601
5	A5	16	ASBVd	2.02041	0.354276
5	A5	17	ASBVd	2.22801	0.559324
5	A5	18	ASBVd	2.48063	0.809384
5	A5	19	ASBVd	2.73413	1.06032
5	A5	20	ASBVd	2.94281	1.26645
5	A5	21	ASBVd	3.09402	1.4151
5	A5	22	ASBVd	3.18998	1.50851
5	A5	23	ASBVd	3.2537	1.56967
5	A5	24	ASBVd	3.29918	1.61259
5	A5	25	ASBVd	3.32511	1.63596
5	A5	26	ASBVd	3.34533	1.65363
5	A5	27	ASBVd	3.35929	1.66503
5	A5	28	ASBVd	3.35859	1.66178
5	A5	29	ASBVd	3.34919	1.64983
5	A5	30	ASBVd	3.33579	1.63387
5	A5	31	ASBVd	3.32286	1.61838
5	A5	32	ASBVd	3.30713	1.60009
5	A5	33	ASBVd	3.29136	1.58177
5	A5	34	ASBVd	3.28081	1.56866
5	A5	35	ASBVd	3.27326	1.55856
5	A5	36	ASBVd	3.26801	1.55075
5	A5	37	ASBVd	3.26737	1.54754
5	A5	38	ASBVd	3.2796	1.55722
5	A5	39	ASBVd	3.28494	1.56
5	A5	40	ASBVd	3.29067	1.56318
5	A5	1	REC	0.297128	-0.0103679
5	A5	2	REC	0.299776	-0.00926926
5	A5	3	REC	0.304473	-0.00612104
5	A5	4	REC	0.309332	-0.00281133
5	A5	5	REC	0.316049	0.00235648
5	A5	6	REC	0.317035	0.00179386
5	A5	7	REC	0.317906	0.00111531
5	A5	8	REC	0.319664	0.00132416
5	A5	9	REC	0.323515	0.00362599
5	A5	10	REC	0.323239	0.00180089
5	A5	11	REC	0.324683	0.00169553
5	A5	12	REC	0.325026	0.00048963
5	A5	13	REC	0.329073	0.00298655
5	A5	14	REC	0.328508	0.000872811
5	A5	15	REC	0.327121	-0.0020635
5	A5	16	REC	0.328024	-0.00270989
5	A5	17	REC	0.328899	-0.00338388
5	A5	18	REC	0.331242	-0.00258969
5	A5	19	REC	0.334926	-0.000455493
5	A5	20	REC	0.335681	-0.00124964
5	A5	21	REC	0.338838	0.000357974
5	A5	22	REC	0.341201	0.00117184
5	A5	23	REC	0.343371	0.00179345
5	A5	24	REC	0.351891	0.00876411
5	A5	25	REC	0.364829	0.0201527
5	A5	26	REC	0.387289	0.0410634
5	A5	27	REC	0.425797	0.0780221
5	A5	28	REC	0.485492	0.136168
5	A5	29	REC	0.565127	0.214253
5	A5	30	REC	0.657847	0.305424
5	A5	31	REC	0.758584	0.404612
5	A5	32	REC	0.856952	0.501432
5	A5	33	REC	0.94203	0.58496
5	A5	34	REC	1.01301	0.654394
5	A5	35	REC	1.06784	0.707669
5	A5	36	REC	1.10831	0.74659
5	A5	37	REC	1.13461	0.771345
5	A5	38	REC	1.15756	0.792747
5	A5	39	REC	1.17006	0.803692
5	A5	40	REC	1.17742	0.80951
6	A6	1	ASBVd	1.55013	0.00349204
6	A6	2	ASBVd	1.55196	0.0044518
6	A6	3	ASBVd	1.5497	0.00132733
6	A6	4	ASBVd	1.54894	-0.000302851
6	A6	5	ASBVd	1.54902	-0.0010882
6	A6	6	ASBVd	1.55075	-0.000218443
6	A6	7	ASBVd	1.55128	-0.000553059
6	A6	8	ASBVd	1.55237	-0.000335498
6	A6	9	ASBVd	1.55474	0.00117072
6	A6	10	ASBVd	1.56089	0.00646004
6	A6	11	ASBVd	1.58059	0.0252961
6	A6	12	ASBVd	1.61026	0.0541004
6	A6	13	ASBVd	1.66824	0.111212
6	A6	14	ASBVd	1.76088	0.202989
6	A6	15	ASBVd	1.89883	0.340065
6	A6	16	ASBVd	2.09369	0.534063
6	A6	17	ASBVd	2.32576	0.765266
6	A6	18	ASBVd	2.5601	0.99874
6	A6	19	ASBVd	2.75929	1.19707
6	A6	20	ASBVd	2.90606	1.34297
6	A6	21	ASBVd	3.00284	1.43889
6	A6	22	ASBVd	3.05687	1.49205
6	A6	23	ASBVd	3.09201	1.52632
6	A6	24	ASBVd	3.11942	1.55287
6	A6	25	ASBVd	3.14362	1.57621
6	A6	26	ASBVd	3.16759	1.59931
6	A6	27	ASBVd	3.16696	1.59781
6	A6	28	ASBVd	3.15582	1.58581
6	A6	29	ASBVd	3.15129	1.58041
6	A6	30	ASBVd	3.14236	1.57062
6	A6	31	ASBVd	3.1269	1.55429
6	A6	32	ASBVd	3.10657	1.5331
6	A6	33	ASBVd	3.09172	1.51738
6	A6	34	ASBVd	3.08212	1.50691
6	A6	35	ASBVd	3.08022	1.50415
6	A6	36	ASBVd	3.07241	1.49547
6	A6	37	ASBVd	3.07431	1.4965
6	A6	38	ASBVd	3.0805	1.50183
6	A6	39	ASBVd	3.08673	1.5072
6	A6	40	ASBVd	3.09699	1.51659
6	A6	1	REC	0.297205	-0.00731544
6	A6	2	REC	0.299802	-0.0063355
6	A6	3	REC	0.303732	-0.00402131
6	A6	4	REC	0.308454	-0.000916408
6	A6	5	REC	0.311075	8.84151e-05
6	A6	6	REC	0.31352	0.000916779
6	A6	7	REC	0.315067	0.000848033
6	A6	8	REC	0.31782	0.00198428
6	A6	9	REC	0.320481	0.00302866
6	A6	10	REC	0.320582	0.00151369
6	A6	11	REC	0.321929	0.0012442
6	A6	12	REC	0.324446	0.00214528
6	A6	13	REC	0.32496	0.00104236
6	A6	14	REC	0.324381	-0.00115319
6	A6	15	REC	0.32416	-0.00299035
6	A6	16	REC	0.325936	-0.00283042
6	A6	17	REC	0.328617	-0.00176579
6	A6	18	REC	0.330257	-0.00174268
6	A6	19	REC	0.333189	-0.000427496
6	A6	20	REC	0.335034	-0.000198546
6	A6	21	REC	0.337719	0.000870233
6	A6	22	REC	0.33875	0.000284924
6	A6	23	REC	0.342161	0.00207933
6	A6	24	REC	0.348376	0.00667831
6	A6	25	REC	0.361006	0.0176919
6	A6	26	REC	0.38409	0.0391589
6	A6	27	REC	0.420761	0.0742139
6	A6	28	REC	0.474998	0.126834
6	A6	29	REC	0.552531	0.202751
6	A6	30	REC	0.646288	0.294892
6	A6	31	REC	0.743884	0.390871
6	A6	32	REC	0.836131	0.481501
6	A6	33	REC	0.918703	0.562457
6	A6	34	REC	0.989533	0.631671
6	A6	35	REC	1.04087	0.681393
6	A6	36	REC	1.07895	0.717854
6	A6	37	REC	1.10705	0.744339
6	A6	38	REC	1.12665	0.762322
6	A6	39	REC	1.13967	0.773722
6	A6	40	REC	1.14592	0.778361
7	A7	1	ASBVd	1.62578	0.00648795
7	A7	2	ASBVd	1.62792	0.00649184
7	A7	3	ASBVd	1.62418	0.000623723
7	A7	4	ASBVd	1.62642	0.0007237
7	A7	5	ASBVd	1.62714	-0.000693381
7	A7	6	ASBVd	1.62751	-0.00245474
7	A7	7	ASBVd	1.63411	0.00200973
7	A7	8	ASBVd	1.63389	-0.000337422
7	A7	9	ASBVd	1.63559	-0.000776748
7	A7	10	ASBVd	1.6394	0.000905136
7	A7	11	ASBVd	1.64449	0.00385839
7	A7	12	ASBVd	1.66327	0.020501
7	A7	13	ASBVd	1.70486	0.0599614
7	A7	14	ASBVd	1.76755	0.120518
7	A7	15	ASBVd	1.86539	0.216224
7	A7	16	ASBVd	2.02018	0.368872
7	A7	17	ASBVd	2.24335	0.589908
7	A7	18	ASBVd	2.49097	0.835401
7	A7	19	ASBVd	2.73339	1.07569
7	A7	20	ASBVd	2.94241	1.28257
7	A7	21	ASBVd	3.09936	1.43738
7	A7	22	ASBVd	3.19249	1.52838
7	A7	23	ASBVd	3.25037	1.58413
7	A7	24	ASBVd	3.29808	1.6297
7	A7	25	ASBVd	3.32402	1.65351
7	A7	26	ASBVd	3.33593	1.66328
7	A7	27	ASBVd	3.3393	1.66453
7	A7	28	ASBVd	3.34353	1.66662
7	A7	29	ASBVd	3.33687	1.65783
7	A7	30	ASBVd	3.33159	1.65041
7	A7	31	ASBVd	3.30666	1.62335
7	A7	32	ASBVd	3.2896	1.60415
7	A7	33	ASBVd	3.28626	1.59868
7	A7	34	ASBVd	3.26767	1.57795
7	A7	35	ASBVd	3.2584	1.56655
7	A7	36	ASBVd	3.2603	1.56632
7	A7	37	ASBVd	3.26334	1.56723
7	A7	38	ASBVd	3.26715	1.5689
7	A7	39	ASBVd	3.27597	1.57559
7	A7	40	ASBVd	3.28823	1.58571
7	A7	1	REC	0.30379	-0.0081992
7	A7	2	REC	0.306022	-0.00747742
7	A7	3	REC	0.310927	-0.00408321
7	A7	4	REC	0.313948	-0.0025722
7	A7	5	REC	0.318053	2.23001e-05
7	A7	6	REC	0.320419	0.00087861
7	A7	7	REC	0.32288	0.00182898
7	A7	8	REC	0.325497	0.00293562
7	A7	9	REC	0.327664	0.00359315
7	A7	10	REC	0.326735	0.00115413
7	A7	11	REC	0.328531	0.00143895
7	A7	12	REC	0.330093	0.00149158
7	A7	13	REC	0.331438	0.00132579
7	A7	14	REC	0.331202	-0.000419911
7	A7	15	REC	0.33181	-0.0013225
7	A7	16	REC	0.333055	-0.00158727
7	A7	17	REC	0.33393	-0.00222298
7	A7	18	REC	0.335416	-0.00224754
7	A7	19	REC	0.33666	-0.00251391
7	A7	20	REC	0.338106	-0.0025773
7	A7	21	REC	0.340379	-0.00181502
7	A7	22	REC	0.344827	0.00112298
7	A7	23	REC	0.350784	0.00556976
7	A7	24	REC	0.3556	0.00887507
7	A7	25	REC	0.368868	0.0206336
7	A7	26	REC	0.390853	0.0411077
7	A7	27	REC	0.430413	0.079158
7	A7	28	REC	0.486965	0.134199
7	A7	29	REC	0.566737	0.212462
7	A7	30	REC	0.664176	0.30839
7	A7	31	REC	0.766006	0.408709
7	A7	32	REC	0.862111	0.503304
7	A7	33	REC	0.950162	0.589845
7	A7	34	REC	1.02007	0.658246
7	A7	35	REC	1.0748	0.711458
7	A7	36	REC	1.11403	0.749187
7	A7	37	REC	1.14454	0.778185
7	A7	38	REC	1.16481	0.796938
7	A7	39	REC	1.17944	0.810064
7	A7	40	REC	1.18838	0.817494
8	A8	1	ASBVd	1.63073	-0.00601879
8	A8	2	ASBVd	1.63658	-0.000753346
8	A8	3	ASBVd	1.63639	-0.00154314
8	A8	4	ASBVd	1.63696	-0.001557
8	A8	5	ASBVd	1.63875	-0.000357899
8	A8	6	ASBVd	1.64172	0.00201708
8	A8	7	ASBVd	1.64559	0.00529697
8	A8	8	ASBVd	1.64271	0.00182116
8	A8	9	ASBVd	1.63724	-0.00424078
8	A8	10	ASBVd	1.6392	-0.00286371
8	A8	11	ASBVd	1.64409	0.00142732
8	A8	12	ASBVd	1.65204	0.00879013
8	A8	13	ASBVd	1.67886	0.0350189
8	A8	14	ASBVd	1.71592	0.0714846
8	A8	15	ASBVd	1.77816	0.133139
8	A8	16	ASBVd	1.88462	0.239004
8	A8	17	ASBVd	2.05192	0.405717
8	A8	18	ASBVd	2.28237	0.635569
8	A8	19	ASBVd	2.53483	0.887446
8	A8	20	ASBVd	2.7869	1.13892
8	A8	21	ASBVd	2.98283	1.33426
8	A8	22	ASBVd	3.12926	1.48009
8	A8	23	ASBVd	3.23072	1.58097
8	A8	24	ASBVd	3.28934	1.639
8	A8	25	ASBVd	3.32505	1.67412
8	A8	26	ASBVd	3.34888	1.69735
8	A8	27	ASBVd	3.35399	1.70187
8	A8	28	ASBVd	3.35992	1.70721
8	A8	29	ASBVd	3.35376	1.70046
8	A8	30	ASBVd	3.34524	1.69134
8	A8	31	ASBVd	3.32602	1.67154
8	A8	32	ASBVd	3.31443	1.65936
8	A8	33	ASBVd	3.29313	1.63746
8	A8	34	ASBVd	3.28579	1.62954
8	A8	35	ASBVd	3.27828	1.62143
8	A8	36	ASBVd	3.28424	1.6268
8	A8	37	ASBVd	3.28971	1.63168
8	A8	38	ASBVd	3.29282	1.63419
8	A8	39	ASBVd	3.29824	1.63903
8	A8	40	ASBVd	3.30691	1.6471
8	A8	1	REC	0.296218	-0.0105258
8	A8	2	REC	0.299374	-0.00898846
8	A8	3	REC	0.304221	-0.00576008
8	A8	4	REC	0.308015	-0.00358503
8	A8	5	REC	0.311507	-0.00171202
8	A8	6	REC	0.316245	0.00140737
8	A8	7	REC	0.318661	0.00220451
8	A8	8	REC	0.321194	0.00311955
8	A8	9	REC	0.323242	0.00354863
8	A8	10	REC	0.324042	0.00272994
8	A8	11	REC	0.325435	0.00250349
8	A8	12	REC	0.325586	0.00103589
8	A8	13	REC	0.327507	0.00133828
8	A8	14	REC	0.328966	0.00117811
8	A8	15	REC	0.329526	0.000120144
8	A8	16	REC	0.328893	-0.00213209
8	A8	17	REC	0.331714	-0.000929581
8	A8	18	REC	0.333101	-0.00116107
8	A8	19	REC	0.334729	-0.00115274
8	A8	20	REC	0.334975	-0.00252548
8	A8	21	REC	0.337069	-0.00204985
8	A8	22	REC	0.339921	-0.000816342
8	A8	23	REC	0.344995	0.00263836
8	A8	24	REC	0.351623	0.00764803
8	A8	25	REC	0.364412	0.0188186
8	A8	26	REC	0.388575	0.0413623
8	A8	27	REC	0.429194	0.0803632
8	A8	28	REC	0.489025	0.138575
8	A8	29	REC	0.569871	0.217803
8	A8	30	REC	0.667031	0.313343
8	A8	31	REC	0.765965	0.410659
8	A8	32	REC	0.865412	0.508487
8	A8	33	REC	0.949901	0.591357
8	A8	34	REC	1.02017	0.660005
8	A8	35	REC	1.07328	0.711497
8	A8	36	REC	1.11526	0.751856
8	A8	37	REC	1.14524	0.780226
8	A8	38	REC	1.16267	0.796033
8	A8	39	REC	1.17703	0.808771
8	A8	40	REC	1.18141	0.811534
9	A9	1	ASBVd	1.65413	0.0131612
9	A9	2	ASBVd	1.65377	0.00548629
9	A9	3	ASBVd	1.65475	-0.00085488
9	A9	4	ASBVd	1.66527	0.00234188
9	A9	5	ASBVd	1.66984	-0.000404532
9	A9	6	ASBVd	1.67078	-0.00678194
9	A9	7	ASBVd	1.68953	0.00463919
9	A9	8	ASBVd	1.69572	0.00351461
9	A9	9	ASBVd	1.69966	0.000136507
9	A9	10	ASBVd	1.70426	-0.00259084
9	A9	11	ASBVd	1.71998	0.00581096
9	A9	12	ASBVd	1.74547	0.0239807
9	A9	13	ASBVd	1.7843	0.0554918
9	A9	14	ASBVd	1.8634	0.127273
9	A9	15	ASBVd	1.98675	0.243297
9	A9	16	ASBVd	2.1701	0.419331
9	A9	17	ASBVd	2.40341	0.645325
9	A9	18	ASBVd	2.66039	0.894977
9	A9	19	ASBVd	2.90331	1.13058
9	A9	20	ASBVd	3.10574	1.32569
9	A9	21	ASBVd	3.24305	1.45568
9	A9	22	ASBVd	3.322	1.5273
9	A9	23	ASBVd	3.38047	1.57846
9	A9	24	ASBVd	3.42602	1.61669
9	A9	25	ASBVd	3.45122	1.63457
9	A9	26	ASBVd	3.46269	1.63872
9	A9	27	ASBVd	3.47808	1.64679
9	A9	28	ASBVd	3.47802	1.63941
9	A9	29	ASBVd	3.46728	1.62135
9	A9	30	ASBVd	3.45772	1.60446
9	A9	31	ASBVd	3.4425	1.58193
9	A9	32	ASBVd	3.42291	1.55502
9	A9	33	ASBVd	3.41244	1.53723
9	A9	34	ASBVd	3.38994	1.5074
9	A9	35	ASBVd	3.37217	1.48231
9	A9	36	ASBVd	3.37792	1.48075
9	A9	37	ASBVd	3.38243	1.47793
9	A9	38	ASBVd	3.38239	1.47058
9	A9	39	ASBVd	3.37767	1.45854
9	A9	40	ASBVd	3.38406	1.4576
9	A9	1	REC	0.310492	-0.00799946
9	A9	2	REC	0.312735	-0.00743382
9	A9	3	REC	0.317637	-0.00420882
9	A9	4	REC	0.321768	-0.00175532
9	A9	5	REC	0.324711	-0.000489292
9	A9	6	REC	0.327116	0.000239102
9	A9	7	REC	0.330586	0.00203117
9	A9	8	REC	0.332075	0.00184326
9	A9	9	REC	0.335755	0.00384571
9	A9	10	REC	0.335786	0.00219993
9	A9	11	REC	0.337125	0.00186161
9	A9	12	REC	0.338669	0.0017286
9	A9	13	REC	0.340365	0.00174722
9	A9	14	REC	0.339988	-0.000307239
9	A9	15	REC	0.338956	-0.00301654
9	A9	16	REC	0.339258	-0.00439109
9	A9	17	REC	0.343958	-0.00136839
9	A9	18	REC	0.344808	-0.00219616
9	A9	19	REC	0.347224	-0.0014568
9	A9	20	REC	0.351064	0.000705954
9	A9	21	REC	0.352085	4.92555e-05
9	A9	22	REC	0.355007	0.00129451
9	A9	23	REC	0.357033	0.00164334
9	A9	24	REC	0.366771	0.00970376
9	A9	25	REC	0.379739	0.0209945
9	A9	26	REC	0.405542	0.0451202
9	A9	27	REC	0.446465	0.0843665
9	A9	28	REC	0.507324	0.143548
9	A9	29	REC	0.589004	0.223551
9	A9	30	REC	0.686489	0.319359
9	A9	31	REC	0.792412	0.423604
9	A9	32	REC	0.890318	0.519833
9	A9	33	REC	0.976259	0.604097
9	A9	34	REC	1.04686	0.673018
9	A9	35	REC	1.10086	0.725345
9	A9	36	REC	1.14458	0.767382
9	A9	37	REC	1.17465	0.795783
9	A9	38	REC	1.19517	0.814623
9	A9	39	REC	1.20906	0.826831
9	A9	40	REC	1.21549	0.831584
10	A10	1	ASBVd	1.75053	0.00404008
10	A10	2	ASBVd	1.75375	0.00521043
10	A10	3	ASBVd	1.75165	0.00105165
10	A10	4	ASBVd	1.75353	0.000877207
10	A10	5	ASBVd	1.75318	-0.00152264
10	A10	6	ASBVd	1.75611	-0.000652813
10	A10	7	ASBVd	1.75845	-0.000361152
10	A10	8	ASBVd	1.76027	-0.000594369
10	A10	9	ASBVd	1.76279	-0.000128185
10	A10	10	ASBVd	1.7663	0.0013303
10	A10	11	ASBVd	1.77192	0.00489378
10	A10	12	ASBVd	1.78334	0.0142583
10	A10	13	ASBVd	1.80012	0.0289855
10	A10	14	ASBVd	1.83305	0.0598661
10	A10	15	ASBVd	1.90512	0.12988
10	A10	16	ASBVd	2.01803	0.240731
10	A10	17	ASBVd	2.18732	0.407972
10	A10	18	ASBVd	2.41782	0.636414
10	A10	19	ASBVd	2.6816	0.89814
10	A10	20	ASBVd	2.94389	1.15838
10	A10	21	ASBVd	3.16221	1.37465
10	A10	22	ASBVd	3.31446	1.52484
10	A10	23	ASBVd	3.4203	1.62863
10	A10	24	ASBVd	3.49448	1.70076
10	A10	25	ASBVd	3.54167	1.74589
10	A10	26	ASBVd	3.55827	1.76043
10	A10	27	ASBVd	3.56918	1.76929
10	A10	28	ASBVd	3.58134	1.7794
10	A10	29	ASBVd	3.57709	1.7731
10	A10	30	ASBVd	3.56762	1.76157
10	A10	31	ASBVd	3.54805	1.73995
10	A10	32	ASBVd	3.53471	1.72455
10	A10	33	ASBVd	3.51779	1.70558
10	A10	34	ASBVd	3.50085	1.68659
10	A10	35	ASBVd	3.49038	1.67406
10	A10	36	ASBVd	3.4922	1.67383
10	A10	37	ASBVd	3.49382	1.6734
10	A10	38	ASBVd	3.49472	1.67225
10	A10	39	ASBVd	3.49935	1.67482
10	A10	40	ASBVd	3.48995	1.66337
10	A10	1	REC	0.324115	-0.00723895
10	A10	2	REC	0.326995	-0.00595346
10	A10	3	REC	0.330698	-0.00384609
10	A10	4	REC	0.334419	-0.00171979
10	A10	5	REC	0.33868	0.000946464
10	A10	6	REC	0.341132	0.00180375
10	A10	7	REC	0.342864	0.00194009
10	A10	8	REC	0.346483	0.00396428
10	A10	9	REC	0.347579	0.00346574
10	A10	10	REC	0.346239	0.000530856
10	A10	11	REC	0.346405	-0.000897877
10	A10	12	REC	0.347226	-0.00167224
10	A10	13	REC	0.350503	9.76523e-06
10	A10	14	REC	0.351264	-0.000824113
10	A10	15	REC	0.353249	-0.000434009
10	A10	16	REC	0.353788	-0.00148935
10	A10	17	REC	0.354081	-0.00279187
10	A10	18	REC	0.355857	-0.00261005
10	A10	19	REC	0.35831	-0.00175238
10	A10	20	REC	0.362009	0.000352161
10	A10	21	REC	0.363718	0.000466236
10	A10	22	REC	0.366026	0.0011788
10	A10	23	REC	0.369822	0.00337963
10	A10	24	REC	0.379418	0.0113814
10	A10	25	REC	0.394536	0.0249045
10	A10	26	REC	0.419084	0.0478568
10	A10	27	REC	0.459641	0.086819
10	A10	28	REC	0.520961	0.146544
10	A10	29	REC	0.610206	0.234195
10	A10	30	REC	0.711572	0.333966
10	A10	31	REC	0.814798	0.435597
10	A10	32	REC	0.91375	0.532954
10	A10	33	REC	1.00345	0.62106
10	A10	34	REC	1.07854	0.694558
10	A10	35	REC	1.13438	0.748798
10	A10	36	REC	1.17669	0.789516
10	A10	37	REC	1.20406	0.81529
10	A10	38	REC	1.22585	0.835488
10	A10	39	REC	1.24358	0.851615
10	A10	40	REC	1.24583	0.852276
11	A11	1	ASBVd	1.79198	-0.000805199
11	A11	2	ASBVd	1.794	0.00122548
11	A11	3	ASBVd	1.79366	0.000884251
11	A11	4	ASBVd	1.79251	-0.000256752
11	A11	5	ASBVd	1.79236	-0.000403669
11	A11	6	ASBVd	1.79129	-0.00147064
11	A11	7	ASBVd	1.79054	-0.00221158
11	A11	8	ASBVd	1.79558	0.00282913
11	A11	9	ASBVd	1.79331	0.000558144
11	A11	10	ASBVd	1.79418	0.00143619
11	A11	11	ASBVd	1.79368	0.000939869
11	A11	12	ASBVd	1.79043	-0.00230494
11	A11	13	ASBVd	1.80226	0.00953094
11	A11	14	ASBVd	1.81735	0.0246237
11	A11	15	ASBVd	1.83213	0.0394098
11	A11	16	ASBVd	1.86751	0.0747943
11	A11	17	ASBVd	1.94368	0.150969
11	A11	18	ASBVd	2.06697	0.274266
11	A11	19	ASBVd	2.23892	0.446221
11	A11	20	ASBVd	2.47315	0.680458
11	A11	21	ASBVd	2.74975	0.95706
11	A11	22	ASBVd	3.01474	1.22205
11	A11	23	ASBVd	3.22829	1.43561
11	A11	24	ASBVd	3.3947	1.60202
11	A11	25	ASBVd	3.49987	1.70719
11	A11	26	ASBVd	3.57303	1.78037
11	A11	27	ASBVd	3.59131	1.79864
11	A11	28	ASBVd	3.6011	1.80844
11	A11	29	ASBVd	3.60471	1.81206
11	A11	30	ASBVd	3.595	1.80235
11	A11	31	ASBVd	3.58559	1.79295
11	A11	32	ASBVd	3.56757	1.77493
11	A11	33	ASBVd	3.55344	1.7608
11	A11	34	ASBVd	3.53535	1.74272
11	A11	35	ASBVd	3.5249	1.73227
11	A11	36	ASBVd	3.53118	1.73856
11	A11	37	ASBVd	3.53582	1.7432
11	A11	38	ASBVd	3.54366	1.75104
11	A11	39	ASBVd	3.5404	1.74779
11	A11	40	ASBVd	3.54878	1.75617
11	A11	1	REC	0.331119	-0.00510687
11	A11	2	REC	0.334283	-0.00350596
11	A11	3	REC	0.33627	-0.00308229
11	A11	4	REC	0.338061	-0.00285431
11	A11	5	REC	0.343088	0.000609602
11	A11	6	REC	0.345221	0.00117891
11	A11	7	REC	0.34846	0.00285507
11	A11	8	REC	0.349891	0.00272253
11	A11	9	REC	0.350988	0.00225615
11	A11	10	REC	0.350538	0.000242936
11	A11	11	REC	0.352963	0.00110457
11	A11	12	REC	0.352975	-0.000446556
11	A11	13	REC	0.358317	0.00333288
11	A11	14	REC	0.358062	0.001514
11	A11	15	REC	0.355603	-0.00250756
11	A11	16	REC	0.355254	-0.00442016
11	A11	17	REC	0.357005	-0.00423253
11	A11	18	REC	0.359592	-0.0032085
11	A11	19	REC	0.362202	-0.00216143
11	A11	20	REC	0.365445	-0.000482379
11	A11	21	REC	0.370746	0.00325563
11	A11	22	REC	0.373377	0.00432344
11	A11	23	REC	0.381392	0.0107752
11	A11	24	REC	0.390435	0.0182546
11	A11	25	REC	0.406179	0.0324358
11	A11	26	REC	0.433341	0.0580348
11	A11	27	REC	0.47377	0.0969008
11	A11	28	REC	0.535729	0.157296
11	A11	29	REC	0.62286	0.242864
11	A11	30	REC	0.726045	0.344485
11	A11	31	REC	0.833411	0.450288
11	A11	32	REC	0.934434	0.549748
11	A11	33	REC	1.02357	0.637325
11	A11	34	REC	1.09814	0.710327
11	A11	35	REC	1.15889	0.769512
11	A11	36	REC	1.20458	0.813637
11	A11	37	REC	1.23429	0.841788
11	A11	38	REC	1.25819	0.864124
11	A11	39	REC	1.27435	0.878723
11	A11	40	REC	1.28412	0.886926
12	A12	1	ASBVd	1.76989	-0.0516351
12	A12	2	ASBVd	1.7693	-0.0582065
12	A12	3	ASBVd	1.78063	-0.0528485
12	A12	4	ASBVd	1.83319	-0.00626439
12	A12	5	ASBVd	1.87152	0.0260816
12	A12	6	ASBVd	1.87199	0.0205793
12	A12	7	ASBVd	1.88204	0.0246475
12	A12	8	ASBVd	1.88239	0.019021
12	A12	9	ASBVd	1.87529	0.00594417
12	A12	10	ASBVd	1.87273	-0.00258769
12	A12	11	ASBVd	1.87424	-0.00705941
12	A12	12	ASBVd	1.87455	-0.0127281
12	A12	13	ASBVd	1.87847	-0.0147855
12	A12	14	ASBVd	1.8904	-0.00882624
12	A12	15	ASBVd	1.90584	0.000632366
12	A12	16	ASBVd	1.93094	0.0197596
12	A12	17	ASBVd	1.98512	0.0679546
12	A12	18	ASBVd	2.07587	0.152727
12	A12	19	ASBVd	2.22534	0.296222
12	A12	20	ASBVd	2.44144	0.506345
12	A12	21	ASBVd	2.70297	0.761896
12	A12	22	ASBVd	2.98784	1.04079
12	A12	23	ASBVd	3.23181	1.27878
12	A12	24	ASBVd	3.4165	1.4575
12	A12	25	ASBVd	3.5459	1.58092
12	A12	26	ASBVd	3.6266	1.65564
12	A12	27	ASBVd	3.65341	1.67647
12	A12	28	ASBVd	3.67196	1.68904
12	A12	29	ASBVd	3.68163	1.69275
12	A12	30	ASBVd	3.67388	1.67901
12	A12	31	ASBVd	3.6623	1.66146
12	A12	32	ASBVd	3.6415	1.63468
12	A12	33	ASBVd	3.63551	1.62271
12	A12	34	ASBVd	3.63075	1.61197
12	A12	35	ASBVd	3.63431	1.60956
12	A12	36	ASBVd	3.62969	1.59896
12	A12	37	ASBVd	3.62312	1.58641
12	A12	38	ASBVd	3.62352	1.58084
12	A12	39	ASBVd	3.62511	1.57645
12	A12	40	ASBVd	3.62681	1.57218
12	A12	1	REC	0.330495	-0.0139147
12	A12	2	REC	0.334445	-0.0116436
12	A12	3	REC	0.341778	-0.00598931
12	A12	4	REC	0.351642	0.00219671
12	A12	5	REC	0.353222	0.00209781
12	A12	6	REC	0.351906	-0.000896239
12	A12	7	REC	0.353812	-0.000669104
12	A12	8	REC	0.360835	0.00467554
12	A12	9	REC	0.362397	0.00455855
12	A12	10	REC	0.361693	0.00217685
12	A12	11	REC	0.362257	0.00106207
12	A12	12	REC	0.363609	0.000735658
12	A12	13	REC	0.363859	-0.000692993
12	A12	14	REC	0.362823	-0.00340776
12	A12	15	REC	0.365644	-0.00226501
12	A12	16	REC	0.366608	-0.0029796
12	A12	17	REC	0.366242	-0.005024
12	A12	18	REC	0.369803	-0.0031414
12	A12	19	REC	0.373014	-0.00160911
12	A12	20	REC	0.376484	0.00018298
12	A12	21	REC	0.380448	0.00246832
12	A12	22	REC	0.386178	0.00652005
12	A12	23	REC	0.393834	0.012497
12	A12	24	REC	0.407423	0.0244078
12	A12	25	REC	0.424046	0.0393521
12	A12	26	REC	0.4521	0.0657278
12	A12	27	REC	0.497702	0.109651
12	A12	28	REC	0.563855	0.174126
12	A12	29	REC	0.655175	0.263768
12	A12	30	REC	0.759402	0.366315
12	A12	31	REC	0.865218	0.470453
12	A12	32	REC	0.968047	0.571604
12	A12	33	REC	1.05919	0.661067
12	A12	34	REC	1.13102	0.731222
12	A12	35	REC	1.19315	0.791673
12	A12	36	REC	1.23184	0.828686
12	A12	37	REC	1.25694	0.8521
12	A12	38	REC	1.27428	0.867767
12	A12	39	REC	1.29212	0.883929
12	A12	40	REC	1.29227	0.8824
13	B1	1	ASBVd	1.85485	0.0171383
13	B1	2	ASBVd	1.85169	0.0103715
13	B1	3	ASBVd	1.84539	0.000463062
13	B1	4	ASBVd	1.84604	-0.00249474
13	B1	5	ASBVd	1.85358	0.0014368
13	B1	6	ASBVd	1.85586	9.89371e-05
13	B1	7	ASBVd	1.85932	-4.1114e-05
13	B1	8	ASBVd	1.86397	0.000997457
13	B1	9	ASBVd	1.86751	0.000923925
13	B1	10	ASBVd	1.87016	-3.25905e-05
13	B1	11	ASBVd	1.87245	-0.00135174
13	B1	12	ASBVd	1.88751	0.0100961
13	B1	13	ASBVd	1.91415	0.033135
13	B1	14	ASBVd	1.96263	0.0779991
13	B1	15	ASBVd	2.04802	0.15978
13	B1	16	ASBVd	2.18254	0.290695
13	B1	17	ASBVd	2.39048	0.495019
13	B1	18	ASBVd	2.65671	0.757647
13	B1	19	ASBVd	2.95154	1.04886
13	B1	20	ASBVd	3.2107	1.30441
13	B1	21	ASBVd	3.4277	1.51781
13	B1	22	ASBVd	3.58827	1.67477
13	B1	23	ASBVd	3.68596	1.76885
13	B1	24	ASBVd	3.73945	1.81873
13	B1	25	ASBVd	3.76767	1.84334
13	B1	26	ASBVd	3.79978	1.87185
13	B1	27	ASBVd	3.81008	1.87853
13	B1	28	ASBVd	3.81195	1.8768
13	B1	29	ASBVd	3.80259	1.86382
13	B1	30	ASBVd	3.77211	1.82974
13	B1	31	ASBVd	3.76163	1.81565
13	B1	32	ASBVd	3.75092	1.80133
13	B1	33	ASBVd	3.73386	1.78066
13	B1	34	ASBVd	3.71907	1.76226
13	B1	35	ASBVd	3.71039	1.74997
13	B1	36	ASBVd	3.70549	1.74146
13	B1	37	ASBVd	3.70577	1.73813
13	B1	38	ASBVd	3.71289	1.74165
13	B1	39	ASBVd	3.71708	1.74222
13	B1	40	ASBVd	3.72319	1.74473
13	B1	1	REC	0.345253	-0.00724124
13	B1	2	REC	0.34757	-0.00748702
13	B1	3	REC	0.357998	0.000377699
13	B1	4	REC	0.362924	0.00274028
13	B1	5	REC	0.363505	0.000758247
13	B1	6	REC	0.363509	-0.00180049
13	B1	7	REC	0.367049	-0.000824074
13	B1	8	REC	0.371381	0.00094538
13	B1	9	REC	0.374114	0.00111579
13	B1	10	REC	0.377773	0.00221183
13	B1	11	REC	0.377746	-0.000378971
13	B1	12	REC	0.380664	-2.32189e-05
13	B1	13	REC	0.384181	0.000930189
13	B1	14	REC	0.385377	-0.000436574
13	B1	15	REC	0.385723	-0.00265342
13	B1	16	REC	0.386858	-0.00408172
13	B1	17	REC	0.390051	-0.00345137
13	B1	18	REC	0.393705	-0.00236067
13	B1	19	REC	0.396546	-0.00208261
13	B1	20	REC	0.400773	-0.00041925
13	B1	21	REC	0.404718	0.000963221
13	B1	22	REC	0.407691	0.00137321
13	B1	23	REC	0.415978	0.00709651
13	B1	24	REC	0.423683	0.0122388
13	B1	25	REC	0.439213	0.0252063
13	B1	26	REC	0.465263	0.0486929
13	B1	27	REC	0.509272	0.0901388
13	B1	28	REC	0.57773	0.156034
13	B1	29	REC	0.666385	0.242125
13	B1	30	REC	0.773786	0.346964
13	B1	31	REC	0.886435	0.45705
13	B1	32	REC	0.991696	0.559748
13	B1	33	REC	1.08153	0.647016
13	B1	34	REC	1.15874	0.721666
13	B1	35	REC	1.21582	0.776185
13	B1	36	REC	1.25727	0.815071
13	B1	37	REC	1.28934	0.844581
13	B1	38	REC	1.30902	0.86169
13	B1	39	REC	1.32295	0.873057
13	B1	40	REC	1.33249	0.88004
14	B2	1	ASBVd	1.75812	0.00646496
14	B2	2	ASBVd	1.75726	0.00328149
14	B2	3	ASBVd	1.75717	0.000880514
14	B2	4	ASBVd	1.76	0.00139611
14	B2	5	ASBVd	1.76013	-0.000791839
14	B2	6	ASBVd	1.7593	-0.00393215
14	B2	7	ASBVd	1.76599	0.00044821
14	B2	8	ASBVd	1.76966	0.00180376
14	B2	9	ASBVd	1.77037	0.000195401
14	B2	10	ASBVd	1.77387	0.0013806
14	B2	11	ASBVd	1.7909	0.0160955
14	B2	12	ASBVd	1.81019	0.0330671
14	B2	13	ASBVd	1.846	0.0665713
14	B2	14	ASBVd	1.91879	0.137041
14	B2	15	ASBVd	2.04248	0.258421
14	B2	16	ASBVd	2.23193	0.445551
14	B2	17	ASBVd	2.46866	0.67997
14	B2	18	ASBVd	2.73924	0.94823
14	B2	19	ASBVd	3.00617	1.21285
14	B2	20	ASBVd	3.22704	1.4314
14	B2	21	ASBVd	3.38122	1.58327
14	B2	22	ASBVd	3.47671	1.67644
14	B2	23	ASBVd	3.54108	1.7385
14	B2	24	ASBVd	3.58461	1.77972
14	B2	25	ASBVd	3.60992	1.80272
14	B2	26	ASBVd	3.6218	1.81228
14	B2	27	ASBVd	3.63907	1.82723
14	B2	28	ASBVd	3.6386	1.82445
14	B2	29	ASBVd	3.63706	1.8206
14	B2	30	ASBVd	3.6196	1.80082
14	B2	31	ASBVd	3.58565	1.76455
14	B2	32	ASBVd	3.57161	1.7482
14	B2	33	ASBVd	3.56543	1.73971
14	B2	34	ASBVd	3.55914	1.7311
14	B2	35	ASBVd	3.55322	1.72287
14	B2	36	ASBVd	3.54781	1.71514
14	B2	37	ASBVd	3.54898	1.714
14	B2	38	ASBVd	3.55049	1.7132
14	B2	39	ASBVd	3.55221	1.7126
14	B2	40	ASBVd	3.55283	1.71091
14	B2	1	REC	0.310134	-0.00994365
14	B2	2	REC	0.311467	-0.0102863
14	B2	3	REC	0.321314	-0.00211561
14	B2	4	REC	0.32516	5.52231e-05
14	B2	5	REC	0.327585	0.000804488
14	B2	6	REC	0.32879	0.000333974
14	B2	7	REC	0.329143	-0.000988409
14	B2	8	REC	0.333324	0.00151639
14	B2	9	REC	0.336442	0.00295889
14	B2	10	REC	0.337872	0.00271302
14	B2	11	REC	0.337256	0.000421887
14	B2	12	REC	0.339002	0.000492345
14	B2	13	REC	0.340698	0.000512407
14	B2	14	REC	0.34287	0.00100868
14	B2	15	REC	0.341269	-0.00226769
14	B2	16	REC	0.340607	-0.00460526
14	B2	17	REC	0.343326	-0.00356185
14	B2	18	REC	0.345905	-0.00265913
14	B2	19	REC	0.348592	-0.00164769
14	B2	20	REC	0.352204	0.000288985
14	B2	21	REC	0.354544	0.000952956
14	B2	22	REC	0.356928	0.00166196
14	B2	23	REC	0.361066	0.00412444
14	B2	24	REC	0.367988	0.00937028
14	B2	25	REC	0.385001	0.0247075
14	B2	26	REC	0.407131	0.0451618
14	B2	27	REC	0.445902	0.082258
14	B2	28	REC	0.509421	0.144101
14	B2	29	REC	0.59453	0.227534
14	B2	30	REC	0.694456	0.325784
14	B2	31	REC	0.798591	0.428244
14	B2	32	REC	0.897767	0.525744
14	B2	33	REC	0.989665	0.615967
14	B2	34	REC	1.06377	0.688392
14	B2	35	REC	1.12109	0.74404
14	B2	36	REC	1.16393	0.785201
14	B2	37	REC	1.19342	0.813019
14	B2	38	REC	1.21555	0.833473
14	B2	39	REC	1.22822	0.844466
14	B2	40	REC	1.23622	0.850788
15	B3	1	ASBVd	1.70899	-0.0064167
15	B3	2	ASBVd	1.71263	-0.00261131
15	B3	3	ASBVd	1.71322	-0.00186019
15	B3	4	ASBVd	1.71405	-0.000871965
15	B3	5	ASBVd	1.71587	0.00110439
15	B3	6	ASBVd	1.71635	0.0017549
15	B3	7	ASBVd	1.71738	0.00294018
15	B3	8	ASBVd	1.71423	-4.16211e-05
15	B3	9	ASBVd	1.71109	-0.00302568
15	B3	10	ASBVd	1.72121	0.00725348
15	B3	11	ASBVd	1.73272	0.0189274
15	B3	12	ASBVd	1.75262	0.0389914
15	B3	13	ASBVd	1.78527	0.0718047
15	B3	14	ASBVd	1.86197	0.148668
15	B3	15	ASBVd	1.98049	0.267344
15	B3	16	ASBVd	2.15819	0.445205
15	B3	17	ASBVd	2.38929	0.676466
15	B3	18	ASBVd	2.65459	0.94193
15	B3	19	ASBVd	2.9151	1.2026
15	B3	20	ASBVd	3.11939	1.40706
15	B3	21	ASBVd	3.26048	1.5483
15	B3	22	ASBVd	3.35923	1.64722
15	B3	23	ASBVd	3.42545	1.7136
15	B3	24	ASBVd	3.46007	1.74838
15	B3	25	ASBVd	3.48177	1.77024
15	B3	26	ASBVd	3.49873	1.78736
15	B3	27	ASBVd	3.50863	1.79743
15	B3	28	ASBVd	3.50788	1.79684
15	B3	29	ASBVd	3.50099	1.7901
15	B3	30	ASBVd	3.48037	1.76965
15	B3	31	ASBVd	3.45544	1.74488
15	B3	32	ASBVd	3.44375	1.73335
15	B3	33	ASBVd	3.43251	1.72227
15	B3	34	ASBVd	3.42501	1.71493
15	B3	35	ASBVd	3.42123	1.71132
15	B3	36	ASBVd	3.41979	1.71004
15	B3	37	ASBVd	3.41736	1.70777
15	B3	38	ASBVd	3.41949	1.71006
15	B3	39	ASBVd	3.41844	1.70917
15	B3	40	ASBVd	3.41752	1.70841
15	B3	1	REC	0.306995	-0.00704649
15	B3	2	REC	0.309113	-0.00655648
15	B3	3	REC	0.313815	-0.00348172
15	B3	4	REC	0.316947	-0.00197772
15	B3	5	REC	0.320989	0.000436181
15	B3	6	REC	0.323093	0.000912241
15	B3	7	REC	0.324669	0.000860054
15	B3	8	REC	0.328032	0.00259592
15	B3	9	REC	0.330074	0.00300933
15	B3	10	REC	0.331349	0.00265659
15	B3	11	REC	0.330555	0.000235059
15	B3	12	REC	0.333284	0.00133583
15	B3	13	REC	0.334894	0.00131855
15	B3	14	REC	0.334987	-0.000216335
15	B3	15	REC	0.335195	-0.0016363
15	B3	16	REC	0.336525	-0.00193415
15	B3	17	REC	0.336765	-0.00332177
15	B3	18	REC	0.338027	-0.00368733
15	B3	19	REC	0.341071	-0.00227167
15	B3	20	REC	0.343353	-0.00161727
15	B3	21	REC	0.34823	0.00163133
15	B3	22	REC	0.349631	0.0014048
15	B3	23	REC	0.353602	0.00374836
15	B3	24	REC	0.360727	0.00924573
15	B3	25	REC	0.376449	0.0233391
15	B3	26	REC	0.401513	0.046776
15	B3	27	REC	0.44391	0.0875449
15	B3	28	REC	0.507555	0.149562
15	B3	29	REC	0.591576	0.231955
15	B3	30	REC	0.690428	0.329179
15	B3	31	REC	0.793015	0.430139
15	B3	32	REC	0.890695	0.526191
15	B3	33	REC	0.977978	0.611845
15	B3	34	REC	1.04871	0.680948
15	B3	35	REC	1.10192	0.732535
15	B3	36	REC	1.14296	0.771946
15	B3	37	REC	1.16933	0.796688
15	B3	38	REC	1.18734	0.813073
15	B3	39	REC	1.20458	0.828677
15	B3	40	REC	1.21034	0.832809
16	B4	1	ASBVd	1.66444	-0.00145568
16	B4	2	ASBVd	1.6667	0.00033594
16	B4	3	ASBVd	1.66801	0.00117615
16	B4	4	ASBVd	1.66825	0.000935725
16	B4	5	ASBVd	1.66594	-0.00183992
16	B4	6	ASBVd	1.66992	0.00166664
16	B4	7	ASBVd	1.66817	-0.000564818
16	B4	8	ASBVd	1.66482	-0.00438712
16	B4	9	ASBVd	1.66883	-0.000845632
16	B4	10	ASBVd	1.67401	0.00385898
16	B4	11	ASBVd	1.67968	0.00905379
16	B4	12	ASBVd	1.70101	0.0299182
16	B4	13	ASBVd	1.74255	0.0709843
16	B4	14	ASBVd	1.80054	0.128499
16	B4	15	ASBVd	1.90341	0.230897
16	B4	16	ASBVd	2.06606	0.39307
16	B4	17	ASBVd	2.28707	0.613611
16	B4	18	ASBVd	2.54879	0.874857
16	B4	19	ASBVd	2.80607	1.13166
16	B4	20	ASBVd	3.011	1.33612
16	B4	21	ASBVd	3.15631	1.48096
16	B4	22	ASBVd	3.25671	1.58089
16	B4	23	ASBVd	3.32154	1.64524
16	B4	24	ASBVd	3.35879	1.68201
16	B4	25	ASBVd	3.38616	1.70891
16	B4	26	ASBVd	3.39994	1.72222
16	B4	27	ASBVd	3.40895	1.73076
16	B4	28	ASBVd	3.40762	1.72895
16	B4	29	ASBVd	3.40077	1.72163
16	B4	30	ASBVd	3.38252	1.70291
16	B4	31	ASBVd	3.37028	1.69019
16	B4	32	ASBVd	3.35225	1.67169
16	B4	33	ASBVd	3.33973	1.6587
16	B4	34	ASBVd	3.32722	1.64571
16	B4	35	ASBVd	3.31489	1.63291
16	B4	36	ASBVd	3.31634	1.63389
16	B4	37	ASBVd	3.32298	1.64005
16	B4	38	ASBVd	3.32162	1.63822
16	B4	39	ASBVd	3.33155	1.64768
16	B4	40	ASBVd	3.33989	1.65555
16	B4	1	REC	0.297339	-0.0107497
16	B4	2	REC	0.299005	-0.0104483
16	B4	3	REC	0.304747	-0.00607188
16	B4	4	REC	0.308753	-0.00343036
16	B4	5	REC	0.313409	-0.000139156
16	B4	6	REC	0.315832	0.000918873
16	B4	7	REC	0.318328	0.00205037
16	B4	8	REC	0.320942	0.00329871
16	B4	9	REC	0.321315	0.00230694
16	B4	10	REC	0.322916	0.0025435
16	B4	11	REC	0.322527	0.000789557
16	B4	12	REC	0.324904	0.00180112
16	B4	13	REC	0.326741	0.00227369
16	B4	14	REC	0.327666	0.00183349
16	B4	15	REC	0.327025	-0.000172602
16	B4	16	REC	0.328607	4.53297e-05
16	B4	17	REC	0.327818	-0.00210927
16	B4	18	REC	0.3274	-0.00389161
16	B4	19	REC	0.331559	-0.00109813
16	B4	20	REC	0.333073	-0.000948897
16	B4	21	REC	0.33458	-0.000806246
16	B4	22	REC	0.336104	-0.000647084
16	B4	23	REC	0.33957	0.00145367
16	B4	24	REC	0.345561	0.00607993
16	B4	25	REC	0.359203	0.0183572
16	B4	26	REC	0.382287	0.0400755
16	B4	27	REC	0.422393	0.0788167
16	B4	28	REC	0.482445	0.137504
16	B4	29	REC	0.560939	0.214634
16	B4	30	REC	0.65693	0.309259
16	B4	31	REC	0.760077	0.411042
16	B4	32	REC	0.853081	0.50268
16	B4	33	REC	0.941155	0.58939
16	B4	34	REC	1.01312	0.659985
16	B4	35	REC	1.06751	0.713015
16	B4	36	REC	1.10598	0.750117
16	B4	37	REC	1.13592	0.778698
16	B4	38	REC	1.15256	0.793973
16	B4	39	REC	1.16425	0.804299
16	B4	40	REC	1.17402	0.812701
17	B5	1	ASBVd	1.61051	-0.000194947
17	B5	2	ASBVd	1.60955	-0.00216734
17	B5	3	ASBVd	1.6144	0.001653
17	B5	4	ASBVd	1.61813	0.00437041
17	B5	5	ASBVd	1.61546	0.000679255
17	B5	6	ASBVd	1.61278	-0.00302192
17	B5	7	ASBVd	1.6091	-0.00772432
17	B5	8	ASBVd	1.61505	-0.00279725
17	B5	9	ASBVd	1.61853	-0.000334581
17	B5	10	ASBVd	1.62706	0.00717541
17	B5	11	ASBVd	1.63665	0.0157398
17	B5	12	ASBVd	1.6459	0.0239686
17	B5	13	ASBVd	1.67007	0.0471221
17	B5	14	ASBVd	1.71969	0.0957153
17	B5	15	ASBVd	1.80591	0.180914
17	B5	16	ASBVd	1.94613	0.320118
17	B5	17	ASBVd	2.14912	0.522089
17	B5	18	ASBVd	2.39135	0.763293
17	B5	19	ASBVd	2.63079	1.00172
17	B5	20	ASBVd	2.84441	1.21431
17	B5	21	ASBVd	3.0089	1.37778
17	B5	22	ASBVd	3.12411	1.49197
17	B5	23	ASBVd	3.1915	1.55834
17	B5	24	ASBVd	3.23249	1.59831
17	B5	25	ASBVd	3.26177	1.62657
17	B5	26	ASBVd	3.28043	1.6442
17	B5	27	ASBVd	3.29198	1.65473
17	B5	28	ASBVd	3.30012	1.66185
17	B5	29	ASBVd	3.29297	1.65368
17	B5	30	ASBVd	3.27533	1.63503
17	B5	31	ASBVd	3.25086	1.60954
17	B5	32	ASBVd	3.23883	1.59648
17	B5	33	ASBVd	3.23039	1.58702
17	B5	34	ASBVd	3.22033	1.57594
17	B5	35	ASBVd	3.21136	1.56595
17	B5	36	ASBVd	3.20846	1.56203
17	B5	37	ASBVd	3.21179	1.56434
17	B5	38	ASBVd	3.22112	1.57265
17	B5	39	ASBVd	3.22129	1.57179
17	B5	40	ASBVd	3.23189	1.58138
17	B5	1	REC	0.284584	-0.0112824
17	B5	2	REC	0.286008	-0.0112629
17	B5	3	REC	0.293556	-0.00512035
17	B5	4	REC	0.298203	-0.00187827
17	B5	5	REC	0.30096	-0.000525484
17	B5	6	REC	0.302953	6.24576e-05
17	B5	7	REC	0.305967	0.00167178
17	B5	8	REC	0.308283	0.00258237
17	B5	9	REC	0.3104	0.00329491
17	B5	10	REC	0.31047	0.00196013
17	B5	11	REC	0.311575	0.00165963
17	B5	12	REC	0.313936	0.00261596
17	B5	13	REC	0.313459	0.000734152
17	B5	14	REC	0.31426	0.000130001
17	B5	15	REC	0.315784	0.000249003
17	B5	16	REC	0.316273	-0.000666732
17	B5	17	REC	0.315537	-0.00280803
17	B5	18	REC	0.316229	-0.00352039
17	B5	19	REC	0.319739	-0.00141572
17	B5	20	REC	0.320721	-0.00183823
17	B5	21	REC	0.323972	7.70126e-06
17	B5	22	REC	0.325851	0.000481411
17	B5	23	REC	0.329098	0.0023237
17	B5	24	REC	0.336555	0.00837614
17	B5	25	REC	0.348858	0.0192741
17	B5	26	REC	0.371707	0.0407183
17	B5	27	REC	0.407184	0.0747906
17	B5	28	REC	0.464869	0.13107
17	B5	29	REC	0.538898	0.203694
17	B5	30	REC	0.632499	0.29589
17	B5	31	REC	0.731864	0.39385
17	B5	32	REC	0.824981	0.485563
17	B5	33	REC	0.908333	0.56751
17	B5	34	REC	0.978968	0.63674
17	B5	35	REC	1.03202	0.688386
17	B5	36	REC	1.0709	0.725865
17	B5	37	REC	1.09812	0.751677
17	B5	38	REC	1.11923	0.771385
17	B5	39	REC	1.12908	0.779828
17	B5	40	REC	1.13504	0.78438
18	B6	1	ASBVd	1.68758	0.0060386
18	B6	2	ASBVd	1.68756	0.00396383
18	B6	3	ASBVd	1.68713	0.00147897
18	B6	4	ASBVd	1.68669	-0.00100814
18	B6	5	ASBVd	1.68853	-0.00122301
18	B6	6	ASBVd	1.69267	0.000858086
18	B6	7	ASBVd	1.69265	-0.0012124
18	B6	8	ASBVd	1.69682	0.000909473
18	B6	9	ASBVd	1.69817	0.000197023
18	B6	10	ASBVd	1.70559	0.00556985
18	B6	11	ASBVd	1.71858	0.0165005
18	B6	12	ASBVd	1.73972	0.0355869
18	B6	13	ASBVd	1.7941	0.0879212
18	B6	14	ASBVd	1.88708	0.178849
18	B6	15	ASBVd	2.03154	0.321253
18	B6	16	ASBVd	2.22959	0.517247
18	B6	17	ASBVd	2.47401	0.759611
18	B6	18	ASBVd	2.72132	1.00487
18	B6	19	ASBVd	2.94373	1.22523
18	B6	20	ASBVd	3.10564	1.38508
18	B6	21	ASBVd	3.20824	1.48563
18	B6	22	ASBVd	3.27698	1.55232
18	B6	23	ASBVd	3.32088	1.59417
18	B6	24	ASBVd	3.34757	1.6188
18	B6	25	ASBVd	3.36727	1.63645
18	B6	26	ASBVd	3.38769	1.65481
18	B6	27	ASBVd	3.39907	1.66414
18	B6	28	ASBVd	3.39401	1.65702
18	B6	29	ASBVd	3.38362	1.64458
18	B6	30	ASBVd	3.36209	1.621
18	B6	31	ASBVd	3.345	1.60186
18	B6	32	ASBVd	3.32913	1.58394
18	B6	33	ASBVd	3.31538	1.56813
18	B6	34	ASBVd	3.30416	1.55485
18	B6	35	ASBVd	3.2982	1.54684
18	B6	36	ASBVd	3.29549	1.54208
18	B6	37	ASBVd	3.29508	1.53962
18	B6	38	ASBVd	3.29451	1.53699
18	B6	39	ASBVd	3.29795	1.53838
18	B6	40	ASBVd	3.30447	1.54284
18	B6	1	REC	0.306465	-0.00998805
18	B6	2	REC	0.308358	-0.00958646
18	B6	3	REC	0.315468	-0.00396704
18	B6	4	REC	0.320412	-0.000513215
18	B6	5	REC	0.321899	-0.000516902
18	B6	6	REC	0.322867	-0.00103897
18	B6	7	REC	0.32601	0.000613606
18	B6	8	REC	0.329795	0.0029075
18	B6	9	REC	0.330344	0.00196623
18	B6	10	REC	0.332176	0.00230742
18	B6	11	REC	0.333664	0.00230459
18	B6	12	REC	0.333663	0.00081356
18	B6	13	REC	0.334501	0.000160957
18	B6	14	REC	0.336598	0.000766637
18	B6	15	REC	0.336371	-0.000950147
18	B6	16	REC	0.337646	-0.00116641
18	B6	17	REC	0.338883	-0.00141982
18	B6	18	REC	0.340627	-0.0011667
18	B6	19	REC	0.34246	-0.000823634
18	B6	20	REC	0.342563	-0.00221137
18	B6	21	REC	0.345765	-0.000500143
18	B6	22	REC	0.348794	0.00103874
18	B6	23	REC	0.350641	0.00139512
18	B6	24	REC	0.356114	0.0053772
18	B6	25	REC	0.371955	0.0197274
18	B6	26	REC	0.394878	0.0411604
18	B6	27	REC	0.432473	0.0772647
18	B6	28	REC	0.491643	0.134944
18	B6	29	REC	0.571802	0.213612
18	B6	30	REC	0.669459	0.309779
18	B6	31	REC	0.769727	0.408556
18	B6	32	REC	0.864072	0.501411
18	B6	33	REC	0.95053	0.586378
18	B6	34	REC	1.02142	0.655777
18	B6	35	REC	1.07476	0.707629
18	B6	36	REC	1.11716	0.748538
18	B6	37	REC	1.14399	0.773874
18	B6	38	REC	1.16296	0.791352
18	B6	39	REC	1.17669	0.803594
18	B6	40	REC	1.18589	0.811303
19	B7	1	ASBVd	1.55493	-0.0033812
19	B7	2	ASBVd	1.55527	-0.00469343
19	B7	3	ASBVd	1.56055	-0.00107076
19	B7	4	ASBVd	1.568	0.00472844
19	B7	5	ASBVd	1.56712	0.00218859
19	B7	6	ASBVd	1.56218	-0.0044101
19	B7	7	ASBVd	1.56677	-0.00147634
19	B7	8	ASBVd	1.56547	-0.00442746
19	B7	9	ASBVd	1.57066	-0.000893953
19	B7	10	ASBVd	1.57858	0.00536158
19	B7	11	ASBVd	1.58711	0.0122402
19	B7	12	ASBVd	1.59823	0.0216991
19	B7	13	ASBVd	1.6241	0.0459213
19	B7	14	ASBVd	1.68148	0.101645
19	B7	15	ASBVd	1.78259	0.201091
19	B7	16	ASBVd	1.93518	0.352028
19	B7	17	ASBVd	2.13673	0.551919
19	B7	18	ASBVd	2.37895	0.792487
19	B7	19	ASBVd	2.62083	1.03271
19	B7	20	ASBVd	2.82668	1.23691
19	B7	21	ASBVd	2.97825	1.38681
19	B7	22	ASBVd	3.07448	1.48139
19	B7	23	ASBVd	3.14111	1.54637
19	B7	24	ASBVd	3.1784	1.582
19	B7	25	ASBVd	3.20505	1.607
19	B7	26	ASBVd	3.21997	1.62026
19	B7	27	ASBVd	3.23413	1.63276
19	B7	28	ASBVd	3.23299	1.62996
19	B7	29	ASBVd	3.22025	1.61556
19	B7	30	ASBVd	3.20509	1.59876
19	B7	31	ASBVd	3.18859	1.58059
19	B7	32	ASBVd	3.17561	1.56596
19	B7	33	ASBVd	3.16378	1.55247
19	B7	34	ASBVd	3.149	1.53603
19	B7	35	ASBVd	3.14687	1.53225
19	B7	36	ASBVd	3.14626	1.52998
19	B7	37	ASBVd	3.14888	1.53095
19	B7	38	ASBVd	3.1514	1.53181
19	B7	39	ASBVd	3.15388	1.53263
19	B7	40	ASBVd	3.1528	1.5299
19	B7	1	REC	0.287984	-0.00958126
19	B7	2	REC	0.290457	-0.00837022
19	B7	3	REC	0.294344	-0.00574589
19	B7	4	REC	0.299241	-0.00211162
19	B7	5	REC	0.302517	-9.80019e-05
19	B7	6	REC	0.304449	0.000571712
19	B7	7	REC	0.306082	0.000942567
19	B7	8	REC	0.310411	0.00400898
19	B7	9	REC	0.310689	0.00302437
19	B7	10	REC	0.310923	0.00199636
19	B7	11	REC	0.31091	0.00072091
19	B7	12	REC	0.313386	0.00193425
19	B7	13	REC	0.314784	0.00206931
19	B7	14	REC	0.314707	0.000730076
19	B7	15	REC	0.313828	-0.00141072
19	B7	16	REC	0.314643	-0.00185865
19	B7	17	REC	0.31666	-0.00110412
19	B7	18	REC	0.316841	-0.00218517
19	B7	19	REC	0.318932	-0.00135662
19	B7	20	REC	0.319809	-0.00174181
19	B7	21	REC	0.322248	-0.000565909
19	B7	22	REC	0.324089	1.30566e-05
19	B7	23	REC	0.327506	0.00216693
19	B7	24	REC	0.334749	0.00814846
19	B7	25	REC	0.348203	0.0203396
19	B7	26	REC	0.370097	0.0409709
19	B7	27	REC	0.409258	0.0788698
19	B7	28	REC	0.466804	0.135154
19	B7	29	REC	0.543184	0.21027
19	B7	30	REC	0.635945	0.301769
19	B7	31	REC	0.732893	0.397455
19	B7	32	REC	0.826675	0.489974
19	B7	33	REC	0.906852	0.568889
19	B7	34	REC	0.972512	0.633287
19	B7	35	REC	1.02695	0.686458
19	B7	36	REC	1.06577	0.724021
19	B7	37	REC	1.09258	0.749572
19	B7	38	REC	1.11211	0.767839
19	B7	39	REC	1.12222	0.776686
19	B7	40	REC	1.12872	0.781921
20	B8	1	ASBVd	1.58613	0.00324658
20	B8	2	ASBVd	1.58684	0.00184907
20	B8	3	ASBVd	1.5864	-0.00071408
20	B8	4	ASBVd	1.59246	0.0032328
20	B8	5	ASBVd	1.59403	0.00268202
20	B8	6	ASBVd	1.59203	-0.00143263
20	B8	7	ASBVd	1.59556	-1.68085e-05
20	B8	8	ASBVd	1.59133	-0.00636318
20	B8	9	ASBVd	1.59494	-0.00486951
20	B8	10	ASBVd	1.60497	0.00304989
20	B8	11	ASBVd	1.60847	0.0044315
20	B8	12	ASBVd	1.61731	0.0111583
20	B8	13	ASBVd	1.63317	0.0248962
20	B8	14	ASBVd	1.67158	0.0611954
20	B8	15	ASBVd	1.74077	0.12827
20	B8	16	ASBVd	1.85386	0.239239
20	B8	17	ASBVd	2.02934	0.412606
20	B8	18	ASBVd	2.25429	0.63544
20	B8	19	ASBVd	2.5067	0.885735
20	B8	20	ASBVd	2.7444	1.12131
20	B8	21	ASBVd	2.93874	1.31354
20	B8	22	ASBVd	3.07295	1.44564
20	B8	23	ASBVd	3.16015	1.53072
20	B8	24	ASBVd	3.21935	1.5878
20	B8	25	ASBVd	3.24227	1.60861
20	B8	26	ASBVd	3.26211	1.62633
20	B8	27	ASBVd	3.2725	1.63461
20	B8	28	ASBVd	3.27827	1.63826
20	B8	29	ASBVd	3.28111	1.63899
20	B8	30	ASBVd	3.2542	1.60996
20	B8	31	ASBVd	3.233	1.58664
20	B8	32	ASBVd	3.22716	1.57869
20	B8	33	ASBVd	3.2143	1.56371
20	B8	34	ASBVd	3.19529	1.54259
20	B8	35	ASBVd	3.19225	1.53743
20	B8	36	ASBVd	3.19561	1.53867
20	B8	37	ASBVd	3.19519	1.53614
20	B8	38	ASBVd	3.20376	1.5426
20	B8	39	ASBVd	3.21551	1.55223
20	B8	40	ASBVd	3.22464	1.55924
20	B8	1	REC	0.288275	-0.00915845
20	B8	2	REC	0.291151	-0.00767672
20	B8	3	REC	0.296075	-0.00414795
20	B8	4	REC	0.299318	-0.00229935
20	B8	5	REC	0.30232	-0.000692955
20	B8	6	REC	0.303861	-0.000546694
20	B8	7	REC	0.307559	0.0017563
20	B8	8	REC	0.30934	0.00214259
20	B8	9	REC	0.311591	0.00299916
20	B8	10	REC	0.313493	0.00350603
20	B8	11	REC	0.313307	0.00192465
20	B8	12	REC	0.314002	0.00122488
20	B8	13	REC	0.314797	0.00062561
20	B8	14	REC	0.3166	0.0010338
20	B8	15	REC	0.316343	-0.000618147
20	B8	16	REC	0.317168	-0.00118833
20	B8	17	REC	0.317646	-0.00210521
20	B8	18	REC	0.318745	-0.00240062
20	B8	19	REC	0.3215	-0.00104137
20	B8	20	REC	0.321182	-0.00275376
20	B8	21	REC	0.324264	-0.00106619
20	B8	22	REC	0.32766	0.000934464
20	B8	23	REC	0.330833	0.00271309
20	B8	24	REC	0.336982	0.00746676
20	B8	25	REC	0.351698	0.0207879
20	B8	26	REC	0.376631	0.0443259
20	B8	27	REC	0.41834	0.0846402
20	B8	28	REC	0.479004	0.143909
20	B8	29	REC	0.558	0.22151
20	B8	30	REC	0.654658	0.316774
20	B8	31	REC	0.75558	0.416301
20	B8	32	REC	0.850791	0.510117
20	B8	33	REC	0.932487	0.590418
20	B8	34	REC	0.994974	0.65151
20	B8	35	REC	1.04701	0.702151
20	B8	36	REC	1.08438	0.738125
20	B8	37	REC	1.1092	0.761551
20	B8	38	REC	1.12849	0.779442
20	B8	39	REC	1.14336	0.79292
20	B8	40	REC	1.15198	0.800149
21	B9	1	ASBVd	1.61507	-0.016363
21	B9	2	ASBVd	1.62885	-0.00370274
21	B9	3	ASBVd	1.63431	0.000635862
21	B9	4	ASBVd	1.63092	-0.00387885
21	B9	5	ASBVd	1.63917	0.00324294
21	B9	6	ASBVd	1.63971	0.00266583
21	B9	7	ASBVd	1.63791	-0.000263521
21	B9	8	ASBVd	1.63443	-0.00486311
21	B9	9	ASBVd	1.64288	0.00246085
21	B9	10	ASBVd	1.64783	0.00629437
21	B9	11	ASBVd	1.66057	0.0179086
21	B9	12	ASBVd	1.67903	0.0352499
21	B9	13	ASBVd	1.71086	0.0659491
21	B9	14	ASBVd	1.78089	0.134862
21	B9	15	ASBVd	1.9027	0.255548
21	B9	16	ASBVd	2.0808	0.432524
21	B9	17	ASBVd	2.30867	0.659272
21	B9	18	ASBVd	2.56713	0.916606
21	B9	19	ASBVd	2.81605	1.16441
21	B9	20	ASBVd	3.00885	1.35608
21	B9	21	ASBVd	3.14692	1.49303
21	B9	22	ASBVd	3.252	1.59699
21	B9	23	ASBVd	3.30319	1.64705
21	B9	24	ASBVd	3.33569	1.67843
21	B9	25	ASBVd	3.37018	1.71179
21	B9	26	ASBVd	3.38285	1.72334
21	B9	27	ASBVd	3.39051	1.72988
21	B9	28	ASBVd	3.39139	1.72964
21	B9	29	ASBVd	3.38664	1.72377
21	B9	30	ASBVd	3.37004	1.70604
21	B9	31	ASBVd	3.34948	1.68436
21	B9	32	ASBVd	3.33221	1.66597
21	B9	33	ASBVd	3.32168	1.65432
21	B9	34	ASBVd	3.31796	1.64948
21	B9	35	ASBVd	3.31327	1.64366
21	B9	36	ASBVd	3.30886	1.63813
21	B9	37	ASBVd	3.30287	1.63102
21	B9	38	ASBVd	3.29499	1.62201
21	B9	39	ASBVd	3.30022	1.62612
21	B9	40	ASBVd	3.30505	1.62983
21	B9	1	REC	0.300078	-0.00734727
21	B9	2	REC	0.304891	-0.00397403
21	B9	3	REC	0.307387	-0.00291751
21	B9	4	REC	0.308553	-0.00319154
21	B9	5	REC	0.31222	-0.000964559
21	B9	6	REC	0.31497	0.000345703
21	B9	7	REC	0.318903	0.002839
21	B9	8	REC	0.32092	0.00341558
21	B9	9	REC	0.321559	0.00261483
21	B9	10	REC	0.321097	0.000712876
21	B9	11	REC	0.320544	-0.00127979
21	B9	12	REC	0.323902	0.000638524
21	B9	13	REC	0.327289	0.00258498
21	B9	14	REC	0.327903	0.00175919
21	B9	15	REC	0.327589	5.26105e-06
21	B9	16	REC	0.328601	-0.000421983
21	B9	17	REC	0.328617	-0.00184632
21	B9	18	REC	0.328781	-0.00312195
21	B9	19	REC	0.33133	-0.00201294
21	B9	20	REC	0.332046	-0.00273624
21	B9	21	REC	0.33603	-0.000192106
21	B9	22	REC	0.3385	0.000837387
21	B9	23	REC	0.342034	0.00293163
21	B9	24	REC	0.348928	0.00838569
21	B9	25	REC	0.362104	0.0201221
21	B9	26	REC	0.386515	0.0430933
21	B9	27	REC	0.424493	0.079631
21	B9	28	REC	0.485439	0.139137
21	B9	29	REC	0.565702	0.21796
21	B9	30	REC	0.662317	0.313136
21	B9	31	REC	0.761762	0.411141
21	B9	32	REC	0.858603	0.506542
21	B9	33	REC	0.944789	0.591288
21	B9	34	REC	1.01621	0.661265
21	B9	35	REC	1.06816	0.71178
21	B9	36	REC	1.10614	0.748324
21	B9	37	REC	1.13332	0.774057
21	B9	38	REC	1.15169	0.790988
21	B9	39	REC	1.16529	0.803149
21	B9	40	REC	1.17251	0.808927
22	B10	1	ASBVd	1.70898	0.025453
22	B10	2	ASBVd	1.70731	0.0159169
22	B10	3	ASBVd	1.70388	0.00462393
22	B10	4	ASBVd	1.70503	-0.00209213
22	B10	5	ASBVd	1.70712	-0.00786835
22	B10	6	ASBVd	1.71498	-0.00787674
22	B10	7	ASBVd	1.74169	0.0109614
22	B10	8	ASBVd	1.74783	0.00923374
22	B10	9	ASBVd	1.74614	-0.000317593
22	B10	10	ASBVd	1.74766	-0.00666423
22	B10	11	ASBVd	1.7487	-0.0134906
22	B10	12	ASBVd	1.7677	-0.00235801
22	B10	13	ASBVd	1.78072	0.00279297
22	B10	14	ASBVd	1.81739	0.0315956
22	B10	15	ASBVd	1.88502	0.0913546
22	B10	16	ASBVd	1.99499	0.193461
22	B10	17	ASBVd	2.17044	0.361043
22	B10	18	ASBVd	2.40996	0.592699
22	B10	19	ASBVd	2.68145	0.856319
22	B10	20	ASBVd	2.94198	1.10898
22	B10	21	ASBVd	3.15068	1.30981
22	B10	22	ASBVd	3.3102	1.46147
22	B10	23	ASBVd	3.4166	1.56
22	B10	24	ASBVd	3.48151	1.61705
22	B10	25	ASBVd	3.51708	1.64475
22	B10	26	ASBVd	3.5482	1.668
22	B10	27	ASBVd	3.55467	1.6666
22	B10	28	ASBVd	3.55965	1.66371
22	B10	29	ASBVd	3.5549	1.6511
22	B10	30	ASBVd	3.54252	1.63085
22	B10	31	ASBVd	3.51802	1.59848
22	B10	32	ASBVd	3.50759	1.58018
22	B10	33	ASBVd	3.49081	1.55554
22	B10	34	ASBVd	3.48013	1.53699
22	B10	35	ASBVd	3.46845	1.51744
22	B10	36	ASBVd	3.46333	1.50445
22	B10	37	ASBVd	3.47143	1.50469
22	B10	38	ASBVd	3.47527	1.50066
22	B10	39	ASBVd	3.4813	1.49883
22	B10	40	ASBVd	3.48488	1.49454
22	B10	1	REC	0.315162	-0.0106767
22	B10	2	REC	0.317987	-0.00932964
22	B10	3	REC	0.324273	-0.00452209
22	B10	4	REC	0.327293	-0.00298012
22	B10	5	REC	0.330796	-0.000955597
22	B10	6	REC	0.332827	-0.000402593
22	B10	7	REC	0.339525	0.00481754
22	B10	8	REC	0.340026	0.00383987
22	B10	9	REC	0.33906	0.0013961
22	B10	10	REC	0.34185	0.00270767
22	B10	11	REC	0.341289	0.000668672
22	B10	12	REC	0.342313	0.000214536
22	B10	13	REC	0.345988	0.00241096
22	B10	14	REC	0.345522	0.00046638
22	B10	15	REC	0.344763	-0.00177038
22	B10	16	REC	0.346387	-0.00162418
22	B10	17	REC	0.347805	-0.00168451
22	B10	18	REC	0.349141	-0.00182652
22	B10	19	REC	0.351364	-0.00108186
22	B10	20	REC	0.351436	-0.00248785
22	B10	21	REC	0.354844	-0.000558338
22	B10	22	REC	0.357554	0.000673622
22	B10	23	REC	0.361057	0.00269868
22	B10	24	REC	0.367391	0.00755461
22	B10	25	REC	0.383446	0.0221306
22	B10	26	REC	0.410087	0.0472935
22	B10	27	REC	0.450149	0.0858775
22	B10	28	REC	0.508605	0.142856
22	B10	29	REC	0.593283	0.226055
22	B10	30	REC	0.694741	0.326035
22	B10	31	REC	0.799834	0.42965
22	B10	32	REC	0.90091	0.529248
22	B10	33	REC	0.992459	0.619319
22	B10	34	REC	1.06497	0.690347
22	B10	35	REC	1.11906	0.742966
22	B10	36	REC	1.15582	0.778245
22	B10	37	REC	1.18728	0.808224
22	B10	38	REC	1.21013	0.829595
22	B10	39	REC	1.22068	0.838673
22	B10	40	REC	1.22983	0.846338
23	B11	1	ASBVd	1.77578	-0.00626549
23	B11	2	ASBVd	1.77827	-0.00468823
23	B11	3	ASBVd	1.78413	0.000250247
23	B11	4	ASBVd	1.78678	0.00198498
23	B11	5	ASBVd	1.78689	0.00118139
23	B11	6	ASBVd	1.78453	-0.00209818
23	B11	7	ASBVd	1.7821	-0.00544045
23	B11	8	ASBVd	1.79022	0.00176098
23	B11	9	ASBVd	1.79263	0.00325062
23	B11	10	ASBVd	1.78984	-0.000453453
23	B11	11	ASBVd	1.79056	-0.000643831
23	B11	12	ASBVd	1.79048	-0.00164781
23	B11	13	ASBVd	1.7949	0.00185551
23	B11	14	ASBVd	1.80291	0.0089487
23	B11	15	ASBVd	1.82646	0.0315836
23	B11	16	ASBVd	1.86339	0.0675972
23	B11	17	ASBVd	1.93423	0.137519
23	B11	18	ASBVd	2.05496	0.257333
23	B11	19	ASBVd	2.23654	0.437997
23	B11	20	ASBVd	2.47724	0.677782
23	B11	21	ASBVd	2.74692	0.946553
23	B11	22	ASBVd	3.02656	1.22528
23	B11	23	ASBVd	3.25661	1.4544
23	B11	24	ASBVd	3.42456	1.62144
23	B11	25	ASBVd	3.53526	1.73123
23	B11	26	ASBVd	3.59626	1.7913
23	B11	27	ASBVd	3.61962	1.81375
23	B11	28	ASBVd	3.62906	1.82228
23	B11	29	ASBVd	3.63139	1.82369
23	B11	30	ASBVd	3.61994	1.81132
23	B11	31	ASBVd	3.59684	1.78731
23	B11	32	ASBVd	3.57989	1.76944
23	B11	33	ASBVd	3.57057	1.7592
23	B11	34	ASBVd	3.56499	1.7527
23	B11	35	ASBVd	3.55784	1.74464
23	B11	36	ASBVd	3.55641	1.74229
23	B11	37	ASBVd	3.56278	1.74775
23	B11	38	ASBVd	3.56718	1.75124
23	B11	39	ASBVd	3.5709	1.75403
23	B11	40	ASBVd	3.5718	1.75402
23	B11	1	REC	0.325033	-0.0108126
23	B11	2	REC	0.326798	-0.0104428
23	B11	3	REC	0.332858	-0.00577887
23	B11	4	REC	0.337477	-0.00255514
23	B11	5	REC	0.342211	0.000783755
23	B11	6	REC	0.343922	0.00109947
23	B11	7	REC	0.343972	-0.000245999
23	B11	8	REC	0.347645	0.00203157
23	B11	9	REC	0.348314	0.00130578
23	B11	10	REC	0.351436	0.00303252
23	B11	11	REC	0.35194	0.00214088
23	B11	12	REC	0.35301	0.00181585
23	B11	13	REC	0.355074	0.00248394
23	B11	14	REC	0.35704	0.00305464
23	B11	15	REC	0.357128	0.00174723
23	B11	16	REC	0.35519	-0.00158581
23	B11	17	REC	0.354099	-0.00407202
23	B11	18	REC	0.356471	-0.00309559
23	B11	19	REC	0.358131	-0.00283102
23	B11	20	REC	0.360389	-0.00196834
23	B11	21	REC	0.364466	0.000713856
23	B11	22	REC	0.367071	0.00192328
23	B11	23	REC	0.372282	0.00573916
23	B11	24	REC	0.382339	0.014401
23	B11	25	REC	0.400086	0.0307522
23	B11	26	REC	0.42721	0.0564811
23	B11	27	REC	0.471535	0.0994106
23	B11	28	REC	0.5425	0.16898
23	B11	29	REC	0.630688	0.255773
23	B11	30	REC	0.735139	0.358829
23	B11	31	REC	0.841102	0.463396
23	B11	32	REC	0.943085	0.563984
23	B11	33	REC	1.03741	0.656915
23	B11	34	REC	1.11295	0.731056
23	B11	35	REC	1.16828	0.784997
23	B11	36	REC	1.20782	0.82314
23	B11	37	REC	1.23891	0.852834
23	B11	38	REC	1.25722	0.869749
23	B11	39	REC	1.26804	0.879168
23	B11	40	REC	1.27612	0.885855
24	B12	1	ASBVd	1.75532	-0.00157883
24	B12	2	ASBVd	1.75604	-0.00212665
24	B12	3	ASBVd	1.75723	-0.00219585
24	B12	4	ASBVd	1.76293	0.00223988
24	B12	5	ASBVd	1.76719	0.00522864
24	B12	6	ASBVd	1.76405	0.000823808
24	B12	7	ASBVd	1.76101	-0.00347827
24	B12	8	ASBVd	1.76017	-0.00558368
24	B12	9	ASBVd	1.76312	-0.00389227
24	B12	10	ASBVd	1.77324	0.00495647
24	B12	11	ASBVd	1.772	0.00245612
24	B12	12	ASBVd	1.76959	-0.00122082
24	B12	13	ASBVd	1.77274	0.000665968
24	B12	14	ASBVd	1.77577	0.00243749
24	B12	15	ASBVd	1.79037	0.0157734
24	B12	16	ASBVd	1.81429	0.0384277
24	B12	17	ASBVd	1.85664	0.0795181
24	B12	18	ASBVd	1.92929	0.150901
24	B12	19	ASBVd	2.06435	0.284696
24	B12	20	ASBVd	2.24966	0.468744
24	B12	21	ASBVd	2.49411	0.711924
24	B12	22	ASBVd	2.7702	0.986758
24	B12	23	ASBVd	3.0184	1.23369
24	B12	24	ASBVd	3.23626	1.45029
24	B12	25	ASBVd	3.38116	1.59392
24	B12	26	ASBVd	3.46833	1.67983
24	B12	27	ASBVd	3.52608	1.73632
24	B12	28	ASBVd	3.54619	1.75516
24	B12	29	ASBVd	3.54287	1.75057
24	B12	30	ASBVd	3.53418	1.74062
24	B12	31	ASBVd	3.51871	1.72389
24	B12	32	ASBVd	3.50718	1.71109
24	B12	33	ASBVd	3.51543	1.71808
24	B12	34	ASBVd	3.51533	1.71671
24	B12	35	ASBVd	3.50765	1.70777
24	B12	36	ASBVd	3.4944	1.69326
24	B12	37	ASBVd	3.49356	1.69116
24	B12	38	ASBVd	3.50151	1.69784
24	B12	39	ASBVd	3.5041	1.69917
24	B12	40	ASBVd	3.5055	1.6993
24	B12	1	REC	0.316245	-0.00981564
24	B12	2	REC	0.317447	-0.0098974
24	B12	3	REC	0.323247	-0.00538072
24	B12	4	REC	0.328224	-0.00168691
24	B12	5	REC	0.332349	0.0011548
24	B12	6	REC	0.333657	0.00117949
24	B12	7	REC	0.337136	0.00337568
24	B12	8	REC	0.338365	0.00332125
24	B12	9	REC	0.338888	0.00256069
24	B12	10	REC	0.339384	0.00177375
24	B12	11	REC	0.339729	0.000835143
24	B12	12	REC	0.339546	-0.000630872
24	B12	13	REC	0.339071	-0.00238913
24	B12	14	REC	0.341459	-0.00128428
24	B12	15	REC	0.34341	-0.000616564
24	B12	16	REC	0.345459	0.000149019
24	B12	17	REC	0.346174	-0.000419171
24	B12	18	REC	0.34565	-0.00222645
24	B12	19	REC	0.346701	-0.00245838
24	B12	20	REC	0.346519	-0.00392371
24	B12	21	REC	0.352659	0.000932477
24	B12	22	REC	0.358744	0.00573389
24	B12	23	REC	0.364401	0.0101084
24	B12	24	REC	0.375508	0.0199321
24	B12	25	REC	0.393819	0.03696
24	B12	26	REC	0.422636	0.0644936
24	B12	27	REC	0.464629	0.105203
24	B12	28	REC	0.529585	0.168876
24	B12	29	REC	0.616713	0.25472
24	B12	30	REC	0.718825	0.35555
24	B12	31	REC	0.820523	0.455964
24	B12	32	REC	0.921012	0.55517
24	B12	33	REC	1.00701	0.639888
24	B12	34	REC	1.0805	0.712094
24	B12	35	REC	1.13677	0.767082
24	B12	36	REC	1.17589	0.80491
24	B12	37	REC	1.20598	0.833723
24	B12	38	REC	1.22634	0.852799
24	B12	39	REC	1.23909	0.864269
24	B12	40	REC	1.24998	0.87387
25	C1	1	ASBVd	1.7481	-0.0128423
25	C1	2	ASBVd	1.74711	-0.0151573
25	C1	3	ASBVd	1.75485	-0.00875662
25	C1	4	ASBVd	1.76274	-0.0021975
25	C1	5	ASBVd	1.77903	0.0127608
25	C1	6	ASBVd	1.77521	0.00760638
25	C1	7	ASBVd	1.76181	-0.00712063
25	C1	8	ASBVd	1.77245	0.00218889
25	C1	9	ASBVd	1.77074	-0.000862754
25	C1	10	ASBVd	1.77048	-0.00244729
25	C1	11	ASBVd	1.77002	-0.00424355
25	C1	12	ASBVd	1.77867	0.00307232
25	C1	13	ASBVd	1.78474	0.00781565
25	C1	14	ASBVd	1.80109	0.022831
25	C1	15	ASBVd	1.82537	0.0457743
25	C1	16	ASBVd	1.89307	0.112147
25	C1	17	ASBVd	1.99019	0.207935
25	C1	18	ASBVd	2.14495	0.361367
25	C1	19	ASBVd	2.36424	0.579318
25	C1	20	ASBVd	2.62649	0.840236
25	C1	21	ASBVd	2.90033	1.11274
25	C1	22	ASBVd	3.12862	1.3397
25	C1	23	ASBVd	3.30997	1.51973
25	C1	24	ASBVd	3.43084	1.63926
25	C1	25	ASBVd	3.50458	1.71167
25	C1	26	ASBVd	3.54853	1.75428
25	C1	27	ASBVd	3.56061	1.76503
25	C1	28	ASBVd	3.56331	1.7664
25	C1	29	ASBVd	3.56851	1.77027
25	C1	30	ASBVd	3.55479	1.75522
25	C1	31	ASBVd	3.54404	1.74313
25	C1	32	ASBVd	3.53017	1.72793
25	C1	33	ASBVd	3.52066	1.71708
25	C1	34	ASBVd	3.50589	1.70098
[truncated: 4,526 more rows]

## Sheet: Results
Block Type	96-Well 0.2-mL Block
Calibration Background is expired	No
Calibration Background performed on	02-13-2020
Calibration Pure Dye ABY is expired	No
Calibration Pure Dye ABY performed on	02-13-2020
Calibration Pure Dye CY5 is expired	No
Calibration Pure Dye CY5 performed on	02-13-2020
Calibration Pure Dye FAM is expired	No
Calibration Pure Dye FAM performed on	02-13-2020
Calibration Pure Dye JUN is expired	No
Calibration Pure Dye JUN performed on	02-13-2020
Calibration Pure Dye MUSTANG PURPLE is expired	No
Calibration Pure Dye MUSTANG PURPLE performed on	02-13-2020
Calibration Pure Dye NED is expired	No
Calibration Pure Dye NED performed on	02-13-2020
Calibration Pure Dye ROX is expired	No
Calibration Pure Dye ROX performed on	02-13-2020
Calibration Pure Dye SYBR is expired	No
Calibration Pure Dye SYBR performed on	02-13-2020
Calibration Pure Dye TAMRA is expired	No
Calibration Pure Dye TAMRA performed on	02-13-2020
Calibration Pure Dye VIC is expired	No
Calibration Pure Dye VIC performed on	02-13-2020
Calibration ROI is expired	No
Calibration ROI performed on	02-13-2020
Calibration Uniformity is expired	No
Calibration Uniformity performed on	02-13-2020
Chemistry	TAQMAN
Date Created	2021-08-10 12:38:59 PM AEST
Experiment Barcode
Experiment Comment
Experiment File Name	D:\Real-Time 2021\Degradation Assay\degradation Assay Positive.eds
Experiment Name	degradation Assay Positive
Experiment Run End Time	2021-08-09 19:09:57 PM AEST
Experiment Type	Standard Curve
Instrument Name	Baron_Pistachio
Instrument Serial Number	272523378
Instrument Type	QuantStudio™ 5 System
Passive Reference	ROX
Post-read Stage/Step
Pre-read Stage/Step
Quantification Cycle Method	Ct
Signal Smoothing On	true
Stage/ Cycle where Ct Analysis is performed	Stage2, Step2
User Name
Well	Well Position	Omit	Sample Name	Target Name	Task	Reporter	Quencher	CT	Ct Mean	Ct SD	Quantity	Quantity Mean	Quantity SD	Y-Intercept	R(superscript 2)	Slope	Efficiency	Automatic Ct Threshold	Ct Threshold	Automatic Baseline	Baseline Start	Baseline End	Amp Status	Comments	Cq Conf	CQCONF	EXPFAIL	HIGHSD
1	A1	FALSE		ASBVd	UNKNOWN	FAM	NFQ-MGB	15.3993	14.8531	1.388								TRUE	0.17532	TRUE	3	11	Amp		0.981492	N	N	Y
1	A1	FALSE		REC	UNKNOWN	VIC	NFQ-MGB	26.9836	26.9634	0.162404								TRUE	0.0827129	TRUE	3	23	Amp		0.861483	N	N	N
2	A2	FALSE		ASBVd	UNKNOWN	FAM	NFQ-MGB	13.9454	14.8531	1.388								TRUE	0.17532	TRUE	3	9	Amp		0.977633	N	N	Y
2	A2	FALSE		REC	UNKNOWN	VIC	NFQ-MGB	26.962	26.9634	0.162404								TRUE	0.0827129	TRUE	3	23	Amp		0.895056	N	N	N
3	A3	FALSE		ASBVd	UNKNOWN	FAM	NFQ-MGB	14.4936	14.8531	1.388								TRUE	0.17532	TRUE	3	10	Amp		0.975791	N	N	Y
3	A3	FALSE		REC	UNKNOWN	VIC	NFQ-MGB	26.8572	26.9634	0.162404								TRUE	0.0827129	TRUE	3	23	Amp		0.903059	N	N	N
4	A4	FALSE		ASBVd	UNKNOWN	FAM	NFQ-MGB	14.3991	14.8531	1.388								TRUE	0.17532	TRUE	3	10	Amp		0.977356	N	N	Y
4	A4	FALSE		REC	UNKNOWN	VIC	NFQ-MGB	26.99	26.9634	0.162404								TRUE	0.0827129	TRUE	3	23	Amp		0.904346	N	N	N
5	A5	FALSE		ASBVd	UNKNOWN	FAM	NFQ-MGB	14.7031	14.8531	1.388								TRUE	0.17532	TRUE	3	10	Amp		0.976952	N	N	Y
5	A5	FALSE		REC	UNKNOWN	VIC	NFQ-MGB	27.0521	26.9634	0.162404								TRUE	0.0827129	TRUE	3	23	Amp		0.89314	N	N	N
6	A6	FALSE		ASBVd	UNKNOWN	FAM	NFQ-MGB	13.7446	14.8531	1.388								TRUE	0.17532	TRUE	3	9	Amp		0.988756	N	N	Y
6	A6	FALSE		REC	UNKNOWN	VIC	NFQ-MGB	27.1703	26.9634	0.162404								TRUE	0.0827129	TRUE	3	23	Amp		0.897965	N	N	N
7	A7	FALSE		ASBVd	UNKNOWN	FAM	NFQ-MGB	14.6298	14.8531	1.388								TRUE	0.17532	TRUE	3	10	Amp		0.980759	N	N	Y
7	A7	FALSE		REC	UNKNOWN	VIC	NFQ-MGB	27.0673	26.9634	0.162404								TRUE	0.0827129	TRUE	3	23	Amp		0.903578	N	N	N
8	A8	FALSE		ASBVd	UNKNOWN	FAM	NFQ-MGB	15.4412	14.8531	1.388								TRUE	0.17532	TRUE	3	11	Amp		0.974013	N	N	Y
8	A8	FALSE		REC	UNKNOWN	VIC	NFQ-MGB	27.0263	26.9634	0.162404								TRUE	0.0827129	TRUE	3	23	Amp		0.890506	N	N	N
9	A9	FALSE		ASBVd	UNKNOWN	FAM	NFQ-MGB	14.4498	14.8531	1.388								TRUE	0.17532	TRUE	3	10	Amp		0.97353	N	N	Y
9	A9	FALSE		REC	UNKNOWN	VIC	NFQ-MGB	26.961	26.9634	0.162404								TRUE	0.0827129	TRUE	3	23	Amp		0.899517	N	N	N
10	A10	FALSE		ASBVd	UNKNOWN	FAM	NFQ-MGB	15.4636	14.8531	1.388								TRUE	0.17532	TRUE	3	10	Amp		0.97399	N	N	Y
10	A10	FALSE		REC	UNKNOWN	VIC	NFQ-MGB	26.9174	26.9634	0.162404								TRUE	0.0827129	TRUE	3	23	Amp		0.905717	N	N	N
11	A11	FALSE		ASBVd	UNKNOWN	FAM	NFQ-MGB	17.226	14.8531	1.388								TRUE	0.17532	TRUE	3	12	Amp		0.982036	N	N	Y
11	A11	FALSE		REC	UNKNOWN	VIC	NFQ-MGB	26.6852	26.9634	0.162404								TRUE	0.0827129	TRUE	3	22	Amp		0.915561	N	N	N
12	A12	FALSE		ASBVd	UNKNOWN	FAM	NFQ-MGB	18.1495	14.8531	1.388								TRUE	0.17532	TRUE	3	13	Amp		0.917815	N	N	Y
12	A12	FALSE		REC	UNKNOWN	VIC	NFQ-MGB	26.4298	26.9634	0.162404								TRUE	0.0827129	TRUE	3	22	Amp		0.884777	N	N	N
13	B1	FALSE		ASBVd	UNKNOWN	FAM	NFQ-MGB	15.131	14.8531	1.388								TRUE	0.17532	TRUE	3	11	Amp		0.97802	N	N	Y
13	B1	FALSE		REC	UNKNOWN	VIC	NFQ-MGB	26.8282	26.9634	0.162404								TRUE	0.0827129	TRUE	3	23	Amp		0.876582	N	N	N
14	B2	FALSE		ASBVd	UNKNOWN	FAM	NFQ-MGB	14.3342	14.8531	1.388								TRUE	0.17532	TRUE	3	9	Amp		0.986523	N	N	Y
14	B2	FALSE		REC	UNKNOWN	VIC	NFQ-MGB	26.9403	26.9634	0.162404								TRUE	0.0827129	TRUE	3	23	Amp		0.897603	N	N	N
15	B3	FALSE		ASBVd	UNKNOWN	FAM	NFQ-MGB	14.2557	14.8531	1.388								TRUE	0.17532	TRUE	3	9	Amp		0.974772	N	N	Y
15	B3	FALSE		REC	UNKNOWN	VIC	NFQ-MGB	26.8879	26.9634	0.162404								TRUE	0.0827129	TRUE	3	23	Amp		0.904962	N	N	N
16	B4	FALSE		ASBVd	UNKNOWN	FAM	NFQ-MGB	14.4951	14.8531	1.388								TRUE	0.17532	TRUE	3	10	Amp		0.982492	N	N	Y
16	B4	FALSE		REC	UNKNOWN	VIC	NFQ-MGB	27.0505	26.9634	0.162404								TRUE	0.0827129	TRUE	3	23	Amp		0.901876	N	N	N
17	B5	FALSE		ASBVd	UNKNOWN	FAM	NFQ-MGB	14.9409	14.8531	1.388								TRUE	0.17532	TRUE	3	10	Amp		0.972111	N	N	Y
17	B5	FALSE		REC	UNKNOWN	VIC	NFQ-MGB	27.1272	26.9634	0.162404								TRUE	0.0827129	TRUE	3	23	Amp		0.894991	N	N	N
18	B6	FALSE		ASBVd	UNKNOWN	FAM	NFQ-MGB	13.9636	14.8531	1.388								TRUE	0.17532	TRUE	3	9	Amp		0.983767	N	N	Y
18	B6	FALSE		REC	UNKNOWN	VIC	NFQ-MGB	27.0704	26.9634	0.162404								TRUE	0.0827129	TRUE	3	23	Amp		0.898734	N	N	N
19	B7	FALSE		ASBVd	UNKNOWN	FAM	NFQ-MGB	14.7687	14.8531	1.388								TRUE	0.17532	TRUE	3	10	Amp		0.963217	N	N	Y
19	B7	FALSE		REC	UNKNOWN	VIC	NFQ-MGB	27.0569	26.9634	0.162404								TRUE	0.0827129	TRUE	3	23	Amp		0.905742	N	N	N
20	B8	FALSE		ASBVd	UNKNOWN	FAM	NFQ-MGB	15.4588	14.8531	1.388								TRUE	0.17532	TRUE	3	11	Amp		0.973644	N	N	Y
20	B8	FALSE		REC	UNKNOWN	VIC	NFQ-MGB	26.9518	26.9634	0.162404								TRUE	0.0827129	TRUE	3	23	Amp		0.904346	N	N	N
21	B9	FALSE		ASBVd	UNKNOWN	FAM	NFQ-MGB	14.3566	14.8531	1.388								TRUE	0.17532	TRUE	3	9	Amp		0.965632	N	N	Y
21	B9	FALSE		REC	UNKNOWN	VIC	NFQ-MGB	27.0148	26.9634	0.162404								TRUE	0.0827129	TRUE	3	23	Amp		0.907744	N	N	N
22	B10	FALSE		ASBVd	UNKNOWN	FAM	NFQ-MGB	15.8389	14.8531	1.388								TRUE	0.17532	TRUE	3	10	Amp		0.972401	N	N	Y
22	B10	FALSE		REC	UNKNOWN	VIC	NFQ-MGB	26.9382	26.9634	0.162404								TRUE	0.0827129	TRUE	3	23	Amp		0.90044	N	N	N
23	B11	FALSE		ASBVd	UNKNOWN	FAM	NFQ-MGB	17.3448	14.8531	1.388								TRUE	0.17532	TRUE	3	13	Amp		0.970098	N	N	Y
23	B11	FALSE		REC	UNKNOWN	VIC	NFQ-MGB	26.6269	26.9634	0.162404								TRUE	0.0827129	TRUE	3	22	Amp		0.909576	N	N	N
24	B12	FALSE		ASBVd	UNKNOWN	FAM	NFQ-MGB	18.1699	14.8531	1.388								TRUE	0.17532	TRUE	3	13	Amp		0.971698	N	N	Y
24	B12	FALSE		REC	UNKNOWN	VIC	NFQ-MGB	26.4969	26.9634	0.162404								TRUE	0.0827129	TRUE	3	22	Amp		0.910417	N	N	N
25	C1	FALSE		ASBVd	UNKNOWN	FAM	NFQ-MGB	16.714	14.8531	1.388								TRUE	0.17532	TRUE	3	12	Amp		0.963507	N	N	Y
25	C1	FALSE		REC	UNKNOWN	VIC	NFQ-MGB	26.7321	26.9634	0.162404								TRUE	0.0827129	TRUE	3	22	Amp		0.895633	N	N	N
26	C2	FALSE		ASBVd	UNKNOWN	FAM	NFQ-MGB	17.9751	14.8531	1.388								TRUE	0.17532	TRUE	3	14	Amp		0.986374	N	N	Y
26	C2	FALSE		REC	UNKNOWN	VIC	NFQ-MGB	26.7473	26.9634	0.162404								TRUE	0.0827129	TRUE	3	22	Amp		0.899262	N	N	N
27	C3	FALSE		ASBVd	UNKNOWN	FAM	NFQ-MGB	18.2625	14.8531	1.388								TRUE	0.17532	TRUE	3	12	Amp		0.97722	N	N	Y
27	C3	FALSE		REC	UNKNOWN	VIC	NFQ-MGB	26.8551	26.9634	0.162404								TRUE	0.0827129	TRUE	3	23	Amp		0.909013	N	N	N
28	C4	FALSE		ASBVd	UNKNOWN	FAM	NFQ-MGB	13.4859	14.8531	1.388								TRUE	0.17532	TRUE	3	7	Amp		0.977681	N	N	Y
28	C4	FALSE		REC	UNKNOWN	VIC	NFQ-MGB	26.5623	26.9634	0.162404								TRUE	0.0827129	TRUE	3	22	Amp		0.9007	N	N	N
29	C5	FALSE		ASBVd	UNKNOWN	FAM	NFQ-MGB	14.3176	14.8531	1.388								TRUE	0.17532	TRUE	3	9	Amp		0.977376	N	N	Y
29	C5	FALSE		REC	UNKNOWN	VIC	NFQ-MGB	27.0844	26.9634	0.162404								TRUE	0.0827129	TRUE	3	23	Amp		0.90525	N	N	N
30	C6	FALSE		ASBVd	UNKNOWN	FAM	NFQ-MGB	14.2367	14.8531	1.388								TRUE	0.17532	TRUE	3	10	Amp		0.985384	N	N	Y
30	C6	FALSE		REC	UNKNOWN	VIC	NFQ-MGB	27.0549	26.9634	0.162404								TRUE	0.0827129	TRUE	3	23	Amp		0.894278	N	N	N
31	C7	FALSE		ASBVd	UNKNOWN	FAM	NFQ-MGB	14.2308	14.8531	1.388								TRUE	0.17532	TRUE	3	9	Amp		0.986206	N	N	Y
31	C7	FALSE		REC	UNKNOWN	VIC	NFQ-MGB	27.0584	26.9634	0.162404								TRUE	0.0827129	TRUE	3	23	Amp		0.900838	N	N	N
32	C8	FALSE		ASBVd	UNKNOWN	FAM	NFQ-MGB	14.2158	14.8531	1.388								TRUE	0.17532	TRUE	3	9	Amp		0.973215	N	N	Y
32	C8	FALSE		REC	UNKNOWN	VIC	NFQ-MGB	27.072	26.9634	0.162404								TRUE	0.0827129	TRUE	3	23	Amp		0.896957	N	N	N
33	C9	FALSE		ASBVd	UNKNOWN	FAM	NFQ-MGB	13.744	14.8531	1.388								TRUE	0.17532	TRUE	3	9	Amp		0.971943	N	N	Y
33	C9	FALSE		REC	UNKNOWN	VIC	NFQ-MGB	26.8519	26.9634	0.162404								TRUE	0.0827129	TRUE	3	23	Amp		0.903533	N	N	N
34	C10	FALSE		ASBVd	UNKNOWN	FAM	NFQ-MGB	13.9482	14.8531	1.388								TRUE	0.17532	TRUE	3	9	Amp		0.976074	N	N	Y
34	C10	FALSE		REC	UNKNOWN	VIC	NFQ-MGB	26.9783	26.9634	0.162404								TRUE	0.0827129	TRUE	3	23	Amp		0.896468	N	N	N
35	C11	FALSE		ASBVd	UNKNOWN	FAM	NFQ-MGB	14.7167	14.8531	1.388								TRUE	0.17532	TRUE	3	10	Amp		0.945915	N	N	Y
35	C11	FALSE		REC	UNKNOWN	VIC	NFQ-MGB	26.8956	26.9634	0.162404								TRUE	0.0827129	TRUE	3	23	Amp		0.889336	N	N	N
36	C12	FALSE		ASBVd	UNKNOWN	FAM	NFQ-MGB	13.7379	14.8531	1.388								TRUE	0.17532	TRUE	3	10	Amp		0.983962	N	N	Y
36	C12	FALSE		REC	UNKNOWN	VIC	NFQ-MGB	27.0108	26.9634	0.162404								TRUE	0.0827129	TRUE	3	23	Amp		0.883458	N	N	N
37	D1	FALSE		ASBVd	UNKNOWN	FAM	NFQ-MGB	16.7916	14.8531	1.388								TRUE	0.17532	TRUE	3	12	Amp		0.969236	N	N	Y
37	D1	FALSE		REC	UNKNOWN	VIC	NFQ-MGB	26.8371	26.9634	0.162404								TRUE	0.0827129	TRUE	3	23	Amp		0.901119	N	N	N
38	D2	FALSE		ASBVd	UNKNOWN	FAM	NFQ-MGB	17.3199	14.8531	1.388								TRUE	0.17532	TRUE	3	11	Amp		0.984905	N	N	Y
38	D2	FALSE		REC	UNKNOWN	VIC	NFQ-MGB	26.9286	26.9634	0.162404								TRUE	0.0827129	TRUE	3	23	Amp		0.910741	N	N	N
39	D3	FALSE		ASBVd	UNKNOWN	FAM	NFQ-MGB	18.6611	14.8531	1.388								TRUE	0.17532	TRUE	3	14	Amp		0.982881	N	N	Y
39	D3	FALSE		REC	UNKNOWN	VIC	NFQ-MGB	26.9321	26.9634	0.162404								TRUE	0.0827129	TRUE	3	23	Amp		0.905519	N	N	N
40	D4	FALSE		ASBVd	UNKNOWN	FAM	NFQ-MGB	13.7697	14.8531	1.388								TRUE	0.17532	TRUE	3	9	Amp		0.969369	N	N	Y
40	D4	FALSE		REC	UNKNOWN	VIC	NFQ-MGB	26.9342	26.9634	0.162404								TRUE	0.0827129	TRUE	3	23	Amp		0.90373	N	N	N
41	D5	FALSE		ASBVd	UNKNOWN	FAM	NFQ-MGB	14.2506	14.8531	1.388								TRUE	0.17532	TRUE	3	10	Amp		0.9745	N	N	Y
41	D5	FALSE		REC	UNKNOWN	VIC	NFQ-MGB	27.1106	26.9634	0.162404								TRUE	0.0827129	TRUE	3	23	Amp		0.905706	N	N	N
42	D6	FALSE		ASBVd	UNKNOWN	FAM	NFQ-MGB	14.366	14.8531	1.388								TRUE	0.17532	TRUE	3	8	Amp		0.967898	N	N	Y
42	D6	FALSE		REC	UNKNOWN	VIC	NFQ-MGB	27.093	26.9634	0.162404								TRUE	0.0827129	TRUE	3	23	Amp		0.901212	N	N	N
43	D7	FALSE		ASBVd	UNKNOWN	FAM	NFQ-MGB	14.3784	14.8531	1.388								TRUE	0.17532	TRUE	3	10	Amp		0.964745	N	N	Y
43	D7	FALSE		REC	UNKNOWN	VIC	NFQ-MGB	27.0628	26.9634	0.162404								TRUE	0.0827129	TRUE	3	23	Amp		0.905284	N	N	N
44	D8	FALSE		ASBVd	UNKNOWN	FAM	NFQ-MGB	14.1279	14.8531	1.388								TRUE	0.17532	TRUE	3	9	Amp		0.970499	N	N	Y
44	D8	FALSE		REC	UNKNOWN	VIC	NFQ-MGB	27.0834	26.9634	0.162404								TRUE	0.0827129	TRUE	3	23	Amp		0.904764	N	N	N
45	D9	FALSE		ASBVd	UNKNOWN	FAM	NFQ-MGB	13.4569	14.8531	1.388								TRUE	0.17532	TRUE	3	8	Amp		0.963432	N	N	Y
45	D9	FALSE		REC	UNKNOWN	VIC	NFQ-MGB	26.629	26.9634	0.162404								TRUE	0.0827129	TRUE	3	22	Amp		0.904599	N	N	N
46	D10	FALSE		ASBVd	UNKNOWN	FAM	NFQ-MGB	13.887	14.8531	1.388								TRUE	0.17532	TRUE	3	9	Amp		0.987227	N	N	Y
46	D10	FALSE		REC	UNKNOWN	VIC	NFQ-MGB	26.9967	26.9634	0.162404								TRUE	0.0827129	TRUE	3	23	Amp		0.896734	N	N	N
47	D11	FALSE		ASBVd	UNKNOWN	FAM	NFQ-MGB	14.54	14.8531	1.388								TRUE	0.17532	TRUE	3	10	Amp		0.933232	N	N	Y
47	D11	FALSE		REC	UNKNOWN	VIC	NFQ-MGB	26.8745	26.9634	0.162404								TRUE	0.0827129	TRUE	3	22	Amp		0.889623	N	N	N
48	D12	FALSE		ASBVd	UNKNOWN	FAM	NFQ-MGB	13.9593	14.8531	1.388								TRUE	0.17532	TRUE	3	9	Amp		0.952817	N	N	Y
48	D12	FALSE		REC	UNKNOWN	VIC	NFQ-MGB	27.0166	26.9634	0.162404								TRUE	0.0827129	TRUE	3	22	Amp		0.871642	N	N	N
49	E1	FALSE		ASBVd	UNKNOWN	FAM	NFQ-MGB	13.3654	14.8531	1.388								TRUE	0.17532	TRUE	3	9	Amp		0.941396	N	N	Y
49	E1	FALSE		REC	UNKNOWN	VIC	NFQ-MGB	26.9448	26.9634	0.162404								TRUE	0.0827129	TRUE	3	23	Amp		0.889229	N	N	N
50	E2	FALSE		ASBVd	UNKNOWN	FAM	NFQ-MGB	14.2455	14.8531	1.388								TRUE	0.17532	TRUE	3	10	Amp		0.97388	N	N	Y
50	E2	FALSE		REC	UNKNOWN	VIC	NFQ-MGB	26.9426	26.9634	0.162404								TRUE	0.0827129	TRUE	3	23	Amp		0.900382	N	N	N
51	E3	FALSE		ASBVd	UNKNOWN	FAM	NFQ-MGB	14.3569	14.8531	1.388								TRUE	0.17532	TRUE	3	10	Amp		0.972398	N	N	Y
51	E3	FALSE		REC	UNKNOWN	VIC	NFQ-MGB	26.9701	26.9634	0.162404								TRUE	0.0827129	TRUE	3	23	Amp		0.905037	N	N	N
52	E4	FALSE		ASBVd	UNKNOWN	FAM	NFQ-MGB	14.6689	14.8531	1.388								TRUE	0.17532	TRUE	3	9	Amp		0.980361	N	N	Y
52	E4	FALSE		REC	UNKNOWN	VIC	NFQ-MGB	27.0619	26.9634	0.162404								TRUE	0.0827129	TRUE	3	23	Amp		0.892652	N	N	N
53	E5	FALSE		ASBVd	UNKNOWN	FAM	NFQ-MGB	12.9446	14.8531	1.388								TRUE	0.17532	TRUE	3	8	Amp		0.956046	N	N	Y
53	E5	FALSE		REC	UNKNOWN	VIC	NFQ-MGB	27.1264	26.9634	0.162404								TRUE	0.0827129	TRUE	3	23	Amp		0.882701	N	N	N
54	E6	FALSE		ASBVd	UNKNOWN	FAM	NFQ-MGB	14.8033	14.8531	1.388								TRUE	0.17532	TRUE	3	10	Amp		0.979532	N	N	Y
54	E6	FALSE		REC	UNKNOWN	VIC	NFQ-MGB	27.1152	26.9634	0.162404								TRUE	0.0827129	TRUE	3	23	Amp		0.880118	N	N	N
61	F1	FALSE		ASBVd	UNKNOWN	FAM	NFQ-MGB	13.2795	14.8531	1.388								TRUE	0.17532	TRUE	3	8	Amp		0.956639	N	N	Y
61	F1	FALSE		REC	UNKNOWN	VIC	NFQ-MGB	26.9707	26.9634	0.162404								TRUE	0.0827129	TRUE	3	22	Amp		0.896034	N	N	N
62	F2	FALSE		ASBVd	UNKNOWN	FAM	NFQ-MGB	14.1544	14.8531	1.388								TRUE	0.17532	TRUE	3	9	Amp		0.976498	N	N	Y
62	F2	FALSE		REC	UNKNOWN	VIC	NFQ-MGB	26.962	26.9634	0.162404								TRUE	0.0827129	TRUE	3	22	Amp		0.908291	N	N	N
63	F3	FALSE		ASBVd	UNKNOWN	FAM	NFQ-MGB	14.2389	14.8531	1.388								TRUE	0.17532	TRUE	3	8	Amp		0.968287	N	N	Y
63	F3	FALSE		REC	UNKNOWN	VIC	NFQ-MGB	27.0632	26.9634	0.162404								TRUE	0.0827129	TRUE	3	23	Amp		0.900619	N	N	N
64	F4	FALSE		ASBVd	UNKNOWN	FAM	NFQ-MGB	14.7599	14.8531	1.388								TRUE	0.17532	TRUE	3	10	Amp		0.981055	N	N	Y
64	F4	FALSE		REC	UNKNOWN	VIC	NFQ-MGB	27.2063	26.9634	0.162404								TRUE	0.0827129	TRUE	3	23	Amp		0.898029	N	N	N
65	F5	FALSE		ASBVd	UNKNOWN	FAM	NFQ-MGB	12.9241	14.8531	1.388								TRUE	0.17532	TRUE	3	7	Amp		0.982018	N	N	Y
65	F5	FALSE		REC	UNKNOWN	VIC	NFQ-MGB	27.1781	26.9634	0.162404								TRUE	0.0827129	TRUE	3	23	Amp		0.898979	N	N	N
66	F6	FALSE		ASBVd	UNKNOWN	FAM	NFQ-MGB	14.6879	14.8531	1.388								TRUE	0.17532	TRUE	3	9	Amp		0.968483	N	N	Y
66	F6	FALSE		REC	UNKNOWN	VIC	NFQ-MGB	27.2382	26.9634	0.162404								TRUE	0.0827129	TRUE	3	23	Amp		0.872728	N	N	N
82	G10	FALSE		ASBVd	UNKNOWN	FAM	NFQ-MGB	14.437	14.8531	1.388								TRUE	0.17532	TRUE	3	10	Amp		0.959722	N	N	Y
82	G10	FALSE		REC	UNKNOWN	VIC	NFQ-MGB	27.079	26.9634	0.162404								TRUE	0.0827129	TRUE	3	23	Amp		0.881299	N	N	N
83	G11	FALSE		ASBVd	UNKNOWN	FAM	NFQ-MGB	Undetermined	14.8531	1.388								TRUE	0.17532	TRUE	3	39	No Amp		0	Y	Y	N
83	G11	FALSE		REC	UNKNOWN	VIC	NFQ-MGB	27.0171	26.9634	0.162404								TRUE	0.0827129	TRUE	3	23	Amp		0.906885	N	N	N
84	G12	FALSE		ASBVd	UNKNOWN	FAM	NFQ-MGB	Undetermined	14.8531	1.388								TRUE	0.17532	TRUE	3	39	No Amp		0	Y	Y	N
84	G12	FALSE		REC	UNKNOWN	VIC	NFQ-MGB	27.0719	26.9634	0.162404								TRUE	0.0827129	TRUE	3	23	Amp		0.87433	N	N	N
94	H10	FALSE		ASBVd	UNKNOWN	FAM	NFQ-MGB	13.8293	14.8531	1.388								TRUE	0.17532	TRUE	3	9	Amp		0.943176	N	N	Y
94	H10	FALSE		REC	UNKNOWN	VIC	NFQ-MGB	27.0892	26.9634	0.162404								TRUE	0.0827129	TRUE	3	23	Amp		0.879807	N	N	N
95	H11	FALSE		ASBVd	UNKNOWN	FAM	NFQ-MGB	Undetermined	14.8531	1.388								TRUE	0.17532	TRUE	3	39	No Amp		0	Y	Y	N
95	H11	FALSE		REC	UNKNOWN	VIC	NFQ-MGB	26.9407	26.9634	0.162404								TRUE	0.0827129	TRUE	3	23	Amp		0.910537	N	N	N
96	H12	FALSE		ASBVd	UNKNOWN	FAM	NFQ-MGB	Undetermined	14.8531	1.388								TRUE	0.17532	TRUE	3	39	No Amp		0	Y	Y	N
96	H12	FALSE		REC	UNKNOWN	VIC	NFQ-MGB	27.1129	26.9634	0.162404								TRUE	0.0827129	TRUE	3	22	Amp		0.873529	N	N	N

## Sheet: ASBVd
	Sample Name	Target Name	CT1	CT2	Average CT	Std Dev				Sample Name	Average CT	Positivity Threshold	Std Dev
Room Temperature	DOF	ASBVd	15.3993	15.131	14.5932	0.556706			RT	Week 0	14.5932	24.4363	0.556706
		ASBVd	13.9454	14.3342						Week 1	14.3744	24.4363	0.44933
		ASBVd	14.4936	14.2557						Week 2	14.8508	24.4363	0.48555
	Week 1	ASBVd	14.3991	14.4951	14.3744	0.44933				Week 3	17.0321	24.4363	1.14565
		ASBVd	14.7031	14.9409						Week 4	17.6207	24.4363	0.802491
		ASBVd	13.7446	13.9636					4°C	Week 0	14.0711	24.4363	0.357945
	Week 2	ASBVd	14.6298	14.7687	14.8508	0.48555				Week 1	14.0256	24.4363	0.350958
		ASBVd	15.4412	15.4588						Week 2	14.1315	24.4363	0.396793
		ASBVd	14.4498	14.3566						Week 3	13.9401	24.4363	0.483506
	Week 3	ASBVd	15.4636	15.8389	17.0321	1.14565				Week 4	14.1314	24.4363	0.928559
		ASBVd	17.226	17.3448					Controls	Positive	14.3802	24.4363	0.349436
		ASBVd	18.1495	18.1699						Negative	40	24.4363	0
	Week 4	ASBVd	16.714	16.7916	17.6207	0.802491				NTC	40	24.4363	0
		ASBVd	17.9751	17.3199
		ASBVd	18.2625	18.6611
4°C	DOF	ASBVd	13.4859	13.7697	14.0711	0.357945				Sample Name	T-test
		ASBVd	14.3176	14.2506					RT	Week 1	0.471014
		ASBVd	14.2367	14.366						Week 2	0.412948
	Week 1	ASBVd	14.2308	14.3784	14.0256	0.350958				Week 3	0.000854249
		ASBVd	14.2158	14.1279						Week 4	1.85507e-05
		ASBVd	13.744	13.4569					4°C	Week 1	0.828745
	Week 2	ASBVd	13.9482	13.887	14.1315	0.396793				Week 2	0.787388
		ASBVd	14.7167	14.54						Week 3	0.605429
		ASBVd	13.7379	13.9593						Week 4	0.884835
	Week 3	ASBVd	13.3654	13.2795	13.9401	0.483506			Controls	Positive	14.3802
		ASBVd	14.2455	14.1544						Negative	40
		ASBVd	14.3569	14.2389						NTC	40
	Week 4	ASBVd	14.6689	14.7599	14.1314	0.928559
		ASBVd	12.9446	12.9241
		ASBVd	14.8033	14.6879
Controls	Positive	ASBVd	14.437	13.8293	14.1332	0.429655
	Negative	ASBVd	40	40	40	0
	NTC	ASBVd	40	40	40	0

## Sheet: Sheet1
		Sample Name	Average CT	Positivity Threshold	Std Dev			Sample Name	Average CT	Postivity Threshold	Std Dev
	RT	DOF	14.5932	24.4363	0.556706		RT	DOF	40	24.4363	0
		DOF	40	24.4363	0			Week 1	40	24.4363	0
		Week 1	14.3744	24.4363	0.44933			Week 2	40	24.4363	0
		Week 1	40	24.4363	0			Week 3	40	24.4363	0
		Week 2	14.8508	24.4363	0.48555			Week 4	40	24.4363	0
		Week 2	40	24.4363	0		4°C	DOF	40	24.4363	0
		Week 3	17.0321	24.4363	1.14565			Week 1	40	24.4363	0
		Week 3	40	24.4363	0			Week 2	40	24.4363	0
		Week 4	17.6207	24.4363	0.802491			Week 3	40	24.4363	0
		Week 4	40	24.4363	0			Week 4	40	24.4363	0
	4°C	DOF	14.0711	24.4363	0.357945		Controls	Positive	14.6273	24.4363	0.153352
		DOF	40	24.4363	0			Negative	40	24.4363	0
		Week 1	14.0256	24.4363	0.350958			NTC	40	24.4363	0
		Week 1	40	24.4363	0
		Week 2	14.1315	24.4363	0.396793
		Week 2	40	24.4363	0
		Week 3	13.9401	24.4363	0.483506
		Week 3	40	24.4363	0
		Week 4	14.1314	24.4363	0.928559
		Week 4	40	24.4363	0
	Controls	Positive	14.3802	24.4363	0.349436
		Negative	40	24.4363	0
		NTC	40	24.4363	0

## Sheet: REC
Sample Name	Target Name	CT1	CT2	Well Position1	Well Position2
	REC	26.9836	26.8282	A1	B1
	REC	26.962	26.9403	A2	B2
	REC	26.8572	26.8879	A3	B3
	REC	26.99	27.0505	A4	B4
	REC	27.0521	27.1272	A5	B5
	REC	27.1703	27.0704	A6	B6
	REC	27.0673	27.0569	A7	B7
	REC	27.0263	26.9518	A8	B8
	REC	26.961	27.0148	A9	B9
	REC	26.9174	26.9382	A10	B10
	REC	26.6852	26.6269	A11	B11
	REC	26.4298	26.4969	A12	B12
	REC	26.7321	26.8371	C1	D1
	REC	26.7473	26.9286	C2	D2
	REC	26.8551	26.9321	C3	D3
	REC	26.5623	26.9342	C4	D4
	REC	27.0844	27.1106	C5	D5
	REC	27.0549	27.093	C6	D6
	REC	27.0584	27.0628	C7	D7
	REC	27.072	27.0834	C8	D8
	REC	26.8519	26.629	C9	D9
	REC	26.9783	26.9967	C10	D10
	REC	26.8956	26.8745	C11	D11
	REC	27.0108	27.0166	C12	D12
	REC	26.9448	26.9707	E1	F1
	REC	26.9426	26.962	E2	F2
	REC	26.9701	27.0632	E3	F3
	REC	27.0619	27.2063	E4	F4
	REC	27.1264	27.1781	E5	F5
	REC	27.1152	27.2382	E6	F6
	REC	27.079	27.0892	G10	H10
	REC	27.0171	26.9407	G11	H11
	REC	27.0719	27.1129	G12	H12
