# Supplementary material for: Rational design of a survey protocol for avocado sunblotch viroid in commercial orchards to demonstrate pest freedom
Source: PLoS One. 2023 Apr 11;18(4):e0277725. doi: 10.1371/journal.pone.0277725 (PMC10089318; doi:10.1371/journal.pone.0277725)
Supplement: S2 File — The archive file asbvd-detect-r.tar.gz is an R package that contains the source code and data used for all the statistical analysis, as well as the source code for the interactive tool [22]. It is a copy of the source code available at [26]. (GZ) [file pone.0277725.s002.gz › asbvd-detect-r-main/inst/extdata/Edranol block_Results.xlsx]

## Sheet: line 20-line 25
Line number	Tree number		2017/2018 result	2020 result
line 20	89B		Negative
line 20	89C		Negative
line 20	Removed 1		Positive
line 20	Removed 2		Positive
line 20	Removed 3 (new growth leaves sampled)		Positive
line 20	Removed 4 (new growth leaves sampled)		Positive
line 20	90A		Negative
line 20	90B		Negative
line 20	90C		Negative
line 20	91A		Negative
line 20	91B		Negative
line 20	91C		Negative
line 20	92A		Negative
line 20	92B		Negative
line 20	93A		Negative
line 20	93B		Negative
line 20	93C		Negative
line 20	94A		Negative
line 20	Removed 5		Positive
line 20	94B		Negative
line 20	94C		Negative
line 21	95A		Negative
line 21	95B		Negative
line 21	95C		Negative
line 21	96A		Negative
line 21	96B		Negative
line 21	96C		Negative
line 21	97A		Negative
line 21	97B		Negative
line 21	Removed 6		Positive
line 21	97C		Negative
line 21	98A		Negative
line 21	98B		Negative
line 21	98C		Negative
line 21	99A		Negative
line 21	99B		Negative
line 21	99C		Negative
line 21	100A		Negative
line 21	100B		Negative
line 21	100C		Negative
line 21	101A		Negative
line 21	101B		Negative
line 22	101C		Negative
line 22	102A		Negative
line 22	Removed 7		Positive
line 22	102B		Negative
line 22	102C		Negative
line 22	Removed 8		Positive
line 22	103A		Negative
line 22	103B		Negative
line 22	103C		Negative
line 22	104A		Negative
line 22	104B		Negative
line 22	104C		Negative
line 22	105A		Negative
line 22	105B		Negative	Positive
line 22	Removed 9		Positive
line 22	Removed 10		Positive
line 22	Removed 11		Positive
line 22	Removed 12		Positive
line 22	Removed 13		Positive
line 22	Removed 14		Positive
line 22	Removed 15		Positive
line 22	Removed 16		Positive
line 22	105C		Negative
line 23	106A		Negative
line 23	106B		Negative
line 23	106C		Negative
line 23	107A		Negative
line 23	107B		Negative
line 23	107C		Negative
line 23	108A		Negative
line 23	108B		Negative
line 23	108C		Negative
line 23	109A		Negative
line 23	109B		Negative
line 23	109C		Negative
line 23	Removed 17		Positive
line 23	110A		Negative
line 23	110B		Negative
line 23	110C		Negative
line 23	111A		Negative
line 23	111B		Negative
line 23	111C		Negative
line 23	removed 18		Positive
line 23	112A		Negative
line 23	112B		Negative
line 23	112C		Negative
line 23	113A		Negative
line 24	113B		Negative
line 24	113C		Negative
line 24	Removed 19		Positive
line 24	114A		Negative
line 24	Removed 20		Positive
line 24	114B		Negative
line 24	Removed 21		Positive
line 24	114C		Negative
line 24	115A		Negative
line 24	115B		Negative
line 24	Removed 22		Positive
line 24	115C		Negative
line 24	116A		Negative
line 24	116B		Negative
line 24	116C		Negative
line 24	Removed 23		Positive
line 24	117A		Negative
line 24	117B		Negative
line 24	117C		Negative
line 24	118A		Negative
line 24	118B		Negative
line 24	118C		Negative
line 24	Removed 24		Positive
line 24	119A		Negative
line 24	Removed 25		Positive
line 24	119B		Negative
line 24	119C		Negative
line 24	120A		Negative
line 25	120B		Negative
line 25	120C		Negative
line 25	121A		Negative
line 25	121B		Negative
line 25	Removed 26		Positive
line 25	121C		Negative
line 25	Removed 27		Positive
line 25	122A dead leaves		Negative
line 25	122B		Negative
line 25	122C		Negative
line 25	123A		Negative
line 25	123B		Negative
line 25	123C		Negative
line 25	124A		Negative
line 25	124B		Negative
line 25	124C		Negative
line 25	125A flowers		Negative
line 25	125B		Negative
line 25	125C		Negative
line 25	126A		Negative
line 25	126B		Negative
line 25	126C		Negative
line 25	127A		Negative
line 25	127B		Negative
line 25	127C		Negative
line 25	128A		Negative
line 25	128B		Negative
line 25	128C		Negative
line 25	129A		Negative

## Sheet: line 26-line 31
Line number	Tree number		2017/2018 result	2020 result
line 26	129B		Negative
line 26	129C		Negative
line 26	130A		Negative
line 26	130B		Negative
line 26	130C		Negative
line 26	131A		Negative
line 26	Removed 28		Positive
line 26	131B		Negative
line 26	131C		Negative
line 26	Removed 29		Positive
line 26	132A		Negative
line 26	Removed 30		Positive
line 26	132B		Negative
line 26	132C		Negative
line 26	Removed 31		Positive
line 26	133A		Negative
line 26	133B		Negative
line 26	133C		Negative
line 26	134A		Negative
line 26	Removed 32		Positive
line 26	134B		Negative
line 26	Removed 33		Positive
line 26	134C		Negative
line 26	135A		Negative
line 26	135B		Negative
line 26	135C		Negative
line 26	136A		Negative
line 26	136B		Negative
line 26	136C		Negative
line 26	137A		Negative
line 27	Removed 34		Positive
line 27	Removed 35	leaves	Positive
line 27	Removed 36		Positive
line 27	Removed 37		Positive
line 27	Removed 38		Positive
line 27	Removed 39		Positive
line 27	Removed 40		Positive
line 27	Removed 41		Positive
line 27	Removed 42		Positive
line 27	137B		Negative
line 27	Removed 43		Positive
line 27	137C		Negative
line 27	138A		Negative
line 27	138B		Negative
line 27	138C		Negative
line 27	139A		Negative
line 27	139B		Negative
line 27	139C		Negative
line 27	140A		Negative
line 27	Removed 44		Positive
line 27	Removed 45		Positive
line 27	140C		Negative
line 27	141A		Negative
line 27	141B		Negative
line 27	141C		Negative
line 27	142A		Negative
line 27	142B		Negative
line 27	142C		Negative
line 27	143A		Negative
line 27	143B		Negative
line 27	143C		Negative
line 27	144A		Negative
line 28	144B		Negative
line 28	144C		Negative
line 28	145A		Negative
line 28	145B		Negative
line 28	145C		Negative
line 28	146A		Negative
line 28	146B		Negative
line 28	Removed 46		Positive
line 28	146C		Negative
line 28	147A		Negative
line 28	Removed 47	leaves	Positive
line 28	Removed 48	leaves	Positive
line 28	Removed 49		Positive
line 28	Removed 50		Positive
line 28	147B		Negative
line 28	147C		Negative
line 28	148A		Negative	Positive
line 28	148B		Negative
line 28	Removed 51		Positive
line 28	Removed 52		Positive
line 28	Removed 53		Positive
line 28	Removed 54	leaves	Positive
line 28	Removed 55		Positive
line 28	Removed 56		Positive
line 28	Removed 57		Positive
line 28	Removed 58		Positive
line 28	Removed 59		Positive
line 28	Removed 60		Positive
line 28	Removed 61		Positive
line 28	Removed 62		Positive
line 28	Removed 63		Positive
line 29	148C		Negative
line 29	149A		Negative
line 29	149B		Negative
line 29	149C		Negative
line 29	150A		Negative
line 29	150B		Negative
line 29	Removed 64		Positive
line 29	150C		Negative
line 29	151A		Negative
line 29	151B		Negative
line 29	151C		Negative
line 29	152A		Negative
line 29	152B		Negative
line 29	152C		Negative
line 29	153A		Negative
line 29	153B		Negative
line 29	153C		Negative
line 29	154A		Negative
line 29	154B		Negative
line 29	Removed 65		Positive
line 29	154C		Negative
line 29	155A		Negative
line 29	155B		Negative
line 29	155C		Negative
line 29	156A		Negative
line 29	156B		Negative
line 29	156C		Negative
line 29	157A		Negative
line 29	157B		Negative
line 29	157C		Negative
line 29	157C		Negative
line 29	158A		Negative
line 30	158B		Negative
line 30	Removed 66		Positive
line 30	159A		Negative
line 30	159B		Negative
line 30	159C		Negative
line 30	160A		Negative
line 30	Removed 67	leaves	Positive
line 30	Removed 68		Positive
line 30	Removed 69		Positive
line 30	Removed 70		Positive
line 30	Removed 71		Positive
line 30	Removed 72		Positive
line 30	Removed 73		Positive
line 30	Removed 74		Positive
line 30	Removed 75	leaves	Positive
line 30	Removed 76	leaves	Positive
line 30	Removed 77		Positive
line 30	Removed 78		Positive
line 30	160B		Negative
line 30	160C		Negative
line 30	161A		Negative
line 30	161B		Negative
line 30	161C		Negative
line 30	162A		Negative
line 30	162B		Negative
line 30	162C		Negative
line 30	Removed 78		Positive
line 30	Removed 79		Positive
line 30	Removed 80		Positive
line 30	Removed 81		Positive
line 30	Removed 82		Positive
line 30	Removed 83		Positive
line 30	Removed 84		Positive
line 30	Removed 85		Positive
line 31	163A		Negative
line 31	163B		Negative
line 31	163C		Negative
line 31	164A		Negative
line 31	164B		Negative
line 31	164C		Negative
line 31	165A		Negative
line 31	165B		Negative
line 31	165C		Negative
line 31	166A		Negative
line 31	166B		Negative
line 31	166C		Negative
line 31	167A		Negative
line 31	167B		Negative
line 31	167C		Negative
line 31	168A		Negative
line 31	168B		Negative
line 31	168C		Negative
line 31	169A		Negative
line 31	Removed 86		Positive
line 31	Removed 87		Positive
line 31	Removed 88		Positive
line 31	Removed 89		Positive
line 31	169B		Negative
line 31	169C		Negative
line 31	170A		Negative
line 31	170B		Negative
line 31	170C		Negative
line 31	171A		Negative
line 31	171B		Negative
line 31	Removed 90		Positive
line 31	Removed 91		Positive
line 31	Removed 92		Positive
line 31	171C		Negative
line 31	172A		Negative

## Sheet: Line 32-35
Line number	Tree number		2017/2018 result	2020 result
Line 32	Removed 90		Positive
Line 32	Removed 91		Positive
Line 32	Removed 92		Positive
Line 32	Removed 93		Positive
Line 32	172C		Negative
Line 32	173A		Negative
Line 32	Removed 94		Positive
Line 32	Removed 95		Positive
Line 32	173B		Negative
Line 32	173C		Negative
Line 32	Removed 96		Positive
Line 32	174A		Negative
Line 32	174B		Negative
Line 32	Removed 97		Positive
Line 32	174C		Negative
Line 32	175A		Negative
Line 32	175B		Negative
Line 32	175C		Negative
Line 32	176A		Negative
Line 32	176B		Negative
Line 32	176C		Negative
Line 32	Removed 98		Positive
Line 32	Removed 99		Positive
Line 32	177A		Negative
Line 32	177B		Negative
Line 32	177C		Negative
Line 32	178A		Negative
Line 32	178B		Negative
Line 32	178C		Negative
Line 32	179A		Negative
Line 32	179B		Negative
Line 32	179C		Negative
Line 32	180A		Negative
Line 32	180B		Negative
Line 32	180C		Negative
Line 33	181A		Negative
Line 33	181B		Negative
Line 33	181C		Negative
Line 33	182A		Negative
Line 33	182B		Negative
Line 33	182C		Negative
Line 33	183A		Negative
Line 33	183B		Negative
Line 33	Removed 100		Positive
Line 33	183C		Negative
Line 33	184A		Negative
Line 33	184B		Negative
Line 33	184C		Negative
Line 33	185A		Negative
Line 33	185B		Negative
Line 33	185C		Negative
Line 33	186A		Negative
Line 33	186B		Negative
Line 33	186C		Negative
Line 33	187A		Negative
Line 33	187B		Negative
Line 33	187C		Negative
Line 33	188A		Negative
Line 33	188B		Negative
Line 33	188C		Negative
Line 33	Removed 101		Positive
Line 33	189A		Negative
Line 33	189B		Negative
Line 33	Removed 102		Positive
Line 33	189C		Negative
Line 33	190A		Negative
Line 33	Removed 103		Positive
Line 33	Removed 104		Positive
Line 33	Removed 105		Positive
Line 33	190B		Negative	Positive
Line 34	Removed 106		Positive
Line 34	Removed 107		Positive
Line 34	Removed 108		Positive
Line 34	Removed 109		Positive
Line 34	191A		Negative
Line 34	191B		Negative
Line 34	191C		Negative
Line 34	192A		Negative
Line 34	192B		Negative	Positive
Line 34	192C		Negative
Line 34	193A		Negative
Line 34	193B		Negative
Line 34	193C		Negative
Line 34	194A		Negative
Line 34	194B		Negative
Line 34	194C		Negative
Line 34	195A		Negative
Line 34	195B		Negative
Line 34	Removed 110		Positive
Line 34	195C		Negative
Line 34	196A		Negative
Line 34	196B		Negative
Line 34	196C		Negative
Line 34	197A		Negative
Line 34	197B		Negative
Line 34	Removed 111		Positive
Line 34	Removed 112		Positive
Line 34	Removed 113		Positive
Line 34	Removed 114		Positive
Line 34	Removed 115		Positive
Line 34	197C		Negative
Line 34	198A		Negative
Line 34	198B		Negative
Line 34	198C		Negative
Line 35	199A		Negative
Line 35	Removed 116		Positive
Line 35	199C		Negative
Line 35	200A		Negative
Line 35	200B		Negative
Line 35	200C		Negative
Line 35	201A		Negative
Line 35	201B		Negative
Line 35	201C		Negative
Line 35	202A		Negative
Line 35	202B		Negative
Line 35	202C		Negative
Line 35	203A		Negative
Line 35	203B		Negative
Line 35	203C		Negative
Line 35	204A		Negative
Line 35	Removed 117		Positive
Line 35	204B		Negative
Line 35	204C		Negative
Line 35	205A		Negative
Line 35	205B		Negative
Line 35	205C		Negative
Line 35	206A		Negative
Line 35	206B		Negative
Line 35	206C		Negative
Line 35	207A		Negative
Line 35	207B		Negative
Line 35	207C		Negative
Line 35	208A		Negative
Line 35	208B		Negative
Line 35	208C		Negative
Line 35	209A		Negative
Line 35	209B		Negative
Line 35	Removed 118		Positive
Line 35	209C		Negative

## Sheet: Line 35-37
Line number	Tree number		2017/2018 result	2020 result
Line 36	210A		Negative
Line 36	210B		Negative
Line 36	210C		Negative
Line 36	211A		Negative
Line 36	211B		Negative
Line 36	211C		Negative
Line 36	Removed 119		Positive
Line 36	212A		Negative
Line 36	212B		Negative
Line 36	212C		Negative
Line 36	213A		Negative
Line 36	213B		Negative
Line 36	213C		Negative
Line 36	214A		Negative
Line 36	214B		Negative
Line 36	214C		Negative
Line 36	215A		Negative
Line 36	215B		Negative
Line 36	215C		Negative
Line 36	216A		Negative
Line 36	216B		Negative
Line 36	216C		Negative
Line 36	217A		Negative
Line 36	217B		Negative
Line 36	217C		Negative
Line 36	218A		Negative
Line 36	218B		Negative
Line 36	Removed 120		Positive
Line 36	218C		Negative
Line 36	219A		Negative
Line 36	219B		Negative
Line 36	219C		Negative
Line 36	220A		Negative
Line 36	220B		Negative
Line 36	220C		Negative
Line 37	221A		Negative
Line 37	221B		Negative
Line 37	Removed 121 (Leaves)		Positive
Line 37	Removed 122		Positive
Line 37	Removed 123		Positive
Line 37	Removed 124		Positive
Line 37	Removed 125		Positive
Line 37	Removed 126		Positive
Line 37	Removed 127		Positive
Line 37	Removed 128		Positive
Line 37	Removed 129		Positive
Line 37	Removed 130		Positive
Line 37	Removed 131		Positive
Line 37	Removed 132		Positive
Line 37	Removed 133		Positive
Line 37	Removed 134		Positive
Line 37	Removed 135		Positive
Line 37	Removed 136		Positive
Line 37	Removed 137		Positive
Line 37	Removed 138		Positive
Line 37	Removed 139		Positive
Line 37	Removed 140		Positive
Line 37	Removed 141		Positive
Line 37	Removed 142		Positive
Line 37	Removed 143		Positive
Line 37	Removed 144		Positive
Line 37	Removed 145		Positive
Line 37	Removed 146		Positive
Line 37	221C		Negative
Line 37	222A		Negative
Line 37	222B		Negative
Line 37	Removed 147		Positive
Line 37	Removed 148		Positive
Line 37	222B		Negative
Line 38	222C		Negative
Line 38	223A		Negative
Line 38	223B		Negative
Line 38	223C		Negative	Positive
Line 38	Removed 149		Positive
Line 38	224A		Negative
Line 38	224B		Negative
Line 38	224C		Negative
Line 38	225A		Negative
Line 38	225B		Negative
Line 38	225C		Negative
Line 38	226A		Negative
Line 38	226B		Negative
Line 38	226C		Negative
