# Supplementary material for: Rational design of a survey protocol for avocado sunblotch viroid in commercial orchards to demonstrate pest freedom
Source: PLoS One. 2023 Apr 11;18(4):e0277725. doi: 10.1371/journal.pone.0277725 (PMC10089318; doi:10.1371/journal.pone.0277725)
Supplement: S2 File — The archive file asbvd-detect-r.tar.gz is an R package that contains the source code and data used for all the statistical analysis, as well as the source code for the interactive tool [22]. It is a copy of the source code available at [26]. (GZ) [file pone.0277725.s002.gz › asbvd-detect-r-main/inst/extdata/Hampton farm and Chislett Nursery Ct values data.xlsx]

## Sheet: Hampton Farm 
Row Number		Tree Number	CT Value	Positive Threshold	ASBVd Positive										AVOS R US	block 5
Row 1		1.1	31.3075	25.4363
		1.2	30.4441	25.4363											ROW	# of TREES
		1.3	31.558	25.4363											1	19
		1.4	29.7588	25.4363											2	17
		1.5	31.1191	25.4363											3	21
		1.6	31.3933	25.4363											4	22
		1.7	30.5642	25.4363											5	21
		1.8	30.5315	25.4363											6	20
		1.9	30.4615	25.4363											7	20
		1.10	30.3318	25.4363											8	23
		1.11	31.1929	25.4363											9	20
		1.12	30.6001	25.4363											10	20
		1.13	30.2759	25.4363											11	17
		1.14	30.9352	25.4363											12	17
		1.15	30.5567	25.4363											13	18
		1.16	31.2582	25.4363											14	17
		1.17	30.9631	25.4363											15	16
		1.18	31.3731	25.4363											16	13
		1.19	29.8685	25.4363											17	11
Row 2															18	11
		2.1	30.0054	25.4363											19	9
		2.2	30.2655	25.4363											20	9
		2.3	30.5679	25.4363											TOTAL TREES	341
		2.4	30.5897	25.4363
		2.5	30.4184	25.4363
		2.6	30.8673	25.4363
		2.7	30.5687	25.4363
		2.8	30.7206	25.4363
		2.9	29.5883	25.4363
		2.10	31.2295	25.4363
		2.11	29.5548	25.4363
		2.12	30.7425	25.4363
		2.13	30.9482	25.4363
		2.14	30.1674	25.4363														3
		2.15	30.8034	25.4363
		2.16	30.2383	25.4363
		2.17	29.9918	25.4363
		3.1	31.6729	25.4363
		3.2	32.0025	25.4363
		3.3	33.7776	25.4363
		3.4	32.8616	25.4363
		3.5	32.5206	25.4363
		3.6	33.6791	25.4363
		3.7	33.3362	25.4363
		3.8	35.3079	25.4363
		3.9	34.9942	25.4363
		3.10	36.7594	25.4363
		3.11	32.1251	25.4363
		3.12	31.8617	25.4363
		3.13	32.5972	25.4363
		3.14	27.9843	25.4363
		3.15	31.3846	25.4363
		3.16	32.4068	25.4363
		3.17	34.1027	25.4363
		3.18	30.5618	25.4363
		3.19	33.2616	25.4363
		3.20	31.1664	25.4363
		3.21	32.1357	25.4363
		4.1	29.4827	25.4363
		4.2	25.5091	25.4363
		4.3	28.2704	25.4363
		4.4	11.0608	25.4363	Positive
		4.5	25.0964	25.4363	Positive
		4.6	24.9867	25.4363	Positive
		4.7	24.6164	25.4363	Positive
		4.8	25.4247	25.4363	Positive
		4.9	28.0202	25.4363
		4.10	26.9525	25.4363
		4.11	26.8434	25.4363
		4.12	27.855	25.4363
		4.13	28.2831	25.4363
		4.14	29.2669	25.4363
		4.15	31.9361	25.4363
		4.16	29.7916	25.4363
		4.17	28.6519	25.4363
		4.18	29.0758	25.4363
		4.19	28.6478	25.4363
		4.20	28.2844	25.4363
		4.21	29.8649	25.4363
		4.22	28.8365	25.4363
		5.1	29.0475	25.4363
		5.2	27.5498	25.4363
		5.3	26.5773	25.4363
		5.4	28.4141	25.4363
		5.5	9.73661	25.4363	Positive
		5.6	25.331	25.4363	Positive
		5.7	23.5251	25.4363	Positive
		5.8	26.1174	25.4363
		5.9	27.7931	25.4363
		5.10	27.1694	25.4363
		5.11	26.7552	25.4363
		5.12	26.8551	25.4363
		5.13	27.9476	25.4363
		5.14	27.3128	25.4363
		5.15	27.9637	25.4363
		5.16	29.5437	25.4363
		5.17	28.2928	25.4363
		5.18	28.3018	25.4363
		5.19	26.8276	25.4363
		5.20	29.2928	25.4363
		5.21	27.1359	25.4363
		6.1	31.1235	25.4363
		6.2	30.8559	25.4363
		6.3	31.0204	25.4363
		6.4	8.90508	25.4363	Positive
		6.5	9.97862	25.4363	Positive
		6.6	30.6297	25.4363
		6.7	30.4672	25.4363
		6.8	31.4446	25.4363
		6.9	28.7758	25.4363
		6.10	30.4367	25.4363
		6.11	27.1047	25.4363
		6.12	31.9131	25.4363
		6.13	29.5313	25.4363
		6.14	31.961	25.4363
		6.15	30.9096	25.4363
		6.16	30.9955	25.4363
		6.17	30.0603	25.4363
		6.18	30.379	25.4363
		6.19	30.6345	25.4363
		6.20	30.6438	25.4363
		7.1	30.2449	25.4363
		7.2	30.3497	25.4363
		7.3	30.7228	25.4363
		7.4	30.1115	25.4363
		7.5	30.3321	25.4363
		7.6	30.5764	25.4363
		7.7	27.7284	25.4363
		7.8	30.5208	25.4363
		7.9	30.2305	25.4363
		7.10	30.8417	25.4363
		7.11	30.0401	25.4363
		7.12	30.0517	25.4363
		7.13	30.4839	25.4363
		7.14	30.8936	25.4363
		7.15	30.1195	25.4363
		7.16	31.036	25.4363
		7.17	30.804	25.4363
		7.18	30.7211	25.4363
		7.19	30.8641	25.4363
		7.20	30.634	25.4363
		8.1	30.6592	25.4363
		8.2	32.2801	25.4363
		8.3	31.7234	25.4363
		8.4	33.4184	25.4363
		8.5	32.7393	25.4363
		8.6	31.2586	25.4363
		8.7	29.8336	25.4363
		8.8	31.8872	25.4363
		8.9	32.0562	25.4363
		8.10	31.0001	25.4363
		8.11	33.1031	25.4363
		8.12	33.1135	25.4363
		8.13	31.8776	25.4363
		8.14	29.0279	25.4363
		8.15	31.2304	25.4363
		8.16	31.6419	25.4363
		8.17	32.3653	25.4363
		8.18	33.6008	25.4363
		8.19	32.4252	25.4363
		8.20	32.1711	25.4363
		8.21	30.6347	25.4363
		8.22	31.2356	25.4363
		8.23	30.8508	25.4363											AVOS R US	block 5
		9.1	29.6307	25.4363											ROW	# of TREES
		9.2	29.9527	25.4363											1	19
		9.3	30.748	25.4363											2	17
		9.4	30.7753	25.4363											3	21
		9.5	32.4537	25.4363											4	22
		9.6	30.9233	25.4363											5	21
		9.7	30.777	25.4363											6	20
		9.8	29.9632	25.4363											7	20
		9.9	29.1977	25.4363											8	23
		9.10	30.2099	25.4363											9	20
		9.11	30.5138	25.4363											10	20
		9.12	30.9279	25.4363											11	17
		9.13	27.6848	25.4363											12	17
		9.14	31.0245	25.4363											13	18
		9.15	30.1458	25.4363											14	17
		9.16	30.3473	25.4363											15	16
		9.17	28.0754	25.4363											16	13
		9.18	31.0483	25.4363											17	11
		9.19	30.6842	25.4363											18	11
		9.20	31.0186	25.4363											19	9
															20	9
		10.1	29.5207	25.4363											TOTAL TREES	341
		10.2	30.8207	25.4363
		10.3	30.9579	25.4363
		10.4	30.5575	25.4363
		10.5	31.6894	25.4363
		10.6	30.7281	25.4363
		10.7	30.1638	25.4363
		10.8	30.6726	25.4363
		10.9	30.6074	25.4363
		10.10	30.8679	25.4363
		10.11	31.0309	25.4363
		10.12	30.7526	25.4363
		10.13	30.4018	25.4363
		10.14	30.2046	25.4363
		10.15	32.5065	25.4363
		10.16	30.8297	25.4363
		10.17	31.8831	25.4363
		10.18	30.9843	25.4363
		10.19	30.7568	25.4363
		10.20	31.1634	25.4363
		11.1	31.1972	25.4363
		11.2	31.6059	25.4363
		11.3	32.2887	25.4363
		11.4	31.3521	25.4363
		11.5	30.7567	25.4363
		11.6	31.0112	25.4363
		11.7	31.2393	25.4363
		11.8	33.5626	25.4363
		11.9	31.07	25.4363
		11.10	31.9231	25.4363
		11.11	31.3014	25.4363
		11.12	30.8843	25.4363
		11.13	31.4285	25.4363
		11.14	30.6614	25.4363
		11.15	31.4797	25.4363
		11.16	30.9804	25.4363
		11.17	30.6456	25.4363
		12.1	31.1042	25.4363
		12.2	33.7202	25.4363
		12.3	30.4993	25.4363
		12.4	30.8098	25.4363
		12.5	31.6951	25.4363
		12.6	29.7982	25.4363
		12.7	32.8511	25.4363
		12.8	31.445	25.4363
		12.9	33.4298	25.4363
		12.10	23.6728	25.4363	Positive
		12.11	33.7793	25.4363
		12.12	31.052	25.4363
		12.13	31.2149	25.4363
		12.14	31.9209	25.4363
		12.15	31.0557	25.4363
		12.16	32.1073	25.4363
		12.17	30.8086	25.4363
		13.1	32.324	25.4363
		13.2	33.4919	25.4363
		13.3	29.5757	25.4363
		13.4	31.1547	25.4363
		13.5	26.1021	25.4363
		13.6	28.3705	25.4363
		13.7	30.0557	25.4363
		13.8	29.9362	25.4363
		13.9	30.2775	25.4363
		13.10	31.609	25.4363
		13.11	31.5602	25.4363
		13.12	31.4852	25.4363
		13.13	31.0134	25.4363
		13.14	30.9122	25.4363
		13.15	31.5316	25.4363
		13.16	31.9057	25.4363
		13.17	30.177	25.4363
		13.18	31.7133	25.4363
		14.1	31.2396	25.4363
		14.2	30.9771	25.4363
		14.3	30.7787	25.4363
		14.4	30.5034	25.4363
		14.5	30.8096	25.4363
		14.6	31.1237	25.4363
		14.7	31.3075	25.4363
		14.8	30.4441	25.4363
		14.9	31.558	25.4363
		14.10	29.7588	25.4363
		14.11	31.1191	25.4363
		14.12	31.3933	25.4363
		14.13	30.5642	25.4363
		14.14	30.5315	25.4363
		14.15	30.4615	25.4363
		14.16	30.3318	25.4363
		14.17	31.1929	25.4363
		15.1	29.8685	25.4363
		15.2	30.0054	25.4363
		15.3	30.2655	25.4363
		15.4	30.5679	25.4363
		15.5	30.5897	25.4363
		15.6	30.4184	25.4363
		15.7	30.8673	25.4363
		15.8	30.5687	25.4363
		15.9	30.7206	25.4363
		15.10	29.5883	25.4363
		15.11	31.2295	25.4363
		15.12	29.5548	25.4363
		15.13	30.7425	25.4363
		15.14	30.9482	25.4363
		15.15	30.1674	25.4363
		15.16	30.8034	25.4363
		16.1	30.9834	25.4363
		16.2	30.6358	25.4363
		16.3	30.4446	25.4363
		16.4	30.7082	25.4363
		16.5	30.9298	25.4363
		16.6	25.1975	25.4363	Positive
		16.7	30.8113	25.4363
		16.8	30.1902	25.4363
		16.9	30.3995	25.4363
		16.10	30.4482	25.4363
		16.11	30.7892	25.4363
		16.12	30.3749	25.4363
		16.13	30.5784	25.4363
		17.1	30.2625	25.4363
		17.2	30.9497	25.4363
		17.3	29.5496	25.4363				159
		17.4	30.3041	25.4363
		17.5	30.4863	25.4363
		17.6	30.5223	25.4363
		17.7	30.29	25.4363
		17.8	30.4422	25.4363
		17.9	32.167	25.4363
		17.10	30.9322	25.4363
		17.11	30.1547	25.4363
		18.1	30.7221	25.4363
		18.2	27.2189	25.4363
		18.3	29.6619	25.4363
		18.4	31.1777	25.4363
		18.5	29.9368	25.4363
		18.6	30.3116	25.4363
		18.7	30.2704	25.4363
		18.8	31.028	25.4363
		18.9	31.1097	25.4363
		18.10	29.9894	25.4363
		18.11	30.3243	25.4363
		19.1	30.5211	25.4363
		19.2	30.623	25.4363
		19.3	30.4133	25.4363
		19.4	30.7904	25.4363
		19.5	30.7951	25.4363
		19.6	29.2597	25.4363
		19.7	31.5877	25.4363
		19.8	31.3262	25.4363
		19.9	30.1057	25.4363
		20.1	27.4568	25.4363
		20.2	32.3758	25.4363
		20.3	27.9806	25.4363
		20.4	31.2484	25.4363
		20.5	31.22	25.4363
		20.6	31.4825	25.4363
		20.7	31.0906	25.4363
		20.8	28.2359	25.4363
		20.9	30.5768	25.4363

## Sheet: Chislett Block M21
Chislett Multiplication block M21 Row 1						Chislett Multiplication block M21 Row 2						Chislett Multiplication block M21 Row 3
Sample Name	Target Name	CT	Positivity Threshold	ASBVd		Sample Name	Target Name	CT	Positivity Threshold	ASBVd		Sample Name	Target Name	CT	Positivity Threshold	ASBVd
Tree 1	ASBVd	29.7274	24.4363	Negative		Tree 1	ASBVd	31.2066	24.4363	Negative		Tree 1	ASBVd	30.151	24.4363	Negative
Tree 2	ASBVd	30.7321	24.4363	Negative		Tree 2	ASBVd	30.7872	24.4363	Negative		Tree 2	ASBVd	31.1655	24.4363	Negative
Tree 3	ASBVd	31.4606	24.4363	Negative		Tree 3	ASBVd	30.5335	24.4363	Negative		Tree 3	ASBVd	31.3722	24.4363	Negative
Tree 4	ASBVd	31.1577	24.4363	Negative		Tree 4	ASBVd	29.878	24.4363	Negative		Tree 4	ASBVd	30.6024	24.4363	Negative
Tree 5	ASBVd	29.7924	24.4363	Negative		Tree 5	ASBVd	30.1057	24.4363	Negative		Tree 5	ASBVd	31.8822	24.4363	Negative
Tree 6	ASBVd	31.4253	24.4363	Negative		Tree 6	ASBVd	31.8445	24.4363	Negative		Tree 6	ASBVd	31.0477	24.4363	Negative
Tree 7	ASBVd	29.7923	24.4363	Negative		Tree 7	ASBVd	30.2336	24.4363	Negative		Tree 7	ASBVd	31.29	24.4363	Negative
Tree 8	ASBVd	32.6128	24.4363	Negative		Tree 8	ASBVd	30.1056	24.4363	Negative		Tree 8	ASBVd	29.8135	24.4363	Negative
Tree 9	ASBVd	30.1241	24.4363	Negative		Tree 9	ASBVd	30.6978	24.4363	Negative		Tree 9	ASBVd	29.9571	24.4363	Negative
Tree 10	ASBVd	30.2861	24.4363	Negative		Tree 10	ASBVd	30.3914	24.4363	Negative		Tree 10	ASBVd	30.4347	24.4363	Negative
Tree 11	ASBVd	31.5165	24.4363	Negative		Tree 11	ASBVd	29.8191	24.4363	Negative		Tree 11	ASBVd	31.795	24.4363	Negative
Tree 12	ASBVd	29.3395	24.4363	Negative		Tree 12	ASBVd	34.5151	24.4363	Negative		Tree 12	ASBVd	30.047	24.4363	Negative
Tree 13	ASBVd	29.4353	24.4363	Negative		Tree 13	ASBVd	29.9004	24.4363	Negative		Tree 13	ASBVd	29.6648	24.4363	Negative
Tree 14	ASBVd	29.9838	24.4363	Negative		Tree 14	ASBVd	30.6361	24.4363	Negative		Tree 14	ASBVd	30.8656	24.4363	Negative
Tree 15	ASBVd	29.1735	24.4363	Negative		Tree 15	ASBVd	31.3627	24.4363	Negative		Tree 15	ASBVd	Undetermined	24.4363	Undetermined
Tree 16	ASBVd	31.5075	24.4363	Negative		Tree 16	ASBVd	27.4891	24.4363	Negative		Tree 16	ASBVd	31.5579	24.4363	Negative
Tree 17	ASBVd	29.899	24.4363	Negative		Tree 17	ASBVd	30.3808	24.4363	Negative		Tree 17	ASBVd	32.8095	24.4363	Negative
Tree 18	ASBVd	32.1305	24.4363	Negative		Tree 18	ASBVd	32.9227	24.4363	Negative		Tree 18	ASBVd	34.0626	24.4363	Negative
Tree 19	ASBVd	30.0754	24.4363	Negative		Tree 19	ASBVd	31.089	24.4363	Negative		Tree 19	ASBVd	29.9618	24.4363	Negative
Tree 20	ASBVd	29.7667	24.4363	Negative		Tree 20	ASBVd	30.8358	24.4363	Negative		Tree 20	ASBVd	30.0098	24.4363	Negative
Tree 21	ASBVd	29.6032	24.4363	Negative		Tree 21	ASBVd	34.2646	24.4363	Negative		Tree 21	ASBVd	32.788	24.4363	Negative
Tree 22	ASBVd	30.647	24.4363	Negative		Tree 22	ASBVd	30.6184	24.4363	Negative		Tree 22	ASBVd	30.4747	24.4363	Negative
Tree 23	ASBVd	29.7584	24.4363	Negative		Tree 23	ASBVd	30.4123	24.4363	Negative		Tree 23	ASBVd	31.9866	24.4363	Negative
Tree 24	ASBVd	29.9547	24.4363	Negative		Tree 24	ASBVd	31.5963	24.4363	Negative		Tree 24	ASBVd	30.7879	24.4363	Negative
Tree 25	ASBVd	25.2743	24.4363	Negative		Tree 25	ASBVd	31.3205	24.4363	Negative		Tree 25	ASBVd	31.0402	24.4363	Negative
Tree 26	ASBVd	31.994	24.4363	Negative		Tree 26	ASBVd	31.0565	24.4363	Negative		Tree 26	ASBVd	31.0617	24.4363	Negative
Tree 27	ASBVd	27.9672	24.4363	Negative		Tree 27	ASBVd	30.2524	24.4363	Negative		Tree 27	ASBVd	30.5959	24.4363	Negative
Tree 28	ASBVd	30.486	24.4363	Negative		Tree 28	ASBVd	30.1585	24.4363	Negative		Tree 28	ASBVd	30.9106	24.4363	Negative
Tree 29	ASBVd	30.1431	24.4363	Negative		Tree 29	ASBVd	29.8582	24.4363	Negative		Tree 29	ASBVd	30.9448	24.4363	Negative
Tree 30	ASBVd	29.7786	24.4363	Negative		Tree 30	ASBVd	30.64	24.4363	Negative		Tree 30	ASBVd	31.6891	24.4363	Negative
Tree 31	ASBVd	30.0814	24.4363	Negative		Tree 31	ASBVd	30.2281	24.4363	Negative		Tree 31	ASBVd	29.2187	24.4363	Negative
Tree 32	ASBVd	29.3356	24.4363	Negative		Tree 32	ASBVd	30.1221	24.4363	Negative		Tree 32	ASBVd	30.023	24.4363	Negative
Tree 33	ASBVd	29.2139	24.4363	Negative		Tree 33	ASBVd	30.6168	24.4363	Negative		Tree 33	ASBVd	31.0235	24.4363	Negative
Tree 34	ASBVd	29.4964	24.4363	Negative		Tree 34	ASBVd	30.3611	24.4363	Negative		Tree 34	ASBVd	32.2379	24.4363	Negative
Tree 35	ASBVd	27.5671	24.4363	Negative		Tree 35	ASBVd	30.6184	24.4363	Negative		Tree 35	ASBVd	30.1195	24.4363	Negative
Tree 36	ASBVd	29.6467	24.4363	Negative		Tree 36	ASBVd	30.2266	24.4363	Negative		Tree 36	ASBVd	32.7857	24.4363	Negative
Tree 37	ASBVd	26.1793	24.4363	Negative		Tree 37	ASBVd	30.5615	24.4363	Negative		Tree 37	ASBVd	31.8576	24.4363	Negative
Tree 38	ASBVd	24.6904	24.4363	Negative		Tree 38	ASBVd	33.1407	24.4363	Negative		Tree 38	ASBVd	31.0412	24.4363	Negative
Tree 39	ASBVd	29.009	24.4363	Negative		Tree 39	ASBVd	31.1672	24.4363	Negative		Tree 39	ASBVd	30.361	24.4363	Negative
Tree 40	ASBVd	31.1373	24.4363	Negative		Tree 40	ASBVd	30.6395	24.4363	Negative		Tree 40	ASBVd	30.0043	24.4363	Negative
Tree 41	ASBVd	29.9433	24.4363	Negative		Tree 41	ASBVd	30.455	24.4363	Negative		Tree 41	ASBVd	32.3372	24.4363	Negative
Tree 42	ASBVd	30.692	24.4363	Negative		Tree 42	ASBVd	30.7636	24.4363	Negative		Tree 42	ASBVd	32.4352	24.4363	Negative
Tree 43	ASBVd	25.5642	24.4363	Negative		Tree 43	ASBVd	30.0184	24.4363	Negative		Tree 43	ASBVd	31.4499	24.4363	Negative
Tree 44	ASBVd	29.4349	24.4363	Negative		Tree 44	ASBVd	32.8013	24.4363	Negative		Tree 44	ASBVd	31.9431	24.4363	Negative
Tree 45	ASBVd	29.7345	24.4363	Negative		Tree 45	ASBVd	30.6987	24.4363	Negative		Tree 45	ASBVd	30.7767	24.4363	Negative
Tree 46	ASBVd	30.6435	24.4363	Negative		Tree 46	ASBVd	30.4024	24.4363	Negative		Tree 46	ASBVd	31.1549	24.4363	Negative
Tree 47	ASBVd	29.2962	24.4363	Negative		Tree 47	ASBVd	30.6133	24.4363	Negative		Tree 47	ASBVd	31.4345	24.4363	Negative
Tree 48	ASBVd	29.9563	24.4363	Negative		Tree 48	ASBVd	30.6639	24.4363	Negative		Tree 48	ASBVd	31.0135	24.4363	Negative
Tree 49	ASBVd	29.5457	24.4363	Negative		Tree 49	ASBVd	30.4054	24.4363	Negative		Tree 49	ASBVd	29.9525	24.4363	Negative
Tree 50	ASBVd	25.4987	24.4363	Negative		Tree 50	ASBVd	30.0098	24.4363	Negative		Tree 50	ASBVd	31.6424	24.4363	Negative
Neg C	ASBVd	29.9325	24.4363	Negative		Tree 51	ASBVd	31.3055	24.4363	Negative		Tree 51	ASBVd	31.0701	24.4363	Negative
Pos C	ASBVd	8.68977	24.4363	Positive		Tree 52	ASBVd	29.9209	24.4363	Negative		Tree 52	ASBVd	32.5637	24.4363	Negative
NTC	ASBVd	28.9666	24.4363	Negative		Tree 53	ASBVd	30.3695	24.4363	Negative		Tree 53	ASBVd	32.5063	24.4363	Negative
						Neg C	ASBVd	31.4832	24.4363	Negative		Tree 54	ASBVd	31.1104	24.4363	Negative
						Pos C	ASBVd	9.30799	24.4363	Positive		Tree 55	ASBVd	32.1542	24.4363	Negative
						NTC	ASBVd	30.1481	24.4363	Negative		Tree 56	ASBVd	33.2736	24.4363	Negative
												Tree 57	ASBVd	31.5229	24.4363	Negative
												Tree 58	ASBVd	31.0475	24.4363	Negative
												Tree 59	ASBVd	32.2657	24.4363	Negative
												Neg C	ASBVd	31.1214	24.4363	Negative
												Pos C	ASBVd	8.9463	24.4363	Positive
												NTC	ASBVd	31.1831	24.4363	Negative

## Sheet: Chislett Block A5 and A18
Results Chislett Multiplication blocks A5 and A18
Sample Name	Target Name	CT	Positive Threshold	ASBVd Positive
A5 1	ASBVd	Undetermined	25.4363
A5 2	ASBVd	30.9736	25.4363
A5 3	ASBVd	32.1129	25.4363
A5 4	ASBVd	30.5009	25.4363
A5 5	ASBVd	30.3067	25.4363
A5 6	ASBVd	30.9295	25.4363
A5 7	ASBVd	31.0613	25.4363
A5 8	ASBVd	Undetermined	25.4363
A5 9	ASBVd	30.8034	25.4363
A5 10	ASBVd	31.8545	25.4363
A5 11	ASBVd	31.5041	25.4363
A5 12	ASBVd	31.5389	25.4363
A5 13	ASBVd	33.8736	25.4363
A5 14	ASBVd	29.8732	25.4363
A5 15	ASBVd	33.2265	25.4363
A5 16	ASBVd	31.7375	25.4363
A5 17	ASBVd	29.7314	25.4363
A5 18	ASBVd	28.446	25.4363
A5 19	ASBVd	31.4647	25.4363
A5 20	ASBVd	30.7425	25.4363
A5 21	ASBVd	30.4279	25.4363
A5 22	ASBVd	31.8832	25.4363
A5 23	ASBVd	30.6627	25.4363
A5 24	ASBVd	31.6933	25.4363
A5 25	ASBVd	33.5623	25.4363
A5 26	ASBVd	31.1396	25.4363
A18 1	ASBVd	32.1342	25.4363
A18 2	ASBVd	30.9412	25.4363
A18 3	ASBVd	35.6106	25.4363
A18 4	ASBVd	31.7102	25.4363
A18 5	ASBVd	38.2799	25.4363
A18 6	ASBVd	Undetermined	25.4363
A18 7	ASBVd	33.1219	25.4363
A18 8	ASBVd	31.3159	25.4363
A18 9	ASBVd	31.736	25.4363
A18 10	ASBVd	30.7596	25.4363
A18 11	ASBVd	36.7458	25.4363
A18 12	ASBVd	32.6403	25.4363
A18 13	ASBVd	31.1322	25.4363
A18 14	ASBVd	Undetermined	25.4363
A18 15	ASBVd	33.2392	25.4363
A18 16	ASBVd	34.6238	25.4363
A18 17	ASBVd	32.9924	25.4363
A18 18	ASBVd	35.2373	25.4363
A18 19	ASBVd	33.7078	25.4363
A18 20	ASBVd	32.0991	25.4363
A18 21	ASBVd	29.8414	25.4363
A18 22	ASBVd	29.8615	25.4363
Negative control	ASBVd	31.9853	25.4363
Positive control	ASBVd	8.59021	25.4363	Positive
NTC	ASBVd	31.4544	25.4363
