# Supplementary material for: Rational design of a survey protocol for avocado sunblotch viroid in commercial orchards to demonstrate pest freedom
Source: PLoS One. 2023 Apr 11;18(4):e0277725. doi: 10.1371/journal.pone.0277725 (PMC10089318; doi:10.1371/journal.pone.0277725)
Supplement: S2 File — The archive file asbvd-detect-r.tar.gz is an R package that contains the source code and data used for all the statistical analysis, as well as the source code for the interactive tool [22]. It is a copy of the source code available at [26]. (GZ) [file pone.0277725.s002.gz › asbvd-detect-r-main/inst/extdata/KZN Trees filter paper disc method.xlsx]

## Sheet: Sheet1
KZN SAMPLES
TREE 3 - "Healthy tree, but some positive leaves detected/"weak reaction"
Sample code	Ct value
TN1	29.46	w			1. what are your thresholds for weak, + ?					25.54, 25.55 30: weak,
TN2	-				2. what is the maximal Ct value one can get ?					30
TN3	28.71	w			3. TN: Top North ?
TN4	-				4. Is the value an average on two measurements ?
TN5	-				5BW1a, BW1b: same leaf ?					yes (technical replication)
TN6	28.96	w			6. Tree 3: no top south.					no
TN7	-
TN8	-
TN9	29.94	w
TN10	-
TN11	25.18	w
TN12	-
BN1	-
BN2	28.9	w
BN3	-
BN4	-
BN5	-
BN6	-
BN7	-
BN8	-
BN9	-
BN10	-
BN11	-
BN12	-
BW1a	-
BW1b	-
BW2a	-
BW2b	-
BW3a	-
BW3b	-
BW4a	-
BW4b	-
BW5a	29.28	w
BW5b	28.31	w
BW6a	-
BW6b	-
BW7a	-
BW7b	-
BW8a	-
BW8b	-
BW9a	-
BW9b	-
BW10a	-
BW10b	-
BW11a	-
BW11b	-
BW12a	-
BW12b	-
TW1a	-
TW1b	-
TW2a	-
TW2b	-
TW3a	-
TW3b	-
TW4a	-
TW4b	-
TW5a	-
TW5b	-
TW6a	-
TW6b	-
TW7a	-
TW7b	-
TW8a	-
TW8b	-
TW9a	-
TW9b	-
TW10a	-
TW10b	-
TW11a	29.48	w
TW11b	24.52	+
TW12a	-
TW12b	-
BS1a	23.29	+
BS1b	23.41	+
BS2a	-
BS2b	-
BS3a	-
BS3b	-
BS4a	-
BS4b	-
BS5a	-
BS5b	-
BS6a	-
BS6b	-
BS7a	-
BS7b	-
BS8a	-
BS8b	-
BS9a	-
BS9b	-
BS10a	-
BS10b	-
BS11a	-
BS11b	-
BS12a	-
BS12b	-
TE1a	-
TE1b	-
TE2a	-
TE2b	-
TE3a	-
TE3b	-
TE4a	-
TE4b	-
TE5a	-
TE5b	-
TE6a	-
TE6b	-
TE7a	-
TE7b	-
TE8a	-
TE8b	-
TE9a	-
TE9b	-
TE10a	28.04	w
TE10b	28.18	w
TE11a	-
TE11b	-
TE12a	-
TE12b	-
BE1a	-
BE1b	-
BE2a	-
BE2b	-
BE3a	-
BE3b	-
BE4a	26.19	w
BE4b	26.28	w
BE5a	-
BE5b	-
BE6a	-
BE6b	-
BE7a	-
BE7b	-
BE8a	-
BE8b	-
BE9a	-
BE9b	-
BE10a	-
BE10b	-
BE11a	-
BE11b	-
BE12a	-
BE12b	-
TREE 7- Asymptomatic tree
Sample code	Ct value
TE1a	12.4	+
TE1b	12.19	+
TE2a	12.64	+
TE2b	12.65	+
TE3a	11.64	+
TE3b	11.57	+
TE4a	12.69	+
TE4b	12.62	+
TE5a	11.56	+
TE5b	11.49	+
TE6a	11.34	+
TE6b	11.44	+
TE7a	11.53	+
TE7b	15.16	+
TE8a	12.74	+
TE8b	12.94	+
TE9a	11.51	+
TE9b	11.12	+
TE10a	11.7	+
TE10b	11.53	+
TE11a	11.43	+
TE11b	11.12	+
TE12a	11.81	+
TE12b	11.47	+
BE1a	11.09	+
BE1b	11	+
BE2a	11.85	+
BE2b	11.91	+
BE3a	11.44	+
BE3b	11.36	+
BE4a	11.46	+
BE4b	11.22	+
BE5a	11.44	+
BE5b	11.42	+
BE6a	13.07	+
BE6b	13.21	+
BE7a	11.82	+
BE7b	11.73	+
BE8a	11.72	+
BE8b	11.49	+
BE9a	11.84	+
BE9b	11.74	+
BE10a	11.26	+
BE10b	11.58	+
BE11a	12.03	+
BE11b	11.89	+
BE12a	10.84	+
BE12b	10.89	+
TW1a	11.24	+
TW1b	11.18	+
TW2a	11.9	+
TW2b	11.6	+
TW3a	11.8	+
TW3b	10.93	+
TW4a	11.35	+
TW4b	11.42	+
TW5a	10.9	+
TW5b	11.16	+
TW6a	11.85	+
TW6b	11.76	+
TW7a	11.97	+
TW7b	11.93	+
TW8a	10.95	+
TW8b	10.7	+
TW9a	21.21	+
TW9b	21.04	+
TW10a	10.57	+
TW10b	11	+
TW11a	10.93	+
TW11b	10.85	+
TW12a	10.82	+
TW12b	10.91	+
BW1a	11.14	+
BW1b	10.97	+
BW2a	10.93	+
BW2b	10.99	+
BW3a	11.45	+
BW3b	14.07	+
BW4a	11.86	+
BW4b	11.93	+
BW5a	11.34	+
BW5b	11.27	+
BW6a	11.53	+
BW6b	11.69	+
BW7a	11.79	+
BW7b	11.77	+
BW8a	13.08	+
BW8b	13.05	+
BW9a	11.83	+
BW9b	11.49	+
BW10a	11.66	+
BW10b	11.7	+
BW11a	10.61	+
BW11b	10.57	+
BW12a	12.41	+
BW12b	12.26	+
BS1a	11.24	+
BS1b	11.23	+
BS2a	11.21	+
BS2b	11.51	+
BS3a	17.39	+
BS3b	17.37	+
BS4a	12.3	+
BS4b	11.96	+
BS5a	12.95	+
BS5b	12.32	+
BS6a	12.15	+
BS6b	11.92	+
BS7a	12.09	+
BS7b	11.67	+
BS8a	12.28	+
BS8b	12.39	+
BS9a	13.69	+
BS9b	14.28	+
BS10a	11.26	+
BS10b	11.21	+
BS11a	10.9	+
BS11b	10.48	+
BS12a	14.11	+
BS12b	13.46	+
TS1a	12.28	+
TS1b	12.42	+
TS2a	11.36	+
TS2b	12.12	+
TS3a	11.47	+
TS3b	11.61	+
TS4a	16.84	+
TS4b	17.63	+
TS5a	14.49	+
TS5b	14.37	+
TS6a	13.25	+
TS6b	13.21	+
TS7a	15.28	+
TS7b	15.31	+
TS8a	13.55	+
TS8b	13.65	+
TS9a	12.54	+
TS9b	12.12	+
TS10a	13.38	+
TS10b	14.02	+
TS11a	11.27	+
TS11b	10.81	+
TS12a	11.23	+
TS12b	11.01	+
BN1a	11.18	+
BN1b	11.12	+
BN2a	13.59	+
BN2b	11.57	+
BN3a	10.53	+
BN3b	10.41	+
BN4a	11.6	+
BN4b	12.03	+
BN5a	15.73	+
BN5b	15.07	+
BN6a	11.23	+
BN6b	11.39	+
BN7a	12.47	+
BN7b	12.49	+
BN8a	13.2	+
BN8b	13.33	+
BN9a	11.99	+
BN9b	12.21	+
BN10a	12.43	+
BN10b	12.53	+
BN11a	10.91	+
BN11b	10.51	+
BN12a	13.87	+
BN12b	13.95	+
TN1a	13.71	+
TN1b	13.49	+
TN2a	14.53	+
TN2b	13.19	+
TN3a	12.27	+
TN3b	12.57	+
TN4a	12.76	+
TN4b	12.77	+
TN5a	13.11	+
TN5b	12.66	+
TN6a	13.26	+
TN6b	14.74	+
TN7a	13.19	+
TN7b	13.6	+
TN8a	14.45	+
TN8b	13.46	+
TN9a	11.73	+
TN9b	11.87	+
TN10a	15.01	+
TN10b	14.95	+
TN11a	13.73	+
TN11b	13.37	+
TN12a	15.85	+
TN12b	14.18	+
