# Supplementary material for: Rational design of a survey protocol for avocado sunblotch viroid in commercial orchards to demonstrate pest freedom
Source: PLoS One. 2023 Apr 11;18(4):e0277725. doi: 10.1371/journal.pone.0277725 (PMC10089318; doi:10.1371/journal.pone.0277725)
Supplement: S2 File — The archive file asbvd-detect-r.tar.gz is an R package that contains the source code and data used for all the statistical analysis, as well as the source code for the interactive tool [22]. It is a copy of the source code available at [26]. (GZ) [file pone.0277725.s002.gz › asbvd-detect-r-main/inst/extdata/Results for sensitivity Testing.xlsx]

## Sheet: Healthy 9 or 10 leaves per bulk
inbulk	healthyleavescount	Sample Name	CT1	CT2	Average CT	STD	Avearge of Bulks	STD of Bulks
9 Healthy	9	9.1	40	40	40	0	40	0
19 Healthy	9	9.2	40	40	40	0	37.2895	3.16122
19 Healthy	10	10.2	35.123	34.0349	34.5789	0.769403
39 Healthy	9	9.3	40	40	40	0	37.52	2.83888
39 Healthy	10	10.31	39.8927	37.2948	38.5938	1.83695
39 Healthy	10	10.32	34.3311	33.4148	33.8729	0.64791
39 Healthy	10	10.33	35.2262	40	37.6131	3.37558
59 Healthy	9	9.4	40	40	40	0	35.6753	3.12091
	10	10.41	34.0882	40	37.0441	4.18027
	10	10.42	34.4523	33.0166	33.7345	1.01523
	10	10.43	32.9812	32.1778	32.5795	0.568067
	10	10.44	35.2589	34.7783	35.0186	0.339802
79 Healthy	9	9.5	35.2799	35.1213	35.2006	0.112147	38.0542	2.07008
	10	10.51	40	40	40	0
	10	10.52	38.5425	40	39.2712	1.03064
	10	10.53	40	40	40	0
	10	10.54	36.9259	40	38.4629	2.17375
	10	10.55	40	37.6872	38.8436	1.63538
	10	10.56	38.6844	36.0976	37.391	1.8291
	10	10.57	35.4017	35.1268	35.2642	0.194393
99 Healthy	9	9.6	36.8981	35.2037	36.0509	1.19809	38.1122	2.11372
	10	10.61	40	40	40	0
	10	10.62	34.0743	40	37.0371	4.19013
	10	10.63	37.0126	40	38.5063	2.1124
	10	10.64	36.3071	35.2553	35.7812	0.743681
	10	10.65	37.382	38.1759	37.779	0.561383
	10	10.66	40	40	40	0
	10	10.67	40	40	40	0
	10	10.68	36.5378	35.3981	35.9679	0.805921
	10	10.69	40	40	40	0
Controls		Positive	11.6815	11.9464	11.8139	0.187346
		Negative	40	40	40	0
		NTC	40	39.3845	39.6923	0.435212

## Sheet: Healthy + Infected leaf bulks
method	bulkname	bulkhealthycomposition	Sample Name	CT1	CT2	Average CT	Average CT of Reps	STD of reps
Proportionally Tested samples	9 Healthy + 1 Infected	9.1	10.1	15.1329	15.6386	15.3858	15.2795	0.369967
		9.1	10.2	15.4796	15.6425	15.561
		9.1	10.3	15.0671	14.7165	14.8918
	19 Healthy + 1 Infected	9.2;10.2;	20.1	16.9663	16.8908	16.9285	17.0888	0.27913
		9.2;10.2;	20.2	16.7762	17.5219	17.1491
		9.2;10.2;	20.3	17.3114	17.066	17.1887
	39 Healthy + 1 Infected	9.3;10.31;10.32;10.33	40.1	19.193	19.1721	19.1825	18.529	0.511479
		9.3;10.31;10.32;10.33	40.2	18.2484	18.2417	18.2451
		9.3;10.31;10.32;10.33	40.3	18.2571	18.0617	18.1594
	59 Healthy + 1 Infected	9.4;10.41;10.42;10.43;10.44	60.1	19.0808	19.1489	19.1149	18.4809	0.621932
		9.4;10.41;10.42;10.43;10.44	60.2	17.9476	17.5892	17.7684
		9.4;10.41;10.42;10.43;10.44	60.3	18.6934	18.4254	18.5594
	79 Healthy + 1 Infected	9.5;10.51;10.52;10.53;10.54;10.55;10.56;10.57;	80.1	19.7883	19.4015	19.5949	19.0376	0.481497
		9.5;10.51;10.52;10.53;10.54;10.55;10.56;10.57;	80.2	18.6307	18.5192	18.5749
		9.5;10.51;10.52;10.53;10.54;10.55;10.56;10.57;	80.3	18.8691	19.0166	18.9428
	99 Healthy + 1 Infected	9.6;10.61;10.62;10.63;10.64;10.65;10.66;10.67;10.68;10.69	100.1	20.3071	20.1861	20.2466	19.7061	0.430312
		9.6;10.61;10.62;10.63;10.64;10.65;10.66;10.67;10.68;10.69	100.2	19.3826	19.3858	19.3842
		9.6;10.61;10.62;10.63;10.64;10.65;10.66;10.67;10.68;10.69	100.3	19.6128	19.3621	19.4874
Sample Ground by Hand	59 Healthy + 1 Infected- leaves ground by hand	9.4;10.41;10.42;10.43;10.44	50.1	18.2691	18.8832	18.5762	18.2434	0.551461
		9.4;10.41;10.42;10.43;10.44	50.2	18.5663	18.5869	18.5766
		9.4;10.41;10.42;10.43;10.44	50.3	17.556	17.5987	17.5773
Controls			Positive	13.2147	13.4254	13.32		0.148933
			Negative	40	40	40		0
			NTC	40	40	32.9844		0.103715

## Sheet: Results
		Samples	Average CT	Positivity Threshold	STD
	Samples Tested Proportionally: Before and After Addition of ASBVd Positive "Leaf"	9H	40	25.434	0
		9H + 1I	15.2795	25.434	0.369967
		19H	37.2895	25.434	3.16122
		19H + 1I	17.0888	25.434	0.27913
		39H	37.52	25.434	2.83888
		39H + 1I	18.529	25.434	0.511479
		59H	35.6753	25.434	3.12091
		59H + 1I	18.4809	25.434	0.621932
		79H	38.0542	25.434	2.07008
		79H + 1I	19.0376	25.434	0.481497
		99H	38.1122	25.434	2.11372
		99H + 1I	19.7061	25.434	0.430312
	Sample Ground by Hand	59H + 1I	18.2434	25.434	0.551461
	Controls	Positive	12.567	25.434	0.880461
		Negative	40	25.434	0
		NTC	39.6923	25.434	0.435212
