# Supplementary material for: Rational design of a survey protocol for avocado sunblotch viroid in commercial orchards to demonstrate pest freedom
Source: PLoS One. 2023 Apr 11;18(4):e0277725. doi: 10.1371/journal.pone.0277725 (PMC10089318; doi:10.1371/journal.pone.0277725)
Supplement: S2 File — The archive file asbvd-detect-r.tar.gz is an R package that contains the source code and data used for all the statistical analysis, as well as the source code for the interactive tool [22]. It is a copy of the source code available at [26]. (GZ) [file pone.0277725.s002.gz › asbvd-detect-r-main/inst/extdata/Results for variation within leaves symptomatic and asymptomatic .xlsx]

## Sheet: Asymptomatic Leaf Results
Sample Name		CT1	CT2	Average CT	Std Dev
Leaf 1	1	14.9365	15.7684	15.3524	0.588257
	2	16.2539	16.1421	16.198	0.0790378
	3	14.9048	14.6675	14.7861	0.167812
	4	14.2404	14.1808	14.2106	0.0420767
	5	13.6097	13.7842	13.697	0.123421
	6	14.0577	14.3686	14.2131	0.219839
	7	15.3585	15.1719	15.2652	0.131961
	8	14.2709	14.0852	14.1781	0.131299
	9	14.6841	14.7725	14.7283	0.0625581
	10	14.9441	14.9959	14.97	0.0366293
	11	14.9791	15.0644	15.0218	0.0603287
Leaf 2	1	14.9632	15.1045	15.0338	0.0998759
	2	15.7079	15.5234	15.6157	0.130476
	3	14.8838	15.0817	14.9828	0.139893
	4	16.6663	16.6462	16.6563	0.014164
	5	15.542	15.0906	15.3163	0.319211
	6	15.228	15.3568	15.2924	0.0910628
	7	16.3869	16.2826	16.3347	0.0737455
	8	15.8457	16.129	15.9873	0.200304
	9	15.0426	15.1736	15.1081	0.0926158
	10	14.9078	15.3315	15.1196	0.29961
	11	15.1874	15.2925	15.2399	0.0743288
Leaf 3	1	15.5664	15.8592	15.7128	0.207048
	2	15.2293	15.3867	15.308	0.111289
	3	14.9769	14.8049	14.8909	0.121621
	4	14.5177	13.9666	14.2422	0.389692
	5	14.0528	14.2443	14.1485	0.135409
	6	15.6762	15.3289	15.5026	0.245608
	7	15.5075	15.529	15.5182	0.0152228
	8	15.7251	15.9518	15.8384	0.160262
	9	14.9811	14.8879	14.9345	0.0659251
	10	15.3936	15.2224	15.308	0.121011
	11	15.3844	15.115	15.2497	0.19052
Leaf 4	1	15.0279	14.8448	14.9363	0.129489
	2	14.0532	14.2295	14.1414	0.124717
	3	14.009	14.3197	14.1644	0.219685
	4	14.1416	14.7014	14.4215	0.39582
	5	14.4033	14.8327	14.618	0.303593
	6	16.1497	16.1591	16.1544	0.00665988
	7	13.9229	13.9912	13.9571	0.0483111
	8	15.4708	15.214	15.3424	0.181595
	9	13.5271	13.5877	13.5574	0.0428461
	10	14.5777	14.648	14.6129	0.0496685
	11	15.9786	16.1016	16.0401	0.0869695
Leaf 5	1	15.7922	16.2846	16.0384	0.348133
	2	15.9693	16.3599	16.1646	0.276193
	3	15.2256	15.2755	15.2506	0.0352671
	4	16.0733	15.8919	15.9826	0.128249
	5	16.6546	16.5685	16.6115	0.0609153
	6	15.2522	14.8788	15.0655	0.26406
	7	16.9675	17.3465	17.157	0.267996
	8	16.6019	16.376	16.489	0.15976
	9	16.2624	16.2755	16.269	0.00923454
	10	16.3527	15.8406	16.0966	0.362069
	11	15.5774	15.4902	15.5338	0.0616349
Controls	Positive	14.1079	14.2498	14.1789	0.100329
	Negative	40	40	40	0
	NTC	40	40	40	0

## Sheet: Symptomatic Leaf Results
Sample Name		CT1	CT2	Average CT	Std Dev
Leaf 1	1	15.0559	15.0337	15.0448	0.0157488
	2	15.0042	15.6465	15.3254	0.454149
	3	15.492	14.7423	15.1171	0.530081
	4	16.2967	15.774	16.0354	0.369616
	5	14.9594	15.2745	15.117	0.222831
	6	14.6166	15.0627	14.8396	0.315395
	7	15.2911	14.9244	15.1077	0.259301
	8	15.876	15.1732	15.5246	0.496946
	9	15.2211	14.9026	15.0618	0.225218
	10	15.2578	15.0541	15.156	0.144047
	11	14.1551	14.051	14.103	0.0735837
Leaf 2	1	14.5753	14.6606	14.618	0.0602909
	2	14.7425	14.8252	14.7839	0.058489
	3	15.3779	15.5891	15.4835	0.149283
	4	16.3731	16.3447	16.3589	0.0200754
	5	15.3022	15.9837	15.643	0.481845
	6	15.0148	14.9309	14.9729	0.0593165
	7	14.9728	15.0671	15.0199	0.0666588
	8	15.6212	15.7625	15.6918	0.0999582
	9	16.5431	16.0571	16.3001	0.343674
	10	17.2758	17.4277	17.3518	0.10744
	11	18.6219	18.5948	18.6084	0.0191394
Leaf 3	1	17.661	17.8184	17.7397	0.111331
	2	17.3549	17.0904	17.2227	0.187032
	3	16.2177	16.1	16.1588	0.0832323
	4	18.8309	18.3501	18.5905	0.339977
	5	16.7946	17.095	16.9448	0.212454
	6	18.632	19.0166	18.8243	0.271952
	7	15.9399	15.9364	15.9381	0.00240743
	8	16.0602	16.0199	16.04	0.0284737
	9	14.7484	14.7569	14.7526	0.00595114
	10	16.1829	16.0453	16.1141	0.0973006
	11	15.5035	15.7928	15.6481	0.204615
Leaf 4	1	16.5243	16.2684	16.3964	0.180947
	2	16.5874	15.9947	16.2911	0.419101
	3	15.1057	14.8697	14.9877	0.16689
	4	15.6424	15.5108	15.5766	0.0930387
	5	16.1463	15.8219	15.9841	0.229373
	6	16.0364	15.9783	16.0074	0.0410773
	7	16.8876	16.6932	16.7904	0.137463
	8	16.4341	16.041	16.2376	0.277988
	9	15.7943	15.8379	15.8161	0.0308077
	10	15.5573	15.4089	15.4831	0.104919
	11	15.5392	15.9361	15.7377	0.280625
Leaf 5	1	15.929	15.5218	15.7254	0.287952
	2	15.5086	15.5596	15.5341	0.0360251
	3	15.6874	16.2376	15.9625	0.389079
	4	16.0577	15.9354	15.9965	0.0864712
	5	17.0334	16.8121	16.9228	0.156473
	6	15.149	15.3825	15.2658	0.165156
	7	15.765	16.5887	16.1769	0.582447
	8	16.3732	16.2223	16.2977	0.106665
	9	15.6647	15.6992	15.682	0.0244526
	10	16.6513	16.6127	16.632	0.0272936
	11	15.775	15.7002	15.7376	0.0528798
Controls	Positive	14.2646	13.9922	14.1284	0.192601
	Negative	40	40	40	0
	NTC	40	40	40	0
