# Supplementary material for: Rational design of a survey protocol for avocado sunblotch viroid in commercial orchards to demonstrate pest freedom
Source: PLoS One. 2023 Apr 11;18(4):e0277725. doi: 10.1371/journal.pone.0277725 (PMC10089318; doi:10.1371/journal.pone.0277725)
Supplement: S2 File — The archive file asbvd-detect-r.tar.gz is an R package that contains the source code and data used for all the statistical analysis, as well as the source code for the interactive tool [22]. It is a copy of the source code available at [26]. (GZ) [file pone.0277725.s002.gz › asbvd-detect-r-main/inst/shiny-examples/ASBVd_Sampling/app.R]

if(FALSE){
    table2<-data.frame(
      countmax=c(206,412,618,824,1030,1236,1443,1649,1855,2061,2267,2473,2679,2885,3092,3298,3504,3710,3916,4122,4535,Inf),
      samplingrate=c(1,.96,.78,.64,.53,.45,.40,.35,
                     .32,.29,.26,.24,.23,.21,.20,
                     .19,.18,.17,.16,.15,.14,NA))%>%
      dplyr::mutate(      
        countmin=c(1,countmax[-length(countmax)]+1),
        infectedtrees=pmax(1,floor(.005*countmin)),
        noninfectedtrees=countmin-floor(.005*countmin),
        samplesize=ceiling(samplingrate*countmin))
    
    
    table2.2<-plyr::adply(table2[1:(nrow(table2)-1),],
                          1,
                          function(d){
                            data.frame(count=d$countmin:d$countmax)
                          })%>%
      dplyr::mutate(
        recommendedsamplesize=ceiling(samplingrate*count),
        infectedtrees=pmax(1,floor(.005*count)),
        noninfectedtrees=count-infectedtrees)
    
    
    table2.2<-plyr::adply(table2.2,
                          1,
                          function(d){
                            data.frame(optimalsamplesize=requirednumberoftreeswithoutR(d$count,d$infectedtrees,n1=NA,n2=10,beta=exp(log(0.02)/10),risk=0.05))
                          })
    table2.2<-table2.2%>%
      mutate(optimalsamplingrate=optimalsamplesize/count)
    
    table2.3<-table2.2%>%
      reshape2::melt(id.vars="count",
                     measure.vars=c("optimalsamplesize",
                                    "recommendedsamplesize",
                                    "samplingrate",
                                    "infectedtrees",
                                    "optimalsamplingrate"))%>%
      mutate(type1=
               recode(variable,"optimalsamplesize"="Sample sizes",
                      "recommendedsamplesize"="Sample sizes",
                      "samplingrate"="Sampling rates",
                      "infectedtrees"="Detectable infected trees",
                      "optimalsamplingrate"="Sampling rates"),
             Type=recode(variable,
                         "optimalsamplesize"="Optimal",
                         "recommendedsamplesize"="Recommended by MAF",
                         "samplingrate"="Recommended by MAF",
                         "infectedtrees"="Infected trees",
                         "optimalsamplingrate"="Optimal"))
  
  
  
  save(table2.3,file="data/table2.3.rda")
}


maximal.n1<-function (Ct.detect, Ct.target, n2 = 1, hat.sigma = 1.6, hat.A.upper = 4.6, 
          quant = qnorm(0.975)) 
{
  floor(10 ** (hat.A.upper^(-1) * (Ct.detect - Ct.target - 
                                       hat.sigma * quant))/n2)
}

riskwithoutR     <-function(N,m,n0,n1,n2,betac){
  possiblexs<-0:min(n0*n1,m)
  sum(betac^(n2*possiblexs)*dhyper(x=possiblexs,m=m,n=N-m,k=n0*n1))}

requirednumberoftreeswithoutR<-function(N,m,n1,n2,beta,risk){
  n<-0
  risk2<-1
  while(n<N&risk2>risk){
    n<-n+1
    risk2<-riskwithoutR(N,m,n,n1=1,n2,beta)}
  n}


ceilingsignif<-function(x,digits){
  aa<-ceiling(log10(x));
  ceiling(10^(digits-aa)*x)*10^(aa-digits)}

Fields0<-get(load("data/Fields0.rda"))
table2.3<-get(load("data/table2.3.rda"))

#' Shiny app - Simulation of infection and detection process
#' 
#' DonovanFarm<-sf::read_sf(file.path(find.package("avocado"),'extdata','DonovanFarm.shp'))
#' DonovanFarm$color=as.factor(DonovanFarm$Variety)
#' levels(DonovanFarm$color)=c("green","blue","black")
#' DonovanFarm$color<-as.character(DonovanFarm$color)


#' Fields0<-DonovanFarm

require(shiny)
require(shinythemes)
require(leaflet)
require(ggplot2)
require(Strategy)
require(RLeafletTools)
require(plyr)
require(dplyr)
#require(shinydashboard)#for valueBox
  

valueBox <-   function (value, subtitle, icon = NULL, color = "aqua", width = 4, 
            href = NULL) 
  {
    div(class=paste0("col-sm-", width), 
           div(class = paste0("small-box bg-", color), 
               style = paste0("background-color:", color), 
           div(class = "inner", h2(value), h4(subtitle))))
  }
  


  ui <-function () {
    fluidPage(
      # Application title
      #setBackgroundColor("black"),
      navbarPage(
        "Type 2 Risk at the field level",id="main_navbar",theme = shinytheme("slate"),
        tabPanel(
          ###################### Tabpanel 1
          "Presentation",
          h2("ASBVdDetection package"),
          a('Gitlab Repository','https://gitlab.developers.cam.ac.uk/gilligan-epid/asbvddetection'),
          h2("Contents"),
          p("The tabulation ``Computation of risk and simulations'' allows to compute a majoration of the risk of not detecting the viroid given certain detection targets, detection parameters and sample design.
            The tabulation ``Maximal number of leaves per bulk'' allows to compute the maximal number of leaves per bulk as a function of the detection parameters.
            The tabulation ``Optimal sample size'' allows to compute the optimal number of trees, bulks and leaves under a constraint on a maximal risk")),
         tabPanel(
          ###################### Tabpanel 1
          "Computation of risk and simulations",
          sidebarLayout(
            # Sidebar with a slider and selection inputs
            sidebarPanel(   
              withMathJax(),
              h2("Parameters used for the simulations"),
              h3("Population parameters"),
              sliderInput("N","\\(N\\), number of trees in the field",min = 1,  max = 100000,  value = 32369),
              h3("Epidemic parameters"),
              sliderInput("r","r, infected trees (in %)",step=0.1,min = 0,  max = 10,  value = .5),
              sliderInput("foyers","Infection sources",min = 1,  max = 10,  value = 1),
              sliderInput("betacp","\\(\\beta\\), leaves above \\(Ct_{target}\\) (%) in infected trees",min = 0,  max = 100,  value = 67,round=F),
              h3("Testing parameters"),
              fluidRow(
                sliderInput("alphacp","Bulk level false positive risk (%)",min = 0,  max = 100,  value = 0,round=F)),
              h3("Sampling parameters"),
              h5("Number of selected ..."),
              fluidRow(
                column(
                  4,style=list("padding-right: 5px;"),
                  sliderInput("n0",h5("...bulks (\\(n_0\\)),"),min = 1,  max = 300,  value = 120)),
                column(
                  4,style=list("padding-left: 5px;"),
                  sliderInput("n1",h5("...trees / bulk (\\(n_1\\)),"),min = 1,  max = 100,  value = 4)),
                column(
                  4,style=list("padding-left: 5px;"),
                  sliderInput("n2",h5("...leaves / tree (\\(n_2\\))."),min = 1,  max = 300,  value = 10))),
              fluidRow(
                column(
                  6,style=list("padding-right: 5px;"),
                  radioButtons("samplemethod", 
                               h5("Selection method:"),
                               choices = list("Simple random sampling" = "srs", 
                                              "Stratified/systematic sampling" = "systematic",
                                              "Cluster sampling"="cluster"),
                               selected = "srs")),
                column(
                  6,style=list("padding-right: 5px;")))),
            mainPanel(
              tabsetPanel(
                type="tabs",
                tabPanel(
                  "Computation of theoretical risk and simulations",
                  h2("Theoretical risk of not detecting the viroid in the field"),
                  h4("Formulae"),
                  withMathJax(),
                  p('The formula used to majorate the risk of not detecting when sampling with replacement or with systematic sampling when 
                           $$B(N,r,n_0,n_1,n_2,\\beta)=\\sum_{k=0}^{n_0\\times n_1} \\beta^{n_2\\times k} h(N,\\max(\\lceil r\\times N\\rceil,1),n_0\\times n_1,k),$$
                           where \\(\\lceil.\\rceil\\) is the ceiling function and \\(h(N,m,n,k)=\\left({{N \\choose n}}\\right)^{-1}{m \\choose k}{{N-m} \\choose {{n}-k}}\\) if \\( n+m-N\\leq k\\leq m\\), \\(0\\) otherwise. This formula is valid when the number of leaves per bulk is small enough to allow detection of the viroid when only one leaf in the bulk contained an amount of viroid RNA above the target concentration'),
                  h4("Result"),
                  textOutput("risk"),
                  h2("Simulations"),
                  p("To display for the first time or refresh after changing control parameters, click 'Check with simulations: draw 1000 samples' button and wait for 1 minute."),
                  actionButton("rerun", "Check with simulations: draw 1000 samples",color="red"),
                  htmlOutput("tableparameters"),
                  htmlOutput("The lowest the percentages, the best the design"),
                  tableOutput("counts"),
       
                  h2("Comparaison"),
                  fluidRow(column(5, align="center",valueBox(textOutput("theoreticalrisk"),"Majoration of the theoretical risk", width = 12, color = "green")),
                           column(5, align="center",valueBox(textOutput("simulatedrisk"),"Risk estimated from simulations (Run or rerun simulations if missing or outdated)", width = 12, color = "green")))#,
                 # h3("Risk as a function of the percentage of non infected leaves per tree"),
                #  plotOutput("plot.1",height = 400)
                ),
                tabPanel("Map of single shot simulation",
                         p("To display for the first time or resimulate (with new or same parameters) the map, please click the 'Refresh map' button. "),
                         actionButton("refresh", "Refresh map"),
                         leafletOutput("bbmap1.4", height=600)))
            ))),
        ###################### Tabpanel 2
        tabPanel('Maximal number of leaves per bulk',
                 sidebarLayout(
                   # Sidebar with a slider and selection inputs
                   sidebarPanel(
                     h2('Parameters to determine the maximal number of leaves per bulk'),
                     sliderInput("Ctdetect",h5("\\(Ct_{detect}\\)"),min = 20,  max = 30,  value = 25),
                     sliderInput("Cttarget",h5("\\(Ct_{target}\\)"),min = 10,  max = 30,  value = 13),
                     sliderInput("hat.A.upper",h5("(\\(\\hat{A}^{upper}\\))."),min = 3,  max = 6,  value = 4.6,step=.2),
                     sliderInput("q",h5("\\(q_x\\)"),min = 0,  max = 5,  value = 2,step=.5),
                     sliderInput("hat.sigma",h5("\\(\\hat{\\sigma}\\)"),min = 0,  max = 3,  value = 2,step=.2)),
          mainPanel(
                h2("Maximal number of leaves in a bulk"),
                htmlOutput("bulksize"),
                fluidRow(valueBox(textOutput("valueboxbulksize"),"Maximal number of leaves in a bulk", width = 12, color = "green")),
                h2("Formula"),
                plotOutput("plot3"),
                withMathJax(),
                p('The formula used to express the maximum number \\(n_1\\) of donor trees in a bulk
                as a function of the number of leaves per donor tree \\(n_2\\), the target Ct, the detection Ct, the estimated standard deviation of the Ct measurement of the bulk
                and the upper bound of the confidence interval on the slope coefficient of the regression of the bulk Ct versus the Detect Ct is given by:
                           $$n_1(Ct_{target},Ct_{detect},n_2,q_x,\\hat{\\sigma},\\hat{A}^{upper})=\\lfloor 10^{\\left(\\left(\\hat{A}^{upper})^{-1}(Ct_{detect}-Ct_{target}-q_x\\times\\hat{\\sigma}\\right)\\right)}/n_2\\rfloor,$$
                           where \\(\\lfloor.\\rfloor\\) is the floor function.')))),
        ###################### Tabpanel 2
        tabPanel('Optimal sample size',
                 sidebarLayout(
                   # Sidebar with a slider and selection inputs
                   sidebarPanel(
                     h3("Population parameters"),
                     sliderInput("N.o","N, number of trees in the field",min = 1,  max = 100000,  value = 32369),
                     h3("Detection threshold"),
                     sliderInput("Ctdetect.o",h5("\\(Ct_{detect}\\) Detection Ct threshold"),min = 20,  max = 30,  value = 25),
                     h3("Risk requirements"),
                     withMathJax(),
                     sliderInput("Cttarget.o",h5("\\(Ct_{target}\\)"),min = 10,  max = 30,  value = 13),
                     sliderInput("betacp.o","\\(\\beta\\), leaves above \\(Ct_{target}\\) (%) in infected trees",min = 0,  max = 100,  value = 67,round=F),
                     sliderInput("r.o","r, infected (with a proportion higher than \\(\\beta\\) of leaves with \\(Ct>Ct_{target}\\)) trees (in %)",step=0.1,min = 0,  max = 10,  value = .5),
                     sliderInput("B.o",h5("\\(B=1-\\alpha\\), maximal acceptable field level  risk (%)"),min = 0,  max = 20,  value = 5),
                     h3('Bulk Ct vs infected single leaf Ct Regression paramters'),
                     fluidRow(
                       column(
                         4,style=list("padding-left: 5px;"),
                         sliderInput("hat.A.upper.o",h5("(\\(\\hat{A}^{upper}\\))."),min = 3,  max = 6,  value = 4.6,step=.2)),
                       column(
                         4,style=list("padding-left: 5px;"),
                         sliderInput("q.o",h5("\\(q_x\\)"),min = 0,  max = 5,  value = 2,step=.5)),
                       column(
                         4,style=list("padding-left: 5px;"),
                         sliderInput("hat.sigma.o",h5("\\(\\hat{\\sigma}\\)"),min = 0,  max = 3,  value = 2,step=.2))),
                     h3("Sampling parameters"),
                     h5("Number of ..."),
                     fluidRow(
                       column(
                         6,style=list("padding-left: 5px;"),
                         sliderInput("n1.o",h5("...trees / bulk (\\(n_1\\)),"),min = 1,  max = 100,  value = 50)),
                       column(
                         6,style=list("padding-left: 5px;"),
                         sliderInput("n2.o",h5("...leaves / tree (\\(n_2\\))."),min = 1,  max = 100,  value = 1)))),
                   mainPanel(
                     tabsetPanel(
                       type="tabs",
                       tabPanel(
                   "Minimal sample size",
                   h3("Sample size"),
                   htmlOutput("samplesize3"),
                   h3("More leaves per tree options with a maximal number of leaves per bulk"),
                   htmlOutput("requirements1"),
                   withMathJax(),
                   uiOutput("samplesize4rendered")),
                   withMathJax(),
                   tabPanel(
                     "Biosecurity NZ and choice of \\(\\beta\\)",
                     h3("Sample size and sampling rate as a function of field size"),
                     p("Figure below shows that sampling rate and samping sizes as a function of the field size.
                    Those plotted sampling rate and samping sizes allow to detect with a probability of 95% the presence of the viroid when 0.5% of the trees of the field have a proportion of leaves without detectable positive RNA not greater than 67%.
                    The sampling rate decreases to 0 when the field size increases to infinity, whereas the sample size converges to a bounded number.
                    This means that the sample size to detect 0.5% of infected trees in a large field is the same than the sample size to detected 0.5% of infected trees in the whole Australia.
                    Biosecurity NZ does not impone an explicit limit on the field size in the document we consulted. However, the sampling rates are only given for fields up to around 5000 trees.
                    If Biosecurity NZ imposed that fields be divided in to 5000 trees size portions and that each portion be tested independently, this would mean that the rate of 14% would need to be applied to each portion."),
                     plotOutput("plot.2",height = 400),
                     h3("Official sampling rates"),
                     tableOutput("samplesize5"),
                     fluidRow(
                       column(
                         4,style=list("padding-right: 5px;"),
                         tableOutput("samplesize5.1")),
                       column(
                         4,style=list("padding-left: 5px;"),
                         tableOutput("samplesize5.2")),
                       column(
                         4,style=list("padding-left: 5px;"),
                         tableOutput("samplesize5.3"))),
                     h3("Parameters"),
                     withMathJax(),
                     htmlOutput("requirements2")
                   ),
                   tabPanel(
                     "Formulae",
                     h3("Risk"),
                     withMathJax(),
                     p('The formula used to majorate the risk of not detecting when sampling with replacement or with systematic sampling when 
                           $$B(N,r,n_0,n_1,n_2,\\beta)=\\sum_{k=0}^{n_0\\times n_1} \\beta^{n_2\\times k} h(N,\\max(\\lceil r\\times N\\rceil,1),n_0\\times n_1,k),$$
                           where \\(\\lceil.\\rceil\\) is the ceiling function and \\(h(N,m,n,k)=\\left({{N \\choose n}}\\right)^{-1}{m \\choose k}{{N-m} \\choose {{n}-k}}\\) if \\( n+m-N\\leq k\\leq m\\), \\(0\\) otherwise.'),
                     h3("Sample size"),
                     withMathJax(),
                     p('The formula used to compute the minimum sample size to ensure that the risk is smaller than \\(B\\) is:
                           $$n(N,r,n_2,B)=\\min\\left\\{n\\leq N; B(N,r,n,1,n_2,\\beta)\\leq B\\right\\}.$$'))))))))}
server <- function(input , output,session) {
  library("sp")
  library("sf")
  library("rgdal")
  library(dplyr)
  library(leaflet)
  library(RLeafletTools)
  theme_dark2 = function() {
    theme_grey() %+replace%
      theme(
        # Specify axis options
        axis.line = element_blank(),  
        axis.text.x = element_text(color = "white",angle=90),  
        axis.text.y = element_text(color = "white"),  
        axis.ticks = element_line(color = "white"),  
        axis.title.x = element_text(color = "white"),  
        axis.title.y = element_text(color = "white"),
        # Specify legend options
        legend.background = element_rect(color = NA, fill = " gray10"),  
        legend.key = element_rect(color = "white",  fill = " gray10"),  
        legend.text = element_text(color = "white"),  
        legend.title = element_text(color = "white"),
        # Specify panel options
        panel.background = element_rect(fill = " gray10", color  =  NA),  
        panel.border = element_rect(fill = NA, color = "white"),  
        panel.grid.major = element_line(color = "grey35"),  
        panel.grid.minor = element_line(color = "grey20"),
        # Specify facetting options
        strip.background = element_rect(fill = "grey30", color = "grey10"),  
        strip.text.x = element_text(color = "white"),  
        strip.text.y = element_text(color = "white"),  
        # Specify plot options
        plot.background = element_rect(color = " gray10", fill = " gray10"),  
        plot.title = element_text(color = "white"),  
        plot.subtitle = element_text(color = "white"),  
        plot.caption = element_text( color = "white")
      )}
  #ggplot(data=data.frame(x=1:15,z=1,y=factor(1:3)),aes(x=x,y=z,color=y))+geom_point()
  th<-theme_dark2()
  theme_set(th)
  my_palette <- c('lightblue', 'red', 'white','green')
  #names(my_palette)<-c('Original','Transformed',NA)
  #assign("scale_colour_discrete", function(..., values = my_palette) scale_colour_manual(..., values = values), globalenv())
  #assign("scale_fill_discrete", function(..., values = my_palette) scale_fill_manual(..., values = values), globalenv())
  #assign("scale_fill_ordinal", function(..., values = my_palette) scale_fill_manual(..., values = values), globalenv())
  #assign("scale_colour_ordinal", function(..., values = my_palette) scale_fill_manual(..., values = values), globalenv())
  #colScale <- scale_colour_manual(name = "Origin",values = c('Original'='lightblue', 'Transformed'='red','white'))
  #colScale2 <- scale_fill_manual(name = "Origin",values = c('Original'='lightblue', 'Transformed'='red','white'))
  
  #Risk with sampling with replacement approximation.
  
  
  observeEvent(input$Ctdetect,  {
    updateSliderInput(session = session, inputId = "Cttarget", 
                      value = min(input$Cttarget,input$Ctdetect),
                      max=input$Ctdetect)
  })
  
  observeEvent(input$Ctdetect.o,  {
    updateSliderInput(session = session, inputId = "Cttarget.o", 
                      value = min(input$Cttarget.o,input$Ctdetect.o),
                      max=input$Ctdetect.o)
  })
  observeEvent(input$n1,  {
    updateSliderInput(session = session, inputId = "n2", 
                      value = min(ceiling(100/input$n1),input$n2),
                      max=ceiling(100/input$n1))
  })
  
      #for testing: 
    if(FALSE){
      TreesSim<-Trees3
      input<-list(N=nrow(Trees),
                  r=.5,
                  foyers=1,
                  betacp=67,
                  alphacp=0,
                  m=nrow(Trees),
                  n0=2,n1=1,n2=1,
                  betac=.5,alphac=0,
                  samplemethod="srs",
                  alpha=.1,
                  beta=.1)
      attach(input)
      }
    drawLeaf<-function(Trees2,n2){
      Trees2$LeavesStatusSample<-"Healthy"
      Trees2$LeavesStatusSample[Trees2$HealthStatus=="Infected"]<-
        c("False negative","True positive")[2-rbinom(sum(Trees2$HealthStatus=="Infected"),
                                                     size=1,
                                                     prob=Trees2$beta[Trees2$HealthStatus=="Infected"]^n2)]
      Trees2$LeavesStatusSample[Trees2$HealthStatus=="Healthy"]<-
        c("True negative","False positive")[2-rbinom(sum(Trees2$HealthStatus=="Healthy"),
                                                     size=1,
                                                     prob=(1-Trees2$alpha[Trees2$HealthStatus=="Healthy"])^n2)]
      Trees2$LeavesStatusSample<-factor(Trees2$LeavesStatusSample,
                                        levels = c("True negative","False negative","False positive","True positive"),
                                        ordered=T)
      #levels(Trees2$LeavesStatusSample)
    Trees2$LeavesStatusSample
    }
    
    
    drawSystematic<-function(Trees2,n0,n1){
      Trees2$index<-1:nrow(Trees2)
      Trees2$Stratanames<-paste0(Trees2$Field,Trees2$Name)
      totalsamplesize=n0*n1
      ratios<-c(totalsamplesize*table(Trees2$Stratanames))
      allocation<-ratios%/%nrow(Trees2)
      prioritaires<-sort(ratios%%nrow(Trees2),decreasing = T)
      restants<-totalsamplesize-sum(allocation)
      if(restants>0){allocation[names(prioritaires)[1:restants]]<-allocation[names(prioritaires)[1:restants]]+1}
      sum(allocation)
      Sample<-plyr::adply(names(allocation)[allocation>0],1,function(stratum){
        NN<-nrow(Trees2[Trees2$Stratanames==stratum,])
        samplesize<-allocation[stratum]
        nbsamples<-NN%/%samplesize
        starter<-sample(1:nbsamples,1,T)
        Sample<-Trees2[Trees2$Stratanames==stratum,]$index[unique((((starter+(1:samplesize)*(nbsamples))-1)%%NN)+1)]
        data.frame(Sample=Sample)
      })$Sample
      Sample}

    drawSystematic2<-function(Trees2,n0,n1){
      NN<-nrow(Trees2)
      (sample(NN,1)+(1:(n0*n1))*(NN%/%(n0*n1)))%%NN+1
      }
    
    
    drawcluster2<-function(Trees2,n0,n1){
      NN<-nrow(Trees2)
      (sample(NN,1)+(1:(n0*n1)))%%NN+1}
    
        
    drawcluster<-function(Trees2,n0,n1){
      Trees2$index<-1:nrow(Trees2)
      Trees2$Stratanames<-paste0(Trees2$Field,Trees2$Name)
      totalsamplesize=n0*n1
      ratios<-c(totalsamplesize*table(Trees2$Stratanames))
      allocation<-ratios%/%nrow(Trees2)
      prioritaires<-sort(ratios%%nrow(Trees2),decreasing = T)
      restants<-totalsamplesize-sum(allocation)
      if(restants>0){allocation[names(prioritaires)[1:restants]]<-allocation[names(prioritaires)[1:restants]]+1}
      sum(allocation)
      Sample<-plyr::adply(names(allocation)[allocation>0],1,function(stratum){
        NN<-nrow(Trees2[Trees2$Stratanames==stratum,])
        samplesize<-allocation[stratum]
        starter<-sample(NN,1,T)
        Sample<-Trees2[Trees2$Stratanames==stratum,]$index[unique((((starter+(1:samplesize))-1)%%NN)+1)]
        data.frame(Sample=Sample)
      })$Sample
      Sample}
    
    
    
        drawHealthStatus<-function(Trees,m,foyers,.distriskhalf=10^(-4),delta=0.001){
      if(m<300){
        Trees$x=Trees$long
        Trees$y=Trees$lat
        infec<-which(Generate_Constrained_Epidemic(
          U=Trees,.distriskhalf=.distriskhalf,
                   jumprisk=0,
                   delta=delta,
                   numberinfected=m,
                   foyersaleatoires=foyers)$Iinf=="sick")
      }else{infec<-sample(nrow(Trees),min(m,nrow(Trees)),F)}
      status<-rep("Healthy",nrow(Trees))
      status[infec]<-"Infected"
      status
    }
    
    
    if(FALSE){
      Trees$x<-Trees$long
      Trees$y<-Trees$lat
      U<-Trees
      numberinfected<-m<-100;
      .distriskhalf=5*10^(-4)
      delta=.05
      foyersaleatoires<-foyers<-10;
      z<-drawHealthStatus(Trees2,m,foyers,.distriskhalf = 10^(-3),delta=.002)
      x=which(z=="Infected")
      ggplot2::ggplot(data.frame(x=x),aes(x=x))+geom_histogram(color="white")
      
    }

        drawSample<-function(Trees2, n0,n1,samplemethod){
    if(samplemethod=="srs"){
      Sample<-sample(1:nrow(Trees2),min(n0*n1,nrow(Trees2)),F)            
    }
    if(samplemethod=="systematic"){
            Sample<-drawSystematic2(Trees2,n0,n1)            
          }
    if(samplemethod=="cluster"){
          Sample<-drawcluster2(Trees2,n0,n1)
    }
    is.element(1:nrow(Trees2),Sample)}
    

        

    
    
    Trees.1000f<-function(TreesSim,n0=100,n1=1,n2=1,samplemethod="srs",nsim=1000){
      X<-plyr::aaply(
        plyr::raply(nsim,
                  (function(){
                    TreesSim$Samplesrs<-drawSample(TreesSim,n0,n1,"srs")
                    TreesSim$Samplesys<-drawSample(TreesSim,n0,n1,"systematic")
                    TreesSim$Samplecluster  <-drawSample(TreesSim,n0,n1,"cluster")
                    TreesSim$LeavesStatusSample<-drawLeaf(TreesSim,n2)
                    X<-cbind(
                      srs=c(!any(is.element(TreesSim[TreesSim$Samplesrs,"LeavesStatusSample"],c("False positive","True positive"))),
                      !any(is.element(TreesSim[TreesSim$Samplesrs,"LeavesStatusSample"],c("False negative","True positive"))),
                      !any(is.element(TreesSim[TreesSim$Samplesrs,"LeavesStatusSample"],c("True positive")))),
                      systematic=c(
                        !any(is.element(TreesSim[TreesSim$Samplesys,"LeavesStatusSample"],c("False positive","True positive"))),
                        !any(is.element(TreesSim[TreesSim$Samplesys,"LeavesStatusSample"],c("False negative","True positive"))),
                        !any(is.element(TreesSim[TreesSim$Samplesys,"LeavesStatusSample"],c("True positive")))),
                      cluster=c(
                        !any(is.element(TreesSim[TreesSim$Samplecluster,"LeavesStatusSample"],c("False positive","True positive"))),
                        !any(is.element(TreesSim[TreesSim$Samplecluster,"LeavesStatusSample"],c("False negative","True positive"))),
                        !any(is.element(TreesSim[TreesSim$Samplecluster,"LeavesStatusSample"],c("True positive")))))
                    rownames(X)<-c("Samples for which all bulks tested negative (Type 2 error)",
                                                        "Samples not containing any leaf from an infected tree",
                                                        "Samples not containing any true positives bulks")
                    X})()),2:3,sum)
      X<-plyr::aaply(100*X/nsim,1:2,paste,"%")
      X<-data.frame(rownames(X),X)
      rownames(X)<-NULL
      names(X)<-c("","Simple random Sampling","Systematic","Cluster sampling")
      X
      }  
    
    Trees.f<-function(Trees2,m=100,n0=100,n1=1,n2=1,alpha=.1,beta=.1,foyers=1,samplemethod="srs"){
      
      Trees2$HealthStatus<-drawHealthStatus(Trees2,m,foyers)
      
      
     Trees2$beta<-beta
      Trees2$alpha<-alpha
      Trees2$LeavesStatusSample<-drawLeaf(Trees2,n2)
      
      Trees2$HealthStatus<-factor(Trees2$HealthStatus)
      Trees2["HealthStatusSample"]<-Trees2$HealthStatus
      Trees2$Sample<-drawSample(Trees2, n0,n1,samplemethod)
      Trees2}
    
    
    
    
    leafletmap<-function(TreesSim){
      leaflet(data=Fields0)%>%
        addPolygons(col=Fields0$color,fillColor = Fields0$color)%>% 
        addProviderTiles('Esri.WorldImagery',
                         options = providerTileOptions(minZoom = 1, maxZoom = 22,maxNativeZoom=18))%>%
        addProviderTiles("CartoDB.PositronOnlyLabels")%>%
        RLeafletTools::addpiechartclustermarkers2(.data=TreesSim,
                                   .colors=c("green","red"),
                                   group="HealthStatus",
                                   clusterId="toto2")%>%
        RLeafletTools::addpiechartclustermarkers2(.data=TreesSim[TreesSim$Sample,],
                                   .colors=c("green","red"),
                                   group="HealthStatusSample",
                                   clusterId="toto4")%>%
        RLeafletTools::addpiechartclustermarkers2(
                                   .data=TreesSim[TreesSim$Sample,],
                                   .colors=c("green","blue","orange","red"),
                                   group="LeavesStatusSample",
                                   clusterId="toto5")%>%
        addLayersControl(
          baseGroups = c("Clear",
                         "HealthStatus",
                         "HealthStatusSample",
                         "LeavesStatusSample"),
          options = layersControlOptions(collapsed = FALSE))%>%
        leaflet::addLegend("bottomright", 
                  pal = colorFactor(c("blue","orange","green","red"), 
                                    domain = NULL), 
                  values = levels(TreesSim$LeavesStatusSample),
                  title = "Leaf level result",
                  opacity = .8
        )
    }
        
    
    # Panel 1
    observeEvent(input$N,  {
      updateSliderInput(session = session, inputId = "m", max = input$N)
      updateSliderInput(session = session, inputId = "n0", max = input$N%/%input$n1)
      #updateActionButton(session=session,inputId="rerun",label="Rerun")
    })
    
    observeEvent(input$n1,  {
      updateSliderInput(session = session, inputId = "n0", max = input$N%/%input$n1)
    })
    
    
    betaseq=seq(0,1,length.out=1000);
    
    samplesize<-reactive({
      n1max=maximal.n1(n2=1,
                      Ct.detect=input$Ctdetect.o,
                      Ct.target=input$Cttarget.o,
                      hat.sigma = input$hat.sigma.o,
                      hat.A.upper = input$hat.A.upper.o,
                      quant=input$q.o)
      samplesize2=  requirednumberoftreeswithoutR(N=input$N.o,
                                                 m=ceiling(input$N.o*input$r.o/100),
                                                 n1=input$n1.o,
                                                 n2=input$n2.o,
                                                 beta=(input$betacp.o/100),
                                                 risk=(input$B.o/100))
      samplesize2n2is1n1ismax=requirednumberoftreeswithoutR(N=input$N.o,
                                                  m=ceiling(input$N.o*input$r.o/100),
                                                  n1=n1max,
                                                  n2=1,
                                                  beta=(input$betacp.o/100),
                                                  risk=(input$B.o/100))
      data.frame(samplesize=samplesize2,
                 n1max=n1max,
                 samplesize2n2is1n1ismax=samplesize2n2is1n1ismax,
                 bulks=ceiling(samplesize2/input$n1.o))})

    bulksize<-reactive({
      samplesize2=  maximal.n1(n2=1,
                               Ct.detect=input$Ctdetect,
                               Ct.target=input$Cttarget,
                               hat.sigma = input$hat.sigma,
                               hat.A.upper = input$hat.A.upper,
                               quant=input$q)})
    
    
    output$tablesamplesize<-renderTable({
      n2<-1:10
      n1n2=maximal.n1(n2=1,
                                      Ct.detect=input$Ctdetect.o,
                                      Ct.target=input$Cttarget.o,
                                      hat.sigma = input$hat.sigma.o,
                                      hat.A.upper = input$hat.A.upper.o,
                                      quant=input$q.o)
      tabsamplesize=  
        sapply(n2,function(nx2){
          requirednumberoftreeswithoutR(N=input$N.o,
                                        m=ceiling(input$N.o*input$r.o/100),
                                        n1=ceiling(n1n2/nx2),
                                        n2=nx2,
                                        beta=(input$betacp.o/100),
                                        risk=(input$B.o/100))})
      
      n1<-floor(n1n2/n2)
      X<-data.frame(x=1:10,
                    n1=n1,
                    n1n2=as.integer(n1*n2),
                    samplesize=as.integer(tabsamplesize),
                 bulks=as.integer(ceiling(tabsamplesize/(n1))),
                 leaves=as.integer(tabsamplesize*n2))
      colnames(X)<-c("Number of leaves per tree \\(n_2\\)",
                  "Trees per bulk \\(n_1\\)",
                  "Leaves per bulk \\(n_1\\times n_2\\)",
                  "Required number of trees \\(n_0\\times n_1\\)",
                  "Required number of bulks \\(n_0\\)",
                  "Required total number of leaves \\(n_0\\times n_1\\times n_2\\)")
      X
      },include.colnames = TRUE)
    

    riskbetac<-reactive({
      rr<-riskwithoutR(N=input$N,
                       m=ceiling(input$N*input$r/100),
                       n0=input$n0,
                       n1=input$n1,
                       n2=input$n2,
                       betac=(input$betacp/100))
      data.frame(     beta=(input$betacp/100),
                       risk=rr,
                      approxtheoreticalrisk=paste0(ceiling(1000*ceilingsignif(rr,3))/10),"%")})
    dat.1 <- reactive({
        data.frame(
          beta=betaseq,
          risk=sapply(betaseq,function(beta){riskwithoutR(N=input$N,m=ceiling(input$N*input$r/100),n0=input$n0,n1=input$n1,n2=input$n2,betac=beta)}))})
    output$plot.1<-renderPlot({
      ggplot(dat.1(),aes(x=beta,y=risk,xintercept=beta,yintercept=risk))+
        geom_line(color="red")+
        geom_point(data=riskbetac(),color="white")+
        geom_vline(data=riskbetac(),aes(xintercept=beta),color="white")+
        geom_hline(data=riskbetac(),aes(yintercept=risk),color="white")+
        ylim(0,1)+xlab("beta: maximal proportion of leaves WITHOUT detectable NRA in infected trees")},height = 400,width = 600)
        output$risk<-renderText({paste0("When sampling with Simple Random Sampling or Stratified sampling with proportional to size allocation within strata and systematic sampling within strata, 
                                        the risk of not detecting the disease is lower than ",ceilingsignif(riskbetac()$risk,3)," (approximately ",ceiling(1000*ceilingsignif(riskbetac()$risk,3))/10,"%).")})
        #output$risk<-renderText({paste0("The risk of not detecting the disease is lower than ",signif(riskbetac()$risk,3)," (approximately ",round(riskbetac()$risk,3)*100,"%)")})
    output$samplesize3<-renderUI({
      HTML(if(input$n1.o*input$n2.o<=samplesize()$n1max[[1]]){
      paste0("For the risk of no detection at the field level to be inferior to <b>",input$B.o,"%</b>, when<ul>
                   <li>",input$n2.o," leaves are collected from each sampled tree,</li>
                   <li> each bulk is made of ",input$n1.o*input$n2.o," leaves coming from ",input$n1.o, " distinct trees,</li>
                   <li> material from the same tree does not go into different bulks,</li>
                   <li> At least ",input$r.o,"% of the trees have a proportion of leaves without detactable positive RNA NOT EXCEEDING <b>",input$betacp,"%</b></li>
                   </ul>
                   <p style='font-size:2ex;'>the required number of trees is <b>",
                   samplesize()$samplesize2,".</b></p><br/>
                   This corresponds to <b>",ceiling(samplesize()$samplesize2[[1]]/input$n1.o),"</b> bulks of ",input$n1*input$n2," leaves each, and <b>",
                  samplesize()$samplesize2[[1]]*input$n2.o,"</b> leaves in total.")}else{
                    paste0("The number of leaves in a bulk (",
                           input$n1.o*input$n2.o,
                           ") is larger than the maximal bulk size (",
                           samplesize()$n1max[[1]],
                           "). Therefore more than two infected leaves are likely to be necessary for the bulk to test positive.")})
                  })
    
    
    
    #output$samplesize4<-renderTable({tablesamplesize()},include.colnames = TRUE)
    
    output$samplesize4rendered <- renderUI({
      input$N
      input$N.o
      input$r.o
      input$n1.o
      input$n2.o
      input$Ctdetect.o
      input$Cttarget.o
      input$betacp.o
      input$B.o
      input$hat.sigma.o
      input$hat.A.upper.o
      input$q.o
      tagList(
        withMathJax(),
        withMathJax(tableOutput("tablesamplesize"))
      )
    })
    
    output$theoreticalrisk<-renderText(paste0(riskbetac()$approxtheoreticalrisk,'%'))
    
    
    output$bulksize<-renderUI({
      withMathJax(HTML(paste0("When <ul>",
    "<li>\\(Ct_{target}=\\)",input$Cttarget,"</li>", 
    "<li>\\(Ct_{detect}=\\)",input$Ctdetect,"</li>",
    "<li>\\(\\hat{A}^{upper}=\\)",input$hat.A.upper,"</li>",
    "<li>\\(\\hat{\\sigma}=\\)",input$hat.sigma,"</li>",
    "<li>\\(q_x=\\)",input$q,"</li>",
                                           "</ul>
                                              <p style='font-size:2ex;'>the maximal number of leaves per bulk is <b>",
                                              bulksize(),".</b></p>")))})
    
    
    
    output$valueboxbulksize<-renderText({bulksize()})
    
    
    
    
    
    
    output$requirements1<-renderUI({HTML(paste0("For the risk of no detection at the field level to be inferior to ",input$B.o,"%, when
                                               at least ",input$r.o,"% of the trees have a proportion of leaves without detactable positive RNA NOT EXCEEDING ",input$betacp.o,
                                                "%, the table below gives different options in function of the number of leaves sampled from each sampled tree. 
                                                Options are given for the maximal number of ",   
                                                n1n2=maximal.n1(n2=1,
                                      Ct.detect=input$Ctdetect.o,
                                      Ct.target=input$Cttarget.o,
                                      hat.sigma = input$hat.sigma.o,
                                      hat.A.upper = input$hat.A.upper.o,
                                      quant=input$q.o)," leaves per bulk."))})
    
    output$requirements2<-renderUI({
      withMathJax(HTML(paste0("Biosecurity New Zealand standards requires that <ul>
                                              <li>10 leaves are collected from each sampled tree</li>
                                              <li> each bulk is made of 40 leaves coming from 4 distinct trees</li>
                                              <li> material from the same tree does not go into different bulks</li>
                                              </ul> 
The number of trees to sample is such that there is less than 5% chance of not detecting the viroid when at least 0.5% of the trees have a proportion of leaves without detactable positive RNA NOT EXCEEDING 67%.</br></br>
                                         Where does the number 0.67 come from ?</br>
There is an ambiguity in the Biosecurity NZ document. Biosecurity NZ explains that 0.98% chance of detection at the tree level with 10 leaves  corresponds to \\(\\beta=0.63\\). 
However the relationship between the confidence of 0.98 and \\(\\beta\\) is the following: $$\\mathrm{confidence}=\\left(1-\\beta^{10}\\right).$$ 
If we solve the equation \\(0.98=\\left(1-\\beta^{10}\\right)\\), the solution we obtain is  \\(\\beta=\\exp(\\log(0.02)/10)=",round(exp(log(0.02)/10),5),"\\), so approximately ", round(100*exp(log(0.02)/10)),"%. 
If we compute \\(\\left(1-\\beta^{10}\\right)\\) with \\(\\beta=0.63\\), we get \\(\\mathrm{confidence}=",round(1-(.63^10),5),"\\). 
To get a confidence of exactly 99%, the coefficient \\(\\beta\\) must be equal to  \\(\\exp(\\log(0.01)/10)=",round(exp(log(0.01)/10),5),"\\), 
which is close to \\(\\beta=0.63\\).")))})
    
    
    Trees0.f<-reactive({
      Fields0$newcount<-round(input$N/sum(Fields0$Trees)*Fields0$Trees)
      Trees0<-plyr::adply(1:nrow(Fields0), 1, function(i) {
        X<-as.data.frame(sp::spsample(as(Fields0[i, ],"Spatial"), 
                                      as.data.frame(Fields0)[i, "newcount"], "regular"))
        names(X)<-c("long","lat")
        #SpatialPointsDataFrame(X,Fields0[i,setdiff(names(Fields0),"geometry")])
        merge(X,Fields0[i,setdiff(names(Fields0),"geometry")],all.x=T)})
      Trees0$Variety<-as.factor(Trees0$Variety)
      Trees0["VarietySample"]<-Trees0$Variety
      Trees0
    })
        
    Trees1.4<-eventReactive(input$refresh,{
      Trees.f(Trees0.f(),
              m=ceiling(input$N*input$r/100),
              n0=input$n0,
              n1=input$n1,
              n2=input$n2,
              beta=(input$betacp/100),
              alpha=(input$alphacp/100),
              foyers=input$foyers,
              samplemethod = input$samplemethod)})
    
    
    Trees1000.1.4<-eventReactive(input$rerun,{
      Trees3<-Trees.f(Trees0.f(),
                      m=ceiling(input$N*input$r/100),
              n0=input$n0,
              n1=input$n1,
              n2=input$n2,
              beta=(input$betacp/100),
              foyers=input$foyers,
              alpha=(input$alphacp/100),
              samplemethod = input$samplemethod)
      Trees.1000f(Trees3, n0=input$n0,n1=input$n1,n2=input$n2)
    })
    
    tableparamslag<-eventReactive(input$rerun,withMathJax(HTML(
    paste0("
    Parameters used for the table<br/><ul> 
               <li>Trees in the field: ",input$N,"</li>
               <li>Trees in the sample :",input$n0*input$n1," (",input$n0," bulks x ",input$n1," trees/bulk)</li>
               <li>Number and percentage of infected trees: ",floor(input$r*input$N/100)," (",input$r,"% of the total)</li>
               <li>Infected trees contain exactly : ",input$betacp,"% of  leaves WITHOUT detectable RNA (e.g. with a concentration of RNA that corresponds to a Ct measurement higher than \\(Ct_{target}\\)).</li>"))))
    
    output$bbmap1.4<- renderLeaflet({leafletmap(Trees1.4())})
    
    output$counts<-renderTable(Trees1000.1.4())
    
    output$simulatedrisk<-renderText(Trees1000.1.4()[1,2])
      output$tableparameters<-renderUI(tableparamslag())

      bionz<-data.frame(
        countmax=c(206,412,618,824,1030,1236,1443,1649,1855,2061,2267,2473,2679,2885,3092,3298,3504,3710,3916,4122,4535),
        samplingrate=c(1,.96,.78,.64,.53,.45,.40,.35,
                       .32,.29,.26,.24,.23,.21,.20,
                       .19,.18,.17,.16,.15,.14))|>
          dplyr::mutate(      
            countmin=c(1,countmax[-length(countmax)]+1),
            infectedtrees=pmax(1,floor(.005*countmin)),
            noninfectedtrees=countmin-floor(.005*countmin),
            "Sampling rate"=paste0(100*samplingrate,"%"),
            "Field size interval"=paste0("[",countmin,",",countmax,"]"))|>
          dplyr::select("Field size interval","Sampling rate")
      
      output$samplesize5.1<-renderTable({bionz[1:7,]})
      output$samplesize5.2<-renderTable({bionz[8:14,]})
      output$samplesize5.3<-renderTable({bionz[15:21,]})
      
plot2<-function(){
  ggplot(data=table2.3,
         aes(x=count,y=value,
             group=variable,colour=Type))+
    geom_line()+
    theme(legend.position = "bottom")+
    xlab("Number of trees in the field")+
    ylab("Sample size")+
    facet_wrap(~type1, scales = "free")+
    ggtitle("Biosecurity New Zealand Surveillance Standard ",
            "Sample size vs number of trees in the field, to achieve a risk of 5% with 10 leaves per tree")+ 
    labs(fill="")+scale_colour_discrete(name="")
}

plot2.0<-plot2()
output$plot.2<-renderPlot({plot2.0})

      
      
output$plot3 <- renderPlot(
  {n=1:100
  Ct_target=input$Cttarget
  Ct_detect=input$Ctdetect
  sigma=input$hat.sigma
  A = input$hat.A.upper
  quant=input$q
  nmax=floor(10^((Ct_detect-Ct_target)/A))
  pow<-ceiling(log10(nmax))
  n=c(1,(2:100)*10^max(0,pow-2))
  graphdata=data.frame(n=n)|>
    dplyr::mutate(Ct_target=Ct_target,
                  Ctbulk=pmin(Ct_target+A*log10(n),40),
                  Ctbulkhaut=pmax(0,pmin(Ctbulk+quant*sigma,40)),
                  Ctbulkbas =pmax(0,pmin(Ctbulk-quant*sigma,40)),
                  nmax=nmax)
  
  nnmax=max((1:nmax)[pmin(Ct_target+A*log10(1:nmax)+quant*sigma,40)<Ct_detect])
  
  ggplot(graphdata,aes(x=n,y=Ctbulk))+
    geom_ribbon(mapping=aes(ymin=Ctbulkbas,ymax=Ctbulkhaut),fill='lightgray')+ 
    geom_line()+
    scale_x_continuous(trans='log10',breaks=c(nmax,nnmax,10^(0:pow)))+
    scale_y_continuous(breaks=c((0:4)*10,Ct_detect,Ct_target),limits = c(0,40))+
    geom_hline(data=data.frame(Ct=c(Ct_target,Ct_detect),
                               type=c("Target","Detection")),
               mapping=aes(yintercept=Ct,color=type),size=1.5)+
    geom_vline(xintercept=nmax,color='white')+
    geom_vline(xintercept=nnmax,color='white')+
    labs(color='')+theme(legend.position = c(.2,.8))
  
  
  }
)      
      
      
      
    # Panel 2
  }


shinyApp(ui = ui, server = server)
