# Supplementary material for: Rational design of a survey protocol for avocado sunblotch viroid in commercial orchards to demonstrate pest freedom
Source: PLoS One. 2023 Apr 11;18(4):e0277725. doi: 10.1371/journal.pone.0277725 (PMC10089318; doi:10.1371/journal.pone.0277725)
Supplement: S2 File — The archive file asbvd-detect-r.tar.gz is an R package that contains the source code and data used for all the statistical analysis, as well as the source code for the interactive tool [22]. It is a copy of the source code available at [26]. (GZ) [file pone.0277725.s002.gz › asbvd-detect-r-main/man/Au_LP_CTindividualleaves.Rd]

% Generated by roxygen2: do not edit by hand
% Please edit documentation in R/Read_Au_LP_CTindividualleaves.R, R/data_doc.R
\docType{data}
\name{Au_LP_CTindividualleaves}
\alias{Au_LP_CTindividualleaves}
\alias{graph_Au_LP_CTindividualleaves}
\title{Bulk and individual CT measurements}
\format{
A data frame with 551 rows and 5 variables

An object of class "gg"     "ggplot"
}
\usage{
data(Au_LP_CTindividualleaves)

data(graph_Au_LP_CTindividualleaves);
print(graph_Au_LP_CTindividualleaves)
}
\description{
A dataset containing bulk and individual CT measurements for the same leaves.
One row corresponds to one leaf.

A plot of the data Au_LP_CTindividualleaves
}
\details{
\itemize{
  \item tree. Tree id
  \item bulk. CT measurement for the bulk of the leaves on the same tree.
  \item CT1 CT measurement 1 by leaf
  \item CT2 CT measurement 2 by leaf
}
}
\seealso{
read_Au_LP_CTindividualleaves

Au_LP_CTindividualleaves, graphbulk
}
\author{
L. Pretorius \email{l.pretorius@uq.edu.au}
}
\keyword{datasets}
\keyword{graphs}
