# Supplementary material for: Rational design of a survey protocol for avocado sunblotch viroid in commercial orchards to demonstrate pest freedom
Source: PLoS One. 2023 Apr 11;18(4):e0277725. doi: 10.1371/journal.pone.0277725 (PMC10089318; doi:10.1371/journal.pone.0277725)
Supplement: S2 File — The archive file asbvd-detect-r.tar.gz is an R package that contains the source code and data used for all the statistical analysis, as well as the source code for the interactive tool [22]. It is a copy of the source code available at [26]. (GZ) [file pone.0277725.s002.gz › asbvd-detect-r-main/man/Au_LP_HamptonChrislett.Rd]

% Generated by roxygen2: do not edit by hand
% Please edit documentation in R/Read_Au_LP_HamptonChrislett.R
\docType{data}
\name{Au_LP_HamptonChrislett}
\alias{Au_LP_HamptonChrislett}
\title{CT measurements in Hampton and Chrislett fields}
\format{
A data frame with 551 rows and 5 variables
}
\usage{
data(Au_LP_HamptonChrislett)
}
\description{
A dataset containing CT measurements in Hampton and Chrislett fields.
The variables are as follows:
}
\details{
\itemize{
  \item Origin.  Factor: Hampton ChislettM21.row1 ChislettM21.row2 ChislettM21.row3 ChislettA5A18 
  \item Tree. Tree id
  \item CT. CT measurement
  \item Threshold: 25.4363 or 24.4363
  \item ASBVd: NA             "Positive"     "Negative"     "Undetermined"
}
}
\seealso{
read_Au_LP_HamptonChrislett
}
\author{
L. Pretorius \email{l.pretorius@uq.edu.au}
}
\keyword{datasets}
