# Supplementary material for: Rational design of a survey protocol for avocado sunblotch viroid in commercial orchards to demonstrate pest freedom
Source: PLoS One. 2023 Apr 11;18(4):e0277725. doi: 10.1371/journal.pone.0277725 (PMC10089318; doi:10.1371/journal.pone.0277725)
Supplement: S2 File — The archive file asbvd-detect-r.tar.gz is an R package that contains the source code and data used for all the statistical analysis, as well as the source code for the interactive tool [22]. It is a copy of the source code available at [26]. (GZ) [file pone.0277725.s002.gz › asbvd-detect-r-main/man/Au_LP_bulk100.2.Rd]

% Generated by roxygen2: do not edit by hand
% Please edit documentation in R/Read_Au_LP_bulk100experiment.R
\docType{data}
\name{Au_LP_bulk100.2}
\alias{Au_LP_bulk100.2}
\title{Au_LP_bulk100.2 dataset - Sensitivity and bulking experiment raw results}
\format{
A data frame
}
\usage{
data(Au_LP_bulk100.2)
}
\description{
data was collected by L. Pretorius.
The file 'Results for sensitivity Testing.xlsx' contains the results of a sensitivity test  performed with some healthy and infected leaf disc. 
tubes  contain 9 or 10 discs each. A tube contains discs from the same leaf.
Bulks are created by mixing the different lysed material of the leaf-grouped discs tubes.
To check that the product obtained had the same properties than the product one would get after mixing leaves collected in the field, 
LP also grounded 49 healthy leaves and one infected leaf together.
The method of grounding 49 healthy leaves with 1 infected is to ensure that mixing tissue lysis proportionally gave the same results.
 "49" was mistyped into  "59"
}
\details{
A dataframe containing the Ct values on the bulks containing material from 10 to 100 leaves with only one infected
\itemize{
  \item method a character, indicates if the sample was ground by hand or not.
  \item bulkname a character string, indicates the composition of the bulk
  \item bulkhealthycomposition, a character string, comma separated identifiers of the tubes that were used to create the bulk
  \item samplename, a character string, bulk identifier
  \item healthyleaves count, an integer, number of healthy leaves in the bulk
  \item technical replicates, a charcter string, identifier for the technical replicate
  \item Ct, numeric, Ct measurement}
}
\author{
L. Pretorius \email{l.pretorius@uq.edu.au}
}
\keyword{datasets}
