# Supplementary material for: Rational design of a survey protocol for avocado sunblotch viroid in commercial orchards to demonstrate pest freedom
Source: PLoS One. 2023 Apr 11;18(4):e0277725. doi: 10.1371/journal.pone.0277725 (PMC10089318; doi:10.1371/journal.pone.0277725)
Supplement: S2 File — The archive file asbvd-detect-r.tar.gz is an R package that contains the source code and data used for all the statistical analysis, as well as the source code for the interactive tool [22]. It is a copy of the source code available at [26]. (GZ) [file pone.0277725.s002.gz › asbvd-detect-r-main/man/Au_LP_exp1.bulk.Rd]

% Generated by roxygen2: do not edit by hand
% Please edit documentation in R/Read_Au_LP_exp1.R
\docType{data}
\name{Au_LP_exp1.bulk}
\alias{Au_LP_exp1.bulk}
\title{Australian experiment 1: bulk level information}
\format{
A data frame with 1734 rows and 6 variables
}
\usage{
data(Au_LP_exp1.bulk)
}
\description{
A dataset containing the single leave CT measurement 
for a selection of leaves
made in the Australian experiment 1.
}
\details{
\itemize{
  \item bulkindex index of bulk
  \item positivecount number of leaves with detectable positibe RNA in the bulk
  \item leaf1 leaf identifier of the 1st leaf in the bulk
  \item leaf2 leaf identifier of the 2d  leaf in the bulk
  \item leaf3 leaf identifier of the 3rd leaf in the bulk
  \item leaf4 leaf identifier of the 4th leaf in the bulk
  \item leaf5 leaf identifier of the 5th leaf in the bulk
  \item leaf6 leaf identifier of the 6th leaf in the bulk
  \item leaf7 leaf identifier of the 7th leaf in the bulk
  \item leaf8 leaf identifier of the 8th leaf in the bulk
}

data was collected by Lara Pretorius (University of Queensland)
}
\author{
L. Pretorius \email{l.pretorius@uq.edu.au}
}
\keyword{datasets}
