# Supplementary material for: Rational design of a survey protocol for avocado sunblotch viroid in commercial orchards to demonstrate pest freedom
Source: PLoS One. 2023 Apr 11;18(4):e0277725. doi: 10.1371/journal.pone.0277725 (PMC10089318; doi:10.1371/journal.pone.0277725)
Supplement: S2 File — The archive file asbvd-detect-r.tar.gz is an R package that contains the source code and data used for all the statistical analysis, as well as the source code for the interactive tool [22]. It is a copy of the source code available at [26]. (GZ) [file pone.0277725.s002.gz › asbvd-detect-r-main/man/Au_LP_exp1.leaves.Rd]

% Generated by roxygen2: do not edit by hand
% Please edit documentation in R/Read_Au_LP_exp1.R
\docType{data}
\name{Au_LP_exp1.leaves}
\alias{Au_LP_exp1.leaves}
\title{Australian experiment 1: leaf level information}
\format{
A data frame with 1734 rows and 6 variables
}
\usage{
data(Au_LP_exp1.leaves)
}
\description{
A dataset containing the single leave CT measurement 
for a selection of leaves
made in the Australian experiment 1.
}
\details{
\itemize{
  \item treeindex index of tree
  \item Quadrant number of leaves with detectable positibe RNA in the bulk
  \item Branch Branch identifier 
  \item Sample.Name Sample name
  \item leafindex leaf identifier
}

data was collected by Lara Pretorius (University of Queensland)
}
\author{
L. Pretorius \email{l.pretorius@uq.edu.au}
}
\keyword{datasets}
