# Supplementary material for: Rational design of a survey protocol for avocado sunblotch viroid in commercial orchards to demonstrate pest freedom
Source: PLoS One. 2023 Apr 11;18(4):e0277725. doi: 10.1371/journal.pone.0277725 (PMC10089318; doi:10.1371/journal.pone.0277725)
Supplement: S2 File — The archive file asbvd-detect-r.tar.gz is an R package that contains the source code and data used for all the statistical analysis, as well as the source code for the interactive tool [22]. It is a copy of the source code available at [26]. (GZ) [file pone.0277725.s002.gz › asbvd-detect-r-main/man/Au_LP_standardcurve.Rd]

% Generated by roxygen2: do not edit by hand
% Please edit documentation in R/read_Au_LP_standarcurve.R
\docType{data}
\name{Au_LP_standardcurve}
\alias{Au_LP_standardcurve}
\title{Au_LP_standardcurve dataset - Sensitivy and bulking experiment raw results}
\format{
A data frame
}
\usage{
data(Au_LP_standardcurve)
}
\description{
data was collected by L. Pretorius.
I have done a dilution series where I took infected tissue "RNA", 
diluted it in healthy tissue "RNA" up to 1 in 1000,000. 
The Ct value was under the positivity threshold until 1 in 10^5.
}
\details{
A dataframe containing the Ct values on the bulks containing material from 10 to 100 leaves with only one infected
\itemize{
  \item SerialDilutionPoints
  \item Ct}
}
\author{
L. Pretorius \email{l.pretorius@uq.edu.au}
}
