# Supplementary material for: Rational design of a survey protocol for avocado sunblotch viroid in commercial orchards to demonstrate pest freedom
Source: PLoS One. 2023 Apr 11;18(4):e0277725. doi: 10.1371/journal.pone.0277725 (PMC10089318; doi:10.1371/journal.pone.0277725)
Supplement: S2 File — The archive file asbvd-detect-r.tar.gz is an R package that contains the source code and data used for all the statistical analysis, as well as the source code for the interactive tool [22]. It is a copy of the source code available at [26]. (GZ) [file pone.0277725.s002.gz › asbvd-detect-r-main/man/SA_EJ_Nelspruit.Rd]

% Generated by roxygen2: do not edit by hand
% Please edit documentation in R/Read_SA_EJ_Edranol.R
\docType{data}
\name{SA_EJ_Nelspruit}
\alias{SA_EJ_Nelspruit}
\title{SA_EJ_Nelspruit dataset}
\format{
A data frame
}
\usage{
data(SA_EJ_Nelspruit)
}
\description{
data was collected by E. Jooste.

I attached the mapping result of line 20-37 of the Edranol block here. The first sample start in the top right-hand corner and follows an ``S'' pattern that will correspond to the map. 
Barry from AgConnect helped to get the map ready.

There were 5 new infections plotted for 2020.
Additional information for the block are:
-              Year block planted - 1992
-              Tree spacing - 8 x 6 m
-              Rootstock - Duke 7
-              Cultivar - Edranol (this is used as a seed source)
Thanks for the mail. I was mapping the other two blocks over the weekend and will send as soon as I completed the mapping. 
I have the google points and it's a matter of putting them into the map.
With regard to your questions below: I started to work on ASBVd in 2016 and before that time no other data was collected. We started to test the material in 2017-2018 and then in 2020 again.
Is it because certain aisles were planted with the same infected material ? 
The nursery is accredited and it is not known what the status of material was, we except that is was negative, but cannot say for sure.
Is it that the viroid spread only in the aisle ? 
It can be that it was spread by pruning tools moving from plant to plant in the aisle or through root graft transmission between adjacent plants.
How many initial sources of infection were there ? 
This is the first data we collected
When did the infections start ? Unknown
We have 2 more fields data that I will forward. The same answers will apply there.
So, I think it will not be so easy to get something from the data that's why I was curious of how it can be used. There is definitely a spread pattern within a row.
Here is the coordinates for BW1  (25o24'54.58"S,30o55'44.80"E). 
No, this field is in Nelspruit, Mbombela. 
The other orchards are 400km away, that is why it is also more difficult for me to get to them.
}
\details{
A dataframe containing the tests of trees on the Goedgelegen farm
\itemize{
  \item Line number
  \item Tree Number
  \item 2017/2018 result
  \item 2020 result}
}
\author{
E. Jooste \email{joostee@arc.agric.za}
}
\keyword{datasets}
