# Supplementary material for: Rational design of a survey protocol for avocado sunblotch viroid in commercial orchards to demonstrate pest freedom
Source: PLoS One. 2023 Apr 11;18(4):e0277725. doi: 10.1371/journal.pone.0277725 (PMC10089318; doi:10.1371/journal.pone.0277725)
Supplement: S2 File — The archive file asbvd-detect-r.tar.gz is an R package that contains the source code and data used for all the statistical analysis, as well as the source code for the interactive tool [22]. It is a copy of the source code available at [26]. (GZ) [file pone.0277725.s002.gz › asbvd-detect-r-main/man/SA_EJ_exp1.singles.Rd]

% Generated by roxygen2: do not edit by hand
% Please edit documentation in R/Read_SA_EJ_exp1.R
\docType{data}
\name{SA_EJ_exp1.singles}
\alias{SA_EJ_exp1.singles}
\title{South Africa experiment 1: leaf level information}
\format{
A data frame with 1734 rows and 6 variables
}
\usage{
data(SA_EJ_exp1.singles)
}
\description{
A dataset containing the single leave CT measurement 
for a selection of leaves
made in the South African experiment 1.
}
\details{
\itemize{
 \item leafindex a character string
 \item Ct         a numerical value
 \item tree       a tree identifier.
 \item censored   a censorship indicator. Ct>40 are censored
 \item topbottom  a factor variable indicating where the leaf was taken from . Levels "Top" or "Bottom"
 \item SWNE       a factor variable indicating where the leaf was taken from in the tree. Levels are "East","North","West","South". 
 \item trial      an integer, trial index.
}

 data was collected by Elize Jooste (University of Queensland)
}
\seealso{
read_SA_EJ_exp1
}
\author{
E. Jooste \email{joostee@arc.agric.za}
}
\keyword{datasets}
