# Supplementary material for: Rational design of a survey protocol for avocado sunblotch viroid in commercial orchards to demonstrate pest freedom
Source: PLoS One. 2023 Apr 11;18(4):e0277725. doi: 10.1371/journal.pone.0277725 (PMC10089318; doi:10.1371/journal.pone.0277725)
Supplement: S2 File — The archive file asbvd-detect-r.tar.gz is an R package that contains the source code and data used for all the statistical analysis, as well as the source code for the interactive tool [22]. It is a copy of the source code available at [26]. (GZ) [file pone.0277725.s002.gz › asbvd-detect-r-main/man/graphbulk.Rd]

% Generated by roxygen2: do not edit by hand
% Please edit documentation in R/graphs.R
\name{graphbulk}
\alias{graphbulk}
\title{CT bulk vs CT individual}
\usage{
graphbulk()
}
\description{
plots the data of Au_LP_CTindividualleaves
}
\details{
uses ggplot2, reshape2
}
