# Supplementary material for: Rational design of a survey protocol for avocado sunblotch viroid in commercial orchards to demonstrate pest freedom
Source: PLoS One. 2023 Apr 11;18(4):e0277725. doi: 10.1371/journal.pone.0277725 (PMC10089318; doi:10.1371/journal.pone.0277725)
Supplement: S2 File — The archive file asbvd-detect-r.tar.gz is an R package that contains the source code and data used for all the statistical analysis, as well as the source code for the interactive tool [22]. It is a copy of the source code available at [26]. (GZ) [file pone.0277725.s002.gz › asbvd-detect-r-main/man/maximal.n1.Rd]

% Generated by roxygen2: do not edit by hand
% Please edit documentation in R/Optimal_sampling_tools.R
\name{maximal.n1}
\alias{maximal.n1}
\title{Maximal bulk size}
\usage{
maximal.n1(
  Ct.detect,
  Ct.target,
  n2 = 1,
  hat.sigma = 1.6,
  hat.A.upper = 4.6,
  quant = qnorm(0.975)
)
}
\value{
an integer, the number of trees present in each bulk
}
\description{
This function provides the theoretical risk of not detecting the disease for systematic design as a function of
\code{n2} the number of leaves from each tree
\code{risk} the accepted risk
}
\examples{
maximal.n1(n2=1,Ct.detect=25,Ct.target=13)
maximal.n1(n2=1,Ct.detect=25,Ct.target=13,1.6,4.5,2)
}
