# Supplementary material for: Rational design of a survey protocol for avocado sunblotch viroid in commercial orchards to demonstrate pest freedom
Source: PLoS One. 2023 Apr 11;18(4):e0277725. doi: 10.1371/journal.pone.0277725 (PMC10089318; doi:10.1371/journal.pone.0277725)
Supplement: S2 File — The archive file asbvd-detect-r.tar.gz is an R package that contains the source code and data used for all the statistical analysis, as well as the source code for the interactive tool [22]. It is a copy of the source code available at [26]. (GZ) [file pone.0277725.s002.gz › asbvd-detect-r-main/man/minimal.n0.Rd]

% Generated by roxygen2: do not edit by hand
% Please edit documentation in R/Optimal_sampling_tools.R
\name{minimal.n0}
\alias{minimal.n0}
\title{Required minimal sample size not to exceed the risk of not detecting the disease}
\usage{
minimal.n0(N, r, m = ceiling(r * N), n1, n2, .beta, .alpha)
}
\value{
an integer, the required number of bulks
}
\description{
This function provides the theoretical risk of not detecting the disease for systematic design as a function of
\code{N} the number of trees, 
\code{m} the number of infected trees in the field,
\code{beta} the minimal proportion of leaves with a concentration of RNA that gives a measure below the threshold level 
\code{n1} the number of trees sampled for each bulk
\code{n2} the number of leaves from each tree
\code{.alpha} the accepted risk
}
\examples{
minimal.n0(6000,0.005,n1=70,n2=1,.beta=.67,.alpha=.95)
}
