# Supplementary material for: Rational design of a survey protocol for avocado sunblotch viroid in commercial orchards to demonstrate pest freedom
Source: PLoS One. 2023 Apr 11;18(4):e0277725. doi: 10.1371/journal.pone.0277725 (PMC10089318; doi:10.1371/journal.pone.0277725)
Supplement: S2 File — The archive file asbvd-detect-r.tar.gz is an R package that contains the source code and data used for all the statistical analysis, as well as the source code for the interactive tool [22]. It is a copy of the source code available at [26]. (GZ) [file pone.0277725.s002.gz › asbvd-detect-r-main/man/outputs_for_paper.Rd]

% Generated by roxygen2: do not edit by hand
% Please edit documentation in R/graphs_for_paper.R
\name{outputs_for_paper}
\alias{outputs_for_paper}
\title{Creates all the outputs for the paper}
\usage{
outputs_for_paper(outputfolder = NULL)
}
\arguments{
\item{outputfolder}{a file path}
}
\value{
\code{NULL}
}
\description{
Creates all the outputs for the paper
}
\details{
requires package "SweaveLst" to produce pd#fs (see \url{github.com/DanielBonnery/SweaveLst})
}
\examples{
outputfolder<-file.path(Mydirectories::googledrive.teamdrive.directory(),"Avocado Sunblotch/Programs_and_papers/ASBVdDetection/Latex/Paper1/figs")
}
\author{
DB
}
