# Supplementary material for: Rational design of a survey protocol for avocado sunblotch viroid in commercial orchards to demonstrate pest freedom
Source: PLoS One. 2023 Apr 11;18(4):e0277725. doi: 10.1371/journal.pone.0277725 (PMC10089318; doi:10.1371/journal.pone.0277725)
Supplement: S2 File — The archive file asbvd-detect-r.tar.gz is an R package that contains the source code and data used for all the statistical analysis, as well as the source code for the interactive tool [22]. It is a copy of the source code available at [26]. (GZ) [file pone.0277725.s002.gz › asbvd-detect-r-main/man/read_Au_LP_degradationPositive.Rd]

% Generated by roxygen2: do not edit by hand
% Please edit documentation in R/Read_Au_LP_Degradation.R
\name{read_Au_LP_degradationPositive}
\alias{read_Au_LP_degradationPositive}
\title{Import dataset \url{Degradation Assay Positive- Sorted.xlsx}. Used to generate \code{Au_LP_degradationPositive} dataset.}
\usage{
read_Au_LP_degradationPositive(
  .filepath = system.file("extdata", package = "ASBVdDetection",
    "Degradation Assay Positive- Sorted.xlsx")
)
}
\value{
a list of dataframes.
}
\description{
Import dataset \url{Degradation Assay Positive- Sorted.xlsx}. Used to generate \code{Au_LP_degradationPositive} dataset.
}
\details{
Reads the file \url{Results for sensitivity Testing.xlsx} into dataframes.
}
\examples{
Au_LP_degradationPositive  <-read_Au_LP_degradationPositive()
library(ggplot2)
  Degradation<-read_Au_LP_degradationPositive()
  ggplot(data=Degradation|>
        dplyr::group_by(Temperature,Week,BiologicalReplicate)|>
              dplyr::mutate(avgCt=mean(Ct)),
              aes(x=Week,y=avgCt, colour=Temperature,group=paste0(Temperature,BiologicalReplicate)))+
                geom_line()+
                  geom_violin(aes(y=Ct,group=paste0(Temperature,Week,BiologicalReplicate)))+
                    geom_point(data=Degradation,aes(y=Ct))
}
\seealso{
analysis_Au_LP_bulk100
}
