# Supplementary material for: Rational design of a survey protocol for avocado sunblotch viroid in commercial orchards to demonstrate pest freedom
Source: PLoS One. 2023 Apr 11;18(4):e0277725. doi: 10.1371/journal.pone.0277725 (PMC10089318; doi:10.1371/journal.pone.0277725)
Supplement: S2 File — The archive file asbvd-detect-r.tar.gz is an R package that contains the source code and data used for all the statistical analysis, as well as the source code for the interactive tool [22]. It is a copy of the source code available at [26]. (GZ) [file pone.0277725.s002.gz › asbvd-detect-r-main/man/read_Au_LP_standardcurve.Rd]

% Generated by roxygen2: do not edit by hand
% Please edit documentation in R/read_Au_LP_standarcurve.R
\name{read_Au_LP_standardcurve}
\alias{read_Au_LP_standardcurve}
\title{Import dataset \url{Au_LP_StandardCurve.csv}. Used to generate \code{Au_LP_bulk100} dataset.}
\usage{
read_Au_LP_standardcurve(
  .filepath = system.file("extdata", package = "ASBVdDetection",
    "Au_LP_StandardCurve.csv")
)
}
\value{
a dataframe.
}
\description{
Import dataset \url{Au_LP_StandardCurve.csv}. Used to generate \code{Au_LP_bulk100} dataset.
}
\details{
Reads the file \url{Au_LP_StandardCurve.csv} into a dataframe.
}
\examples{
Au_LP_standardcurve<-read_Au_LP_standardcurve()
llm<-lm(data=Au_LP_standardcurve,Ct~SerialDilutionPoints)
ggplot(data.frame(Au_LP_standardcurve,residuals=llm$residuals,
group=paste0("$Ct=",
                  signif(llm$coefficients[1],3),
                  "+",
                  signif(llm$coefficients[2],3),
                  "\\\\times x$
                  ",
                  "$R^2=",
                  signif(summary(llm)$r.squared,3),"$
                  ","$\\\\hat{sigma}=",
                  signif(summary(llm)$sigma,3),"$")),
       aes(x=SerialDilutionPoints,y=Ct,label=Ct))+
geom_point()+
theme(legend.position=c(.1,.8))+
xlab("Serial Dilution Points")+
ylab("Ct value")+
geom_text(nudge_x=-.2,nudge_y=.2)+
geom_smooth(method="lm",se=F,mapping=aes(color=group))+
scale_color_discrete(name="Regression line")

}
\seealso{
Au_LP_standardcurve
}
\keyword{Import}
