# Supplementary material for: Rational design of a survey protocol for avocado sunblotch viroid in commercial orchards to demonstrate pest freedom
Source: PLoS One. 2023 Apr 11;18(4):e0277725. doi: 10.1371/journal.pone.0277725 (PMC10089318; doi:10.1371/journal.pone.0277725)
Supplement: S2 File — The archive file asbvd-detect-r.tar.gz is an R package that contains the source code and data used for all the statistical analysis, as well as the source code for the interactive tool [22]. It is a copy of the source code available at [26]. (GZ) [file pone.0277725.s002.gz › asbvd-detect-r-main/man/read_Au_LP_withinleaf.Rd]

% Generated by roxygen2: do not edit by hand
% Please edit documentation in R/Read_Au_LP_withinleaf.R
\name{read_Au_LP_withinleaf}
\alias{read_Au_LP_withinleaf}
\title{Read "Results for variation within leaves symptomatic and asymptomatic .xlsx" into a dataframe}
\usage{
read_Au_LP_withinleaf()
}
\arguments{
\item{folderpath}{a folder path containing the file "Results for variation within leaves symptomatic and asymptomatic .xlsx"}
}
\description{
The excel file "Results for variation within leaves symptomatic and asymptomatic .xlsx"
contains data collected by L. Pretorius. See \code{withinleaf}.
Read the spreadsheet and return a data.frame
}
\examples{
folderpath<-system.file("extdata",package="ASBVdDetection")
read_Au_LP_withinleaf(folderpath)
}
