# Supplementary material for: Rational design of a survey protocol for avocado sunblotch viroid in commercial orchards to demonstrate pest freedom
Source: PLoS One. 2023 Apr 11;18(4):e0277725. doi: 10.1371/journal.pone.0277725 (PMC10089318; doi:10.1371/journal.pone.0277725)
Supplement: S2 File — The archive file asbvd-detect-r.tar.gz is an R package that contains the source code and data used for all the statistical analysis, as well as the source code for the interactive tool [22]. It is a copy of the source code available at [26]. (GZ) [file pone.0277725.s002.gz › asbvd-detect-r-main/man/read_SA_EJ_Nelspruit.Rd]

% Generated by roxygen2: do not edit by hand
% Please edit documentation in R/Read_SA_EJ_Edranol.R
\name{read_SA_EJ_Nelspruit}
\alias{read_SA_EJ_Nelspruit}
\title{read_SA_EJ_Nelspruit}
\usage{
read_SA_EJ_Nelspruit(
  folderpathxls = system.file("extdata", package = "ASBVdDetection"),
  folderpathshp = system.file("extdata", package = "ASBVdDetection"),
  folderpathtif = system.file("extdata", package = "ASBVdDetection")
)
}
\arguments{
\item{folderpath}{a folder path containing the file "Edranol block_Results.xlsx"}
}
\description{
Read different spreadsheets and combine in rda files
}
\details{
Read "Edranol block_Results.xlsx" into a dataframe and import the tif and shapefile re-created from the image sent by EJ
}
\examples{
SA_EJ_Nelspruit_results<-read_SA_EJ_Nelspruit()
library(leaflet)
library(leafem)
#1 visualise problem with columns
SA_EJ_Nelspruit_results$pointssimplemerge$lcol<-as.factor(as.numeric(as.factor(SA_EJ_Nelspruit_results$pointssimplemerge$line))\%\%3)
pal <- colorFactor(scales::hue_pal()(3), levels(SA_EJ_Nelspruit_results$pointssimplemerge$lcol),na.color = "transparent")
leaflet(SA_EJ_Nelspruit_results$pointssimplemerge) \%>\%
addCircleMarkers(radius = 3,
              color = ~pal(lcol),
                            stroke = FALSE, fillOpacity = 1)\%>\%
                            addProviderTiles('Esri.WorldImagery',
                            options = providerTileOptions(minZoom = 1, maxZoom = 29,maxNativeZoom=17))

SA_EJ_Nelspruit_results$pointsrowtrim$lcol<-as.factor(as.numeric(as.factor(SA_EJ_Nelspruit_results$pointsrowtrim$line))\%\%3)
pal <- colorFactor(scales::hue_pal()(3), levels(SA_EJ_Nelspruit_results$pointsrowtrim$lcol),na.color = "transparent")
leaflet(SA_EJ_Nelspruit_results$pointsrowtrim) \%>\%
addCircleMarkers(radius = 3,
              color = ~pal(lcol),
                            stroke = FALSE, fillOpacity = 1)\%>\%
                            addProviderTiles('Esri.WorldImagery',
                            options = providerTileOptions(minZoom = 1, maxZoom = 29,maxNativeZoom=17))
                            
                            
pal2017 <- colorFactor(scales::hue_pal()(3)[c(2,3,1)], levels(SA_EJ_Nelspruit_results$pointsrowtrim$result2017),na.color = "transparent")
pal2020 <- colorFactor(scales::hue_pal()(3)[c(3,1,2)], levels(SA_EJ_Nelspruit_results$pointsrowtrim$result2020),na.color = "transparent")
leaflet(SA_EJ_Nelspruit_results$pointsrowtrim) \%>\%
addCircleMarkers(radius = 10,
              fillColor = ~pal2017(result2017),
              weight=1,
                            color="black", fillOpacity = ~opacity)\%>\%
                            addProviderTiles('Esri.WorldImagery',
                            options = providerTileOptions(minZoom = 1, maxZoom = 29,maxNativeZoom=17))\%>\%
addCircleMarkers(radius = 6,weight=1,
              fillColor = ~pal2017(result2020),
                            color="black", fillOpacity = ~opacity)\%>\%
                            addProviderTiles('Esri.WorldImagery',
                            options = providerTileOptions(minZoom = 1, maxZoom = 29,maxNativeZoom=17))
}
