# Supplementary material for: Rational design of a survey protocol for avocado sunblotch viroid in commercial orchards to demonstrate pest freedom
Source: PLoS One. 2023 Apr 11;18(4):e0277725. doi: 10.1371/journal.pone.0277725 (PMC10089318; doi:10.1371/journal.pone.0277725)
Supplement: S2 File — The archive file asbvd-detect-r.tar.gz is an R package that contains the source code and data used for all the statistical analysis, as well as the source code for the interactive tool [22]. It is a copy of the source code available at [26]. (GZ) [file pone.0277725.s002.gz › asbvd-detect-r-main/man/read_SA_EJ_dilution_experiment_202104.Rd]

% Generated by roxygen2: do not edit by hand
% Please edit documentation in R/Read_SA_EJ_dilutionexperiment.R
\name{read_SA_EJ_dilution_experiment_202104}
\alias{read_SA_EJ_dilution_experiment_202104}
\title{read_SA_EJ_dilution_experiment_202104}
\usage{
read_SA_EJ_dilution_experiment_202104()
}
\value{
a dataframe
}
\description{
read_SA_EJ_dilution_experiment_202104
}
\details{
Experiment results were sent in a doc file.
They are rearranged in this function.
}
\examples{
dilution<-read_SA_EJ_dilution_experiment_202104()
dilution$infectedratio=1/(1+dilution$healthyleaves)
X=lm(CtValue~log(infectedratio)+infectedleafcontained,dilution,weight=1/(5+(log10(infectedratio)-log10(0.01))/2*(.1-5)))
X=lm(CtValue~log10(infectedratio),dilution)
predicted<-data.frame(infectedratio=1/(1:200))
predicted$pred<-predict.lm(X,predicted)
library(ggplot2)
dilutiongraph<-
ggplot(dilution,aes(x=infectedratio,y=CtValue,col=infectedleafcontained))+
geom_point()+
geom_line(data=predicted,aes(y=pred),col="black")+
ggtitle("Effect of bulking on Ct Value measurements")+
xlab("Proportion of healthy leaves in bulk (log scale)")+
ylab("Ct Value")+ 
scale_color_discrete(name = "Infected leaf in bulk")+
scale_x_continuous(trans="log10")
dilutiongraph
}
